# Supplementary material for: Large-scale discovery of male reproductive tract-specific genes through analysis of RNA-seq datasets
Source: BMC Biol. 2020 Aug 19;18:103. doi: 10.1186/s12915-020-00826-z (PMC7436996; doi:10.1186/s12915-020-00826-z)
Supplement: Supplementary file 3 — Additional file 3: Table S3. Human Expression Summary. Contains differential fold change, identity of the non-reproductive tissue with maximal gene expression based on the differential gene analysis, false detection rate (FDR) value, average and standard deviation TPM expression values, and log2 CPM gene expression value for the human samples. All protein-coding genes (18,305 genes) that had expression in at least one reproductive tissue or cell is listed. [file 12915_2020_826_MOESM3_ESM.xlsx]

## Sheet: Sheet 1
GeneID
