# Supplementary material for: Large-scale discovery of male reproductive tract-specific genes through analysis of RNA-seq datasets
Source: BMC Biol. 2020 Aug 19;18:103. doi: 10.1186/s12915-020-00826-z (PMC7436996; doi:10.1186/s12915-020-00826-z)
Supplement: Supplementary file 9 — Additional file 9: Table S7. Complete cross-sample comparison identifying human and mouse reproductive tract specific genes common to two or more samples and unique to each as identified through our studies. [file 12915_2020_826_MOESM9_ESM.xlsx]

## Sheet: human.repro.developmen...
Testis (combined) vs. Spermatogonia (combined) vs. Spermatocytes vs. Spermatids
Common to all	Testis+Spermatogoia+Spermatocytes+	Testis+Spermatogoia+Spermatogoia	Testis+Spermatocytes+Spermatids	Spermatogoia+Spermatocytes+Spermatids	Testis+Spermatogoia	Testis+Spermatocytes	Testis+Spermatids	Spermatogoia+Spermatocytes	Spermatogoia+Spermatids	Spermatocytes+Spermatids	Testis	Spermatogoia	Spermatocytes	Spermatids
ZPBP	MAGEC2	PRNT	GGTLC2	PKD2L2	CST9L	IL5		MAGEA10	CRYGC	RGSL1	FAM236A	ISM2	H2BFM	ADAM7
FKBP6	SPO11	AL672043.1	TGIF2LY	TAF1L	EPPIN	ANKRD20A1		HIST1H1A	TAS1R1	NUTM2F	OBP2B	BRS3	OR2B6	GUCY2F
PPP1R2P9	PAGE1		AC136352.4	ATXN3L	MAGEB4			NKX2-4	GPR156	GOLGA6D		RFPL3	FEZF1	WISP3
PRSS54	LUZP4		FAM230A	TPTE2	OOSP2			CCNB3	TEDDM1	DMRTA2		USP26	VCY1B	PRAMEF2
ADAM2	ESX1		CPA5	LMNTD1	SEPT14			CCDC175	KRT25	FAM170A		ZIM3	GOLGA8F	CRISP1
DKKL1	RHOXF2		CCDC197	HIST3H3	DEFB123			CDC20B	KRTAP20-4	GOLGA6C		ZNF593	MAGEA8	CSTL1
ZNRF4	BARHL2		SLC36A3	CDKL4	DEFB119			CT55	ZIM2	USP50		PRDM14	MAGEB18	CST11
ANKRD7	ASZ1		SMIM36	OR14A2	TRPC5OS			GDPD4	CPHXL	ODF3		OR14K1	MAGEB17	LIN28A
FSCN3	POM121L2		AC007325.1	FER1L5	RTL9			TRIML2	C1orf141	SPANXN1		OR2D2	ANKRD20A2	KRT85
GSG1	PAGE5			CCDC166	GSC2			PXT1	SPANXN2	DEFB121		C7orf33	GOLGA8G	MMP20
HDGFL1	MEIOB			TBC1D29	ACTL8			MAGEA11	MYO15A	SMIM21		OR10A4	RGPD1	SIX3
MORC1	ANKRD30BL			SULT6B1	NANOS2			POTEE	WFDC11	NPIPB8		TEX13B	TCP10	KCNA10
KIAA1257	DPPA2			TTLL8	FOXR2			PRSS48	OR52D1	UBE2Q2L		XAGE5	TP53TG3D	FNDC7
SPACA1	PRDM9			SPATA31D3	ANHX			POTEF	NMS	AC136616.1		OR2D3	NUTM2E	DMP1
EQTN	SSX3			ELOA2	EPPIN-WFDC6			RPA4	PATE4	GOLGA6L1		OR9A2	MAGEB6P1	RSPH10B
SLC25A2	PASD1			C3orf84				GAGE1	KRTAP5-7	GOLGA6L6		ZNF648	ZNF709	LCN1
LYZL1	VCX3A			ERVW-1				PRR23A	SLC35G3	GOLGA6L22		OR3A1	GAGE13	AKNAD1
SOHLH2	UTF1			ZNF479				MAGEA12	CD200R1L	AC022167.5		OR52E4	POTEB3	WDR64
GJA8	TOPAZ1			SEL1L2				ZNF99	TSSK1B	PMIS2		OFCC1		RSPH10B2
CCDC70	BEND2			ETV2				OR3A2	CXorf51A			ZNF716		C8orf74
IRGC	C12orf40			ZP1				GAGE12J				FIGLA		EFCAB3
TCP11	ANKRD62			CAGE1				GAGE12H				KRT26		FRG2C
CST8	TEX19			CNGB3				DCAF8L1				MAGEB16		DSG4
ACSBG2	POTEC			FBXW10				SSU72P8				HIST1H2AD		TMPRSS7
BPIFA3	FAM9A			NT5C1B				BTBD18				ZSCAN5B		C14orf177
USP29	TFDP3			FAM47A				POU5F2				OR13G1		SLC35G5
SCP2D1	NPAP1			GLT6D1				RFPL4B				ZNF534		H1FOO
RNF17	CCDC73			OR2H1				BX072566.1				SLCO1B7		ZFP42
ADAM20	CXorf67			SPATA31A1				TEX13D				TAS2R50		OR6B2
ADAM30	GAGE2A			LRRC72				TEX13C				DNLZ		CRYGB
ACRV1	ZNF729			HEATR9				CTCFL				C3orf56		RIMBP3C
FAM71F1	MAGEA1			CTAGE6				PDC				FOXI3		TISP43
BTG4	MAGEB3			RIMBP3B				PRDM7				TAS2R46		MROH7
BRDT	C1orf146			TBC1D3B				ABCC12				C13orf42		AC013269.1
C4orf17	C9orf57							SPINT4				TAS2R30		SATL1
RNF113B	FBXO47							POU4F2				TLE7		SPATA31A6
SEPT12	VCX3B							POTED				OR52E5		NBPF6
ADAD2	C18orf63							TCP10L2				KLF18		BPIFB3
KIF2B	MAGEB1							PRR23C				FSHR		SPATA21
SPATA22	PNMA6E							AC008073.3				OR8D4		C19orf67
SLC25A52	POM121L12							ANKRD20A3				OR6M1		KRTAP10-6
DMRTC2	PPP4R3C							PRR23B				OR10S1		MAGEB5
NUP210L	PAGE2							MAGEA9				OR10G6		CLEC20A
SPATA16	CT47B1							VCY				TAS2R13		SPATA31D4
FAM217A	BHMG1							MAGEA9B				OR1C1		VN1R2
HIST1H2BA	AL772284.2											OR6X1		OR10J1
AKAP4	MAGEA4											TSPY10		OR5AC2
CPXCR1	RBMXL3											SSX2		ZNF679
ACTL7B	FOXR1											PCDHGA8		SCGB1D4
CCDC83	VCX2											SSX4B		SPANXA1
LYZL2	MAGEB10											OR1J1		SMIM9
SLC25A31	SAGE1											ANP32D		SPANXA2
RBM46	PRSS38											OR10A5		OR2H2
BOLL	MAGEA6											OR10A2		C10orf113
DDX4	MAGEA3											OR52N2		LRRC3C
SPACA7	CT45A10											OR52E8		GRXCR2
TGIF2LX												DSCR4		MS4A13
ASB17												OR6A2		DEFB134
ODF1												OR52B6		TMEM191C
C2CD6												ENO4		ZNF705B
CYLC2												OR2C3		ZNF705G
SAXO1												GJE1		GPX5
TRIM42												OR2J2		NKX1-1
NAA11												OR2B3		OR7E24
SHCBP1L												OR2W1		ETDA
LYZL4												PCDHA9		PRAMEF11
CCDC105												OR6V1		SPATS1
CCDC155												RPEL1		OR8G5
IZUMO2												PATE3		KHDC1L
CCDC42												TAS2R39		AL049634.2
FAM71A												TPTE		AC113554.1
ZSWIM2												OR8B4		HSFX2
BIRC8												OR51J1		TBC1D3K
PDHA2												PIWIL3		H2AFB1
C3orf30												OR2AG1		TBC1D3F
ERICH6												RHOXF2B		SPATA31A3
FANCD2OS														AC073082.1
ADAD1														OR8B3
SPZ1														OR8B2
HIST1H2AA
TEX47
SUN3
PRKACG
PRSS37
C12orf50
TMCO5A
SPATA19
CCDC182
MS4A5
SUN5
TBC1D21
KCNV2
TXNDC2
ADAM29
ADAM18
KCTD19
GOT1L1
IL13
ACTRT2
COX7B2
FAM71B
RBMXL2
TPD52L3
DYDC1
MBD3L1
PGK2
DDI1
MROH2B
WDR87
TEX37
FAM170B
FAM71D
XKR3
CCDC63
IQCF1
SPATA3
C1orf100
SPERT
FAM46D
C9orf131
STARD6
GOLGA6L2
TEX36
UBQLN3
ZNF645
CCDC168
TMEM270
HMGB4
DCAF4L2
EFCAB5
FMR1NB
CETN1
UBE2U
FAM187B
TEX44
SPATA31E1
TSPYL6
PRM3
TNP2
CCDC185
C10orf53
EXD1
SIGLECL1
DNAJB8
RNF151
FAM71E2
FAM71C
MEIOC
C3orf22
C17orf47
SPEM1
ACTL9
FTMT
VCX
CCDC172
CYLC1
REC114
C10orf120
TRIML1
IQCF2
NUTM1
SPEM2
PRSS55
ODF4
DDX53
C5orf47
TEX33
SPPL2C
SPATA8
PRAME
C6orf201
FAM186A
TEX38
PRR30
TMPRSS12
ACTL7A
HYPM
C9orf153
FAM205C
TMEM202
C2orf78
ZCCHC13
PPP3R2
TMCO2
DUSP21
FAM47B
FSCB
DCAF8L2
SPANXN4
OTUD6A
STK31
SPANXD
GK2
CCDC196
RGPD4
CCER1
MEIG1
ZNF560
TUBA3C
DSCR8
CCT8L2
SYCP1
LELP1
FAM24A
C10orf62
C1orf185
C6orf10
TMEM225
SPANXN5
C5orf60
FAM205A
MGAT4D
SLCO6A1
IZUMO3
CTAGE1
TSGA13
EFCAB9
IQCF6
SPATA31D1
C16orf90
KCNU1
PAPOLB
ETDB
KIF4B
SPANXB1
TEX46
BOD1L2
PRPS1L1
IQCF3
TEX48
C17orf105
TEX50
C16orf82
IQCM
RNF148
UBE2L5
TEX35
LRRD1
AC115220.1
RAD21L1
AC187653.1
TERB1
AC010255.3
NACA2
CCDC179
PRSS58
C20orf141
AC011195.2
TEX13A
CALR3
C17orf50
LYPD4
C17orf98
LYZL6
AC023491.2
AL353572.3
CSNKA2IP
SPEM3
TMEM247
LRRC74A
SPAM1
FBXO24
GALNTL5
ACTRT1
WFDC3
ANKRD60
OPN5
C20orf173
FTHL17
FOXN4
SLC22A14
LRIT1
CNBD2
CCDC27
PLSCR2
CNBD1
MAGEB6
TMEM95
SPDYE4
SMIM23
LIN28B
CATSPER4
TBC1D28
FAM47C
SPANXC
TXNDC8
PAGE3
CDRT15L2
C1orf167
TDRD15
EBLN1
C4orf51
TEX51
AL163195.3
C16orf95
AC040162.4
GSTTP1
AC018554.3
IQCA1L
BX276092.9

## Sheet: Testis.vs.Testis(HPA)
Testis.vs.Testis(HPA)
Genes in common	Genes Unique to Testis	Genes Unique to Testis (HPA)
ZPBP	GGTLC2	GSC2
MAGEC2	UTF1	LRRC74A
SPO11	PRNT	SPAM1
PAGE1	ANKRD62	FBXO24
FKBP6	POTEC	GALNTL5
CST9L	IQCM	ACTL8
EPPIN	ANKRD20A1	ACTRT1
LUZP4	AC136352.4	WFDC3
PPP1R2P9	FAM230A	ANKRD60
PRSS54		OPN5
ADAM2		C20orf173
DKKL1		FTHL17
ZNRF4		FOXN4
ANKRD7		SLC22A14
FSCN3		MAGEA4
GSG1		LRIT1
HDGFL1		CNBD2
IL5		CPA5
MORC1		CCDC27
KIAA1257		PLSCR2
SPACA1		OBP2B
EQTN		CCDC197
MAGEB4		RBMXL3
SLC25A2		FOXR1
LYZL1		CNBD1
SOHLH2		MAGEB6
GJA8		VCX2
CCDC70		MAGEB10
ESX1		SAGE1
IRGC		TMEM95
TCP11		SPDYE4
CST8		SMIM23
ACSBG2		PRSS38
BPIFA3		SLC36A3
RHOXF2		LIN28B
USP29		NANOS2
SCP2D1		CATSPER4
RNF17		FOXR2
ADAM20		TBC1D28
ADAM30		MAGEA6
ACRV1		FAM47C
FAM71F1		SPANXC
BTG4		TXNDC8
BRDT		PAGE3
C4orf17		CDRT15L2
RNF113B		C1orf167
SEPT12		TDRD15
ADAD2		MAGEA3
KIF2B		EBLN1
SPATA22		ANHX
SLC25A52		C4orf51
DMRTC2		TEX51
BARHL2		EPPIN-WFDC6
NUP210L		AL672043.1
SPATA16		AL163195.3
FAM217A		C16orf95
HIST1H2BA		SMIM36
AKAP4		AC040162.4
CPXCR1		CT45A10
ACTL7B		AC007325.1
OOSP2		GSTTP1
CCDC83		AC018554.3
LYZL2		IQCA1L
SLC25A31		BX276092.9
RBM46
BOLL
DDX4
SPACA7
TGIF2LX
ASB17
ASZ1
SEPT14
ODF1
C2CD6
CYLC2
SAXO1
TRIM42
NAA11
SHCBP1L
LYZL4
POM121L2
PAGE5
CCDC105
CCDC155
IZUMO2
CCDC42
MEIOB
FAM71A
ZSWIM2
ANKRD30BL
BIRC8
PDHA2
C3orf30
DPPA2
ERICH6
FANCD2OS
ADAD1
PRDM9
SPZ1
HIST1H2AA
TEX47
SUN3
PRKACG
PRSS37
SSX3
C12orf50
PASD1
TMCO5A
SPATA19
CCDC182
MS4A5
SUN5
TBC1D21
KCNV2
TXNDC2
ADAM29
ADAM18
KCTD19
VCX3A
GOT1L1
IL13
ACTRT2
COX7B2
FAM71B
RBMXL2
TPD52L3
DYDC1
MBD3L1
PGK2
DDI1
MROH2B
WDR87
TEX37
FAM170B
FAM71D
XKR3
CCDC63
IQCF1
SPATA3
C1orf100
TOPAZ1
SPERT
FAM46D
C9orf131
STARD6
GOLGA6L2
TEX36
UBQLN3
ZNF645
CCDC168
TMEM270
HMGB4
DCAF4L2
TGIF2LY
EFCAB5
FMR1NB
CETN1
BEND2
UBE2U
FAM187B
TEX44
SPATA31E1
TSPYL6
PRM3
TNP2
CCDC185
C10orf53
EXD1
SIGLECL1
DNAJB8
RNF151
FAM71E2
C12orf40
FAM71C
MEIOC
DEFB123
DEFB119
C3orf22
C17orf47
SPEM1
ACTL9
FTMT
TEX19
VCX
CCDC172
CYLC1
FAM9A
REC114
TFDP3
C10orf120
TRIML1
IQCF2
NUTM1
SPEM2
PRSS55
ODF4
DDX53
C5orf47
TEX33
SPPL2C
SPATA8
PRAME
C6orf201
NPAP1
FAM186A
TEX38
PRR30
TMPRSS12
CCDC73
ACTL7A
HYPM
CXorf67
C9orf153
FAM205C
TMEM202
C2orf78
ZCCHC13
PPP3R2
TMCO2
DUSP21
GAGE2A
FAM47B
FSCB
DCAF8L2
SPANXN4
OTUD6A
STK31
ZNF729
SPANXD
GK2
CCDC196
RGPD4
CCER1
MEIG1
ZNF560
TUBA3C
DSCR8
CCT8L2
MAGEA1
SYCP1
MAGEB3
LELP1
FAM24A
C1orf146
C10orf62
C1orf185
TRPC5OS
C6orf10
TMEM225
SPANXN5
C5orf60
C9orf57
FBXO47
FAM205A
MGAT4D
SLCO6A1
IZUMO3
VCX3B
C18orf63
CTAGE1
TSGA13
MAGEB1
EFCAB9
IQCF6
PNMA6E
SPATA31D1
C16orf90
KCNU1
PAPOLB
POM121L12
ETDB
PPP4R3C
KIF4B
SPANXB1
TEX46
BOD1L2
PRPS1L1
IQCF3
TEX48
C17orf105
TEX50
PAGE2
C16orf82
RNF148
UBE2L5
CT47B1
BHMG1
TEX35
LRRD1
AC115220.1
RTL9
RAD21L1
AC187653.1
TERB1
AC010255.3
NACA2
CCDC179
PRSS58
C20orf141
AC011195.2
TEX13A
CALR3
C17orf50
LYPD4
C17orf98
FAM236A
LYZL6
AL772284.2
AC023491.2
AL353572.3
CSNKA2IP
SPEM3
TMEM247

## Sheet: Testis.vs.ms.Testis
Testis.vs.ms.Testis
Genes in common	Genes Unique to Testis	Genes Unique to ms.Testis
4930550L24Rik	Zpbp	Prr27
Spo11	Fkbp6	Atp8b3
Sohlh2	Ggt1	Psg19
Ccdc70	Cst9	Shbg
Esx1	Eppin	Myl10
Acsbg2	Prss54	Etv2
Bpifa3	Adam2	Cabs1
Scp2d1	Dkkl1	Tppp2
Adam25	Znrf4	Taf7l
Adam20	Ankrd7	Nxf2
Adam30	Fscn3	Slc25a41
Acrv1	Gsg1	4933405L10Rik
Fam71f1	Hdgfl1	Tmbim7
4930579F01Rik	Il5	Ankrd53
Kif2b	Morc1	Nipsnap3a
Dmrtc2	Spaca1	Gzmn
Hist1h2ba	Eqtn	Styxl1
Akap4	Mageb4	Zc2hc1b
Ccdc83	Slc25a2	Slc22a16
Slc25a31	Lyzl1	Nmbr
Spaca7	Gja8	Usp44
Tgif2lx2	Irgc1	Smim23
Cylc2	Tcp11	1700093K21Rik
Saxo1	Cst8	Meikin
Trim42	Usp29	Hormad2
Pom121l2	Rnf17	Clhc1
Ccdc105	Adam39	Lrrc72
Izumo2	Btg4	1700012B07Rik
Fam71a	Brdt	Nt5c1b
4930435E12Rik	Rnf113a1	Dcdc2c
Adad1	Rnf113a2	Efcab3
Spz1	Sept12	Tcam1
Hist1h2aa	Adad2	Cep112
Prss37	Spata22	Spata20
Ssxb6	Gm49340	Tex21
Gm21876	Slc25a51	Lrrc9
Ssxb1	Barhl2	Catsper3
1700017N19Rik	Nup210l	1700067P10Rik
Spata19	Spata16	Med10
Ms4a5	Fam217a	4933425L06Rik
Sun5	Cpxcr1	4930578I06Rik
Adam18	Actl7b	Prss52
Actrt2	Oosp2	1700129C05Rik
Fam71b	Rbm46	Trim52
Trpd52l3	Boll	Ttc23l
Mbd3l1	Ddx4	Col2a1
Ddi1	Tgif2lx1	Gtsf1
Fam71d	Asb17	Mroh4
Iqcf1	Asz1	Lrrc69
Spata3	Sept14	Cypt1
Spert	Odf1	9530002B09Rik
1700022I11Rik	C2cd6	4921501E09Rik
Tex36	Gm16286	Iqcf3
Ubqln3	Naa11	Nox3
Hmgb4	Shcbp1l	Lhcgr
Tex44	Lyzl4	Prss21
Prm3	Ccdc155	Ccdc178
Ccdc185	Ccdc42	1700025F22Rik
Dnajb8	Meiob	1700017D01Rik
Fam71e2	Zswim2	Dmrt1
Gm11492	Xiap	Dusp21
Tex19.2	Pdha2	Samt4
Ccdc172	Dppa2	Tdrd1
Cylc1	Erich6	4933436I01Rik
Ankrd36	Fancd2os	Satl1
Gm15319	Prdm9	Pih1d3
Gm21119	Tex47	Prss39
Gm7697	Sun3	Slco6c1
4933402N03Rik	Prkaca	Slco6d1
Triml1	Ssxb8	Wdr64
Odf4	Gm14459	Adcy10
4930524B15Rik	Gm5751	Tbx19
Tex33	Ssxb10	Axdnd1
Sppl2c	Ssx9	Fam227b
Fam186a	Ssxb9	Cst12
Prr30	Gm6592	Defb22
Hypm	Ssxb3	Ankrd60
4921517D22Rik	Ssxb5	1700021F07Rik
Gm4884	Ssxa1	Fabp9
4930433I11Rik	Ssxb2	Cypt12
Gm5114	Tmco5	Dnajc5b
Gm5591	Ccdc182	Lrriq4
4930402K13Rik	Tbc1d21	Ndst4
4930480E11Rik	Kcnv2	Hormad1
Fam47c	Txndc2	Oaz3
Fscb	Adam29	Lrriq3
Stk31	Kctd19	Toporsl
Gk2	Got1l1	Atp8b5
Gm6657	Il13	4921539E11Rik
1700080O16Rik	Cox7b2	Tctex1d1
3830417A13Rik	Rbmxl2	1700012P22Rik
Lelp1	Dydc1	Dmrtb1
Fam24a	Pgk2	Vwa5b1
4930522H14Rik	Mroh2b	Galntl5
Tmem225	Utf1	Pdcl2
Fam205a1	Tex37	1700016H13Rik
Mgat4d	Fam170b	Piwil1
Izumo3	Ccdc63	Il31
Iqcf6	1700016C15Rik	1700123K08Rik
Spata31d1b	Topaz1	4930519G04Rik
Spata31d1a	Stard6	Spdye4b
Spata31d1d	Golga2	1700018F24Rik
Pom121l12	Gm8251	Hyal5
Etd	Tmem270	Hyal6
4932429P05Rik	Dcaf4	Spam1
Tex46	Efcab5	1700012A03Rik
Tex48	Fmr1nb	Ssmem1
Iqcm	Cetn1	Cpa5
Gm4969	Gm15262	Stra8
Tex35	Ube2u	1700074P13Rik
Prss58	Fam187b	Plcz1
1700020A23Rik	Tnp2	Smco2
Tex13a	1700024G13Rik	Akap3
Lypd4	Exd1	Dyrk4
Lyzl6	Gm2511	4933421I07Rik
Gm39566	Rnf151	1700007K09Rik
Tmem247	CN725425	Gm498
	Meioc	Ctag2
	Defb36	4930447F04Rik
	Defb19	Prame
	BC048671	1700016D06Rik
	Spem1	Tex29
	Actl9	Adam5
	Ftmt	1700011L22Rik
	Tex19.1	Pmfbp1
	4930467E23Rik	1700018B08Rik
	Gm31371	Prss44
	Gm9495	1700080E11Rik
	Rec114	Tex43
	Tfdp1	Hsd17b3
	Nutm1	Slc9c1
	Spem2	Gm5134
	Prss55	Trim69
	4933417A18Rik	Syce1l
	Tex38	Lpcat2b
	Tmprss12	4930590J08Rik
	Ccdc73	Gm884
	Actl7a	4921530L21Rik
	Fam205c	Fam170a
	Tmem202	Samt3
	Gm5592	Fthl17a
	Zcchc13	Tsga8
	Ppp3r2	Wdr20rt
	Tmco2	Fam122c
	Pet2	Glt6d1
	Otud6a	Prss56
	Zfp11	Stpg4
	Ranbp2	Olfr701
	Ccer1	Stpg3
	Meig1	Abcc12
	Zfp560	Pax1
	Cct8l1	Spaca5
	Magea2	Adam32
	Magea10	Prss40
	Magea5	Pkd2l1
	Magea8	Iqch
	Magea6	4931409K22Rik
	Magea4	Fam50b
	Magea3	Catsper1
	Magea1	1700003H04Rik
	Sycp1	Atf7ip2
	Fam24b	Spdye4a
	1700028K03Rik	Ankar
	4933411K16Rik	4921524L21Rik
	Trpc5os	Tdrd6
	Gm3443	1700034J05Rik
	Fbxo47	Btbd16
	Gm13298	Tex45
	CT868723.1	Cacng5
	Fam205a4	Rsph6a
	Fam205a3	Iqcf4
	Fam205a2	4930596D02Rik
	Gm12394	Nme8
	CR974586.1	Serpina3a
	Slco6b1	Serpina5
	Mia2	Capza3
	Tsga13	Pramel1
	Efcab9	1700069L16Rik
	Gm45015	4933428M09Rik
	Gm18336	Rgsl1
	Spata31d1c	Cox8c
	1700037C18Rik	Hfm1
	Kcnu1	Cldn34c4
	Papolb	4930470P17Rik
	4930415L06Rik	Adam6a
	Kif4	4933402P03Rik
	Bod1	4932415D10Rik
	Prps1l1	Prss42
	Tex50	Gm4779
	Rnf148	Gm9805
	Gm6268	Pabpc6
	Lrrd1	Ttc39d
	Rtl9	Mgat4e
	Rad21l	Actrt1
	Gm5294	Igbp1b
	Terb1	Spesp1
	1700034E13Rik	Catsperb
	Naca	Ube2dnl2
	1700015G11Rik	1700113H08Rik
	Igbp1	Stpg2
	Tex13b	H1fnt
	Calr3	Fbxo43
	1700020L24Rik	Gm597
	1700001P01Rik	Adam26a
	Gm47429	Cypt3
	Csnka2ip	Klf17
		Ccdc169
		Speer4b
		Pudp
		H2al3
		BB014433
		Catsperg2
		Prss38
		Slc36a3
		Prss46
		Pmis2
		Fhl4
		Ccdc158
		Slc9b1
		Gm5346
		Rhox13
		Ube2dnl1
		BC048562
		Ccdc54
		Ttc24
		Rhox11
		1700014D04Rik
		Ubqlnl
		Olfr112
		Wfdc15a
		4930564D02Rik
		Abca16
		Rnf133
		1700029F12Rik
		Prss51
		Tcp10c
		4930504O13Rik
		Bpi
		Spaca3
		Atp6v1e2
		BC048502
		Dnajc5g
		Gm5142
		Kdm4d
		Tdrd9
		Zdhhc25
		4930553M12Rik
		1700013H16Rik
		Abca15
		Arhgef33
		Cstl1
		4933400A11Rik
		Tcp10b
		Ubqln5
		Ubl4b
		Ccdc7b
		4931417E11Rik
		Spata31
		Defb21
		4931429L15Rik
		Gm6812
		AF366264
		Ms4a13
		Ces5a
		Prss43
		Gm4763
		Prr19
		1700011I03Rik
		Lrrc74a
		4930524N10Rik
		1700020N15Rik
		Rpl10l
		Tssk5
		Mageb5
		4921509C19Rik
		1700029P11Rik
		Gm4871
		Ppef1
		Cyp4f37
		H2al2a
		Tex101
		Gm382
		Speer2
		Zfp993
		Adam26b
		Gm14781
		Actl11
		Tuba3b
		Hmx1
		Adgrf3
		4933402N22Rik
		Speer3
		Gm7168
		Gm4907
		Tex13c3
		Btg1-ps1
		Gm5800
		Gml2
		Uba1y
		Zdhhc11
		4930444G20Rik
		Slc47a2
		4933402J07Rik
		Qrich2
		Fbxo39
		Slc6a21
		Aurkc
		Ccin
		Ccdc110
		Tex24
		Serpina16
		Tcp10a
		Ccnb1ip1
		Cldn34b3
		4933412E24Rik
		Mroh9
		Cldn34b1
		Gm6588
		Gm5797
		1700123L14Rik
		Gm5878
		4933414I15Rik
		Fam46d
		Dmrtc1b
		Cldn34b4
		4930567H17Rik
		Gm9
		Gm1993
		Smok2b
		Smok2a
		Gm10518
		4931408C20Rik
		4933415F23Rik
		4933427I04Rik
		Fbxw18
		Cmtm2a
		1700057G04Rik
		Wfdc9
		Gm1527
		4933416C03Rik
		Sel1l2
		Spdye4c
		Mageb3
		Fsip2
		Ttc30a2
		Fam187a
		4930407I10Rik
		Defb30
		Oxct2b
		H2al1n
		1700042G07Rik
		Lrrc37a
		Zfp541
		1700025C18Rik
		Gm14147
		Gm14151
		Gm3404
		4930449I24Rik
		Fam228a
		Gm5622
		Gm5930
		Gm3676
		4932414N04Rik
		1700013D24Rik
		4930402F06Rik
		1700011M02Rik
		Gm9112
		Cldn34d
		Gm6890
		Gm7073
		Cypt15
		Gm3448
		H2afb3
		4933405O20Rik
		Gm11213
		Gm13539
		4930558K02Rik
		4931428L18Rik
		4930544D05Rik
		Cypt2
		Fbxw10
		4930503B20Rik
		Gm8362
		Gm3486
		Gm3327
		Gm8126
		Gm3453
		Prss47
		Gm4181
		Gm6811
		Gm14569
		Gm8180
		Gm17657
		Gm8374
		Gm17359
		Speer4f2
		Gm8857
		Gm5624
		Gm20662
		Gm5935
		Gm3543
		Gm6465
		Gm10338
		Gm21103
		1700122O11Rik
		Gm5458
		Cypt14
		Gm8906
		1700001F09Rik
		H2al1i
		H2al1f
		Speer1
		A630095N17Rik
		Faiml
		Gm6408
		4930474N05Rik
		Gm6370
		Gm6309
		Gm3618
		Gm3029
		Btg1-ps2
		1700031M16Rik
		H2al1h
		H2al1m
		H2al1k
		1700025B11Rik
		Gm28919
		Gm7356
		Gm28269
		H2al1b
		4933424G06Rik
		Fbxw27
		Gm5565
		Tex13c2
		Gm9936
		Gm35060
		Ankrd31
		Gm45521
		Gm45861
		Gm3045
		Gm45787
		AC166263.2
		AC125070.4

## Sheet: Testis(HPA).vs.ms.Testis
Testis(HPA).vs.ms.Testis
Genes in common	Genes Unique to Testis (HPA)	Genes Unique to ms.Testis
4930550L24Rik	Zpbp	Prr27
Spo11	Gsc2	Atp8b3
Lrrc74a	Fkbp6	Psg19
Spam1	Cst9	Shbg
Hyal5	Eppin	Myl10
Galntl5	Prss54	Etv2
Sohlh2	Adam2	Cabs1
Actrt1	Dkkl1	Tppp2
Ccdc70	Znrf4	Taf7l
Esx1	Ankrd7	Nxf2
Ankrd60	Fscn3	Slc25a41
Acsbg2	Fbxo24	4933405L10Rik
Bpifa3	Gsg1	Tmbim7
Fthl17a	Hdgfl1	Ankrd53
Scp2d1	Il5	Nipsnap3a
Adam25	Morc1	Gzmn
Adam20	Spaca1	Styxl1
Adam30	Eqtn	Zc2hc1b
Acrv1	Mageb4	Slc22a16
Fam71f1	Slc25a2	Nmbr
4930579F01Rik	Lyzl1	Usp44
Kif2b	Gja8	1700093K21Rik
Dmrtc2	Wfdc3	Meikin
Hist1h2ba	Irgc1	Hormad2
Akap4	Tcp11	Clhc1
1700080O16Rik	Opn5	Ankrd36
3830417A13Rik	Cst8	Lrrc72
Ccdc83	6430550D23Rik	1700012B07Rik
Slc25a31	Usp29	Nt5c1b
Spaca7	Fthl17d	Dcdc2c
Tgif2lx2	Fthl17f	Efcab3
Cylc2	Fthl17b	Tcam1
Saxo1	Fthl17c	Cep112
Trim42	Fthl17e	Spata20
Cpa5	Rnf17	Tex21
Pom121l2	Adam39	Lrrc9
Ccdc105	Btg4	Catsper3
Izumo2	Brdt	1700067P10Rik
Fam71a	Foxn4	Med10
4930435E12Rik	Rnf113a1	4933425L06Rik
1700057G04Rik	Rnf113a2	4930578I06Rik
Adad1	Sept12	Prss52
Spz1	Adad2	1700129C05Rik
Hist1h2aa	Spata22	Trim52
Prss37	Gm49340	Ttc23l
Ssxb6	Slc25a51	Col2a1
Gm21876	Barhl2	Gtsf1
Ssxb1	Nup210l	Mroh4
1700017N19Rik	Slc22a14	Lrrc69
Spata19	Spata16	Cypt1
Ms4a5	Fam217a	9530002B09Rik
Sun5	Cpxcr1	4921501E09Rik
Adam18	Magea2	Iqcf3
Actrt2	Magea10	Nox3
Fam71b	Magea5	Lhcgr
Trpd52l3	Magea8	Prss21
Mbd3l1	Magea6	Ccdc178
Ddi1	Magea4	1700025F22Rik
Fam71d	Magea3	1700017D01Rik
Iqcf1	Magea1	Dmrt1
Spata3	Actl7b	Dusp21
Spert	Lrit1	Samt4
1700022I11Rik	Oosp2	Tdrd1
Tex36	Cnbd2	4933436I01Rik
Ubqln3	Rbm46	Satl1
Hmgb4	Boll	Pih1d3
Mageb3	Ddx4	Prss39
Tex44	Tgif2lx1	Slco6c1
Prm3	Asb17	Slco6d1
Ccdc185	Asz1	Wdr64
Dnajb8	Sept14	Adcy10
Fam71e2	Odf1	Tbx19
Gm11492	C2cd6	Axdnd1
Tex19.2	Gm16286	Fam227b
Ccdc172	Naa11	Cst12
Cylc1	Shcbp1l	Defb22
Spdye4a	Lyzl4	1700021F07Rik
Spdye4b	Ccdc155	Fabp9
4933402N03Rik	Ccdc42	Cypt12
Triml1	Meiob	Dnajc5b
Odf4	Ccdc27	Lrriq4
4930524B15Rik	Zswim2	Ndst4
Tex33	Xiap	Hormad1
Sppl2c	Pdha2	Oaz3
Smim23	Dppa2	Lrriq3
Prss38	Erich6	Toporsl
Fam186a	Fancd2os	Atp8b5
Prr30	Plscr2	4921539E11Rik
Slc36a3	Plscr1	Tctex1d1
Hypm	Prdm9	1700012P22Rik
4921517D22Rik	Tex47	Dmrtb1
Gm4884	Sun3	Vwa5b1
4930433I11Rik	Prkaca	Pdcl2
Gm5114	Ssxb8	1700016H13Rik
Gm5591	Gm14459	Piwil1
4930402K13Rik	Gm5751	Il31
4930480E11Rik	Ssxb10	1700123K08Rik
Fam47c	Ssx9	4930519G04Rik
Fscb	Ssxb9	1700018F24Rik
Stk31	Gm6592	Hyal6
Gk2	Ssxb3	1700012A03Rik
Gm6657	Ssxb5	Ssmem1
Lelp1	Ssxa1	Stra8
Fam24a	Ssxb2	1700074P13Rik
4930522H14Rik	Tmco5	Plcz1
Tmem225	Ccdc182	Smco2
Fam205a1	Tbc1d21	Akap3
Mgat4d	Kcnv2	Dyrk4
Izumo3	Txndc2	4933421I07Rik
Iqcf6	Adam29	1700007K09Rik
Spata31d1b	Kctd19	Gm498
Spata31d1a	Got1l1	Ctag2
Spata31d1d	Il13	4930447F04Rik
Pom121l12	Cox7b2	Prame
Etd	Rbmxl2	1700016D06Rik
4932429P05Rik	Dydc1	Tex29
Tex46	Pgk2	Adam5
Tex48	Obp2a	Iqcm
1700011L22Rik	Obp2b	Pmfbp1
Gm4969	Lcn4	Prss44
Gm35060	Mroh2b	1700080E11Rik
Tex35	Tex37	Tex43
1700042G07Rik	Fam170b	Hsd17b3
Prss58	Ccdc63	Slc9c1
1700020A23Rik	1700016C15Rik	Gm5134
1700018B08Rik	Topaz1	Trim69
Tex13a	Stard6	Syce1l
Lypd4	Golga2	Lpcat2b
Lyzl6	Gm8251	4930590J08Rik
4931409K22Rik	Tmem270	Gm884
Gm39566	Foxr1	4921530L21Rik
Gm4779	Dcaf4	Fam170a
4933412E24Rik	Cnbd1	Samt3
Tmem247	Mageb1	Tsga8
	Gm5072	Wdr20rt
	Gm8914	Fam122c
	Mageb2	Glt6d1
	Efcab5	Prss56
	Fmr1nb	Stpg4
	Cetn1	Olfr701
	Gm15262	Stpg3
	Ube2u	Abcc12
	Fam187b	Pax1
	Tnp2	Spaca5
	1700024G13Rik	Adam32
	Exd1	Prss40
	Gm2511	Pkd2l1
	Rnf151	Iqch
	CN725425	Fam50b
	Meioc	Catsper1
	Defb36	1700003H04Rik
	Defb19	Atf7ip2
	BC048671	Ankar
	Spem1	4921524L21Rik
	Gm10477	Tdrd6
	Actl9	1700034J05Rik
	Ftmt	Btbd16
	Tex19.1	Tex45
	Tmem95	Cacng5
	Rec114	Rsph6a
	Tfdp1	Iqcf4
	Nutm1	4930596D02Rik
	Spem2	Nme8
	Prss55	Serpina3a
	4933417A18Rik	Serpina5
	Tex38	Capza3
	Tmprss12	Pramel1
	Ccdc73	1700069L16Rik
	Actl7a	4933428M09Rik
	Lin28b	Rgsl1
	Fam205c	Cox8c
	Tmem202	Hfm1
	Gm5592	Cldn34c4
	Zcchc13	4930470P17Rik
	Ppp3r2	Adam6a
	Nanos2	4933402P03Rik
	Catsper4	4932415D10Rik
	Tmco2	Prss42
	Pet2	Gm9805
	Foxr2	Pabpc6
	Otud6a	Ttc39d
	Zfp11	Mgat4e
	Ranbp2	Igbp1b
	Ccer1	Spesp1
	Meig1	Catsperb
	Zfp560	Ube2dnl2
	Cct8l1	1700113H08Rik
	Sycp1	Stpg2
	Fam24b	H1fnt
	1700028K03Rik	Fbxo43
	4933411K16Rik	Gm597
	Trpc5os	Adam26a
	Txndc8	Cypt3
	Gm3443	Klf17
	Fbxo47	Ccdc169
	Gm13298	Speer4b
	CT868723.1	Pudp
	Fam205a4	H2al3
	Fam205a3	BB014433
	Fam205a2	Catsperg2
	Gm12394	Prss46
	CR974586.1	Pmis2
	Slco6b1	Fhl4
	Mia2	Ccdc158
	Tsga13	Slc9b1
	Efcab9	Gm5346
	Gm45015	Rhox13
	Gm18336	Ube2dnl1
	Spata31d1c	BC048562
	1700037C18Rik	Ccdc54
	Kcnu1	Ttc24
	Papolb	Rhox11
	4930415L06Rik	1700014D04Rik
	Kif4	Ubqlnl
	Bod1	Olfr112
	Prps1l1	Wfdc15a
	Tex50	4930564D02Rik
	Rnf148	Abca16
	Gm6268	Rnf133
	Lrrd1	1700029F12Rik
	Rtl9	Prss51
	Rad21l	Tcp10c
	Gm5294	4930504O13Rik
	Terb1	Bpi
	1700034E13Rik	Spaca3
	Naca	Atp6v1e2
	1700015G11Rik	BC048502
	Rnase12	Dnajc5g
	Gm45716	Gm5142
	Igbp1	Kdm4d
	Tex13b	Tdrd9
	Calr3	Zdhhc25
	1700020L24Rik	4930553M12Rik
	1700001P01Rik	1700013H16Rik
	Gm47429	Abca15
	Csnka2ip	Arhgef33
	8030474K03Rik	Cstl1
		4933400A11Rik
		Tcp10b
		Ubqln5
		Ubl4b
		Ccdc7b
		4931417E11Rik
		Spata31
		Defb21
		4931429L15Rik
		Gm6812
		AF366264
		Ms4a13
		Ces5a
		Prss43
		Gm4763
		Prr19
		1700011I03Rik
		4930524N10Rik
		1700020N15Rik
		Rpl10l
		Tssk5
		Mageb5
		4921509C19Rik
		1700029P11Rik
		Gm4871
		Ppef1
		Cyp4f37
		H2al2a
		Tex101
		Gm382
		Speer2
		Zfp993
		Adam26b
		Gm14781
		Actl11
		Tuba3b
		Hmx1
		Adgrf3
		4933402N22Rik
		Speer3
		Gm7168
		Gm4907
		Tex13c3
		Btg1-ps1
		Gm5800
		Gml2
		Uba1y
		Zdhhc11
		4930444G20Rik
		Slc47a2
		4933402J07Rik
		Qrich2
		Fbxo39
		Slc6a21
		Aurkc
		Ccin
		Ccdc110
		Tex24
		Serpina16
		Tcp10a
		Ccnb1ip1
		Cldn34b3
		Mroh9
		Cldn34b1
		Gm6588
		Gm5797
		1700123L14Rik
		Gm5878
		4933414I15Rik
		Fam46d
		Dmrtc1b
		Cldn34b4
		4930567H17Rik
		Gm9
		Gm1993
		Smok2b
		Smok2a
		Gm10518
		4931408C20Rik
		4933415F23Rik
		4933427I04Rik
		Fbxw18
		Cmtm2a
		Gm15319
		Wfdc9
		Gm1527
		4933416C03Rik
		Sel1l2
		Spdye4c
		Fsip2
		Ttc30a2
		Fam187a
		4930407I10Rik
		Defb30
		Oxct2b
		H2al1n
		Lrrc37a
		Zfp541
		1700025C18Rik
		Gm14147
		Gm14151
		Gm3404
		4930449I24Rik
		Fam228a
		Gm5622
		Gm5930
		Gm3676
		4932414N04Rik
		1700013D24Rik
		4930402F06Rik
		1700011M02Rik
		Gm9112
		Cldn34d
		Gm6890
		Gm7073
		Cypt15
		Gm3448
		H2afb3
		4933405O20Rik
		Gm11213
		Gm13539
		4930558K02Rik
		4931428L18Rik
		4930544D05Rik
		Cypt2
		Fbxw10
		4930503B20Rik
		Gm8362
		Gm3486
		Gm3327
		Gm8126
		Gm3453
		Prss47
		Gm4181
		Gm6811
		Gm14569
		Gm8180
		Gm17657
		Gm8374
		Gm17359
		Speer4f2
		Gm8857
		Gm5624
		Gm20662
		Gm5935
		Gm3543
		Gm6465
		Gm10338
		Gm21103
		1700122O11Rik
		Gm5458
		Cypt14
		Gm21119
		Gm8906
		1700001F09Rik
		H2al1i
		H2al1f
		Speer1
		A630095N17Rik
		Faiml
		Gm6408
		4930474N05Rik
		Gm6370
		Gm6309
		Gm3618
		Gm3029
		Btg1-ps2
		1700031M16Rik
		H2al1h
		H2al1m
		H2al1k
		1700025B11Rik
		Gm28919
		Gm7356
		Gm28269
		H2al1b
		4933424G06Rik
		Fbxw27
		Gm5565
		Tex13c2
		Gm7697
		Gm9936
		Ankrd31
		Gm45521
		Gm45861
		Gm3045
		Gm45787
		AC166263.2
		AC125070.4

## Sheet: HumanTestis (combined)...
HumanTestis (combined).vs.Human Epididymis (combined)
Genes in common	Genes Unique to Human Testis (combined)	Genes Unique to Human Epididymis (combined)
CST9L	ZPBP	ADAM7
EPPIN	MAGEC2	DEFB127
PPP1R2P9	SPO11	BRS3
MAGEB4	PAGE1	CRISP1
CCDC70	FKBP6	DEFB126
ACRV1	GGTLC2	CST11
KIF2B	LUZP4	DEFB129
AKAP4	PRSS54	DEFB118
ODF1	ADAM2	SPINT4
SPZ1	DKKL1	SPAG11B
ACTRT2	ZNRF4	ELSPBP1
TPD52L3	ANKRD7	PATE1
PGK2	FSCN3	CST9
TEX37	GSG1	DEFB104A
UBQLN3	HDGFL1	DEFB104B
CCDC168	IL5	DEFB114
HMGB4	MORC1	SPAG11A
FAM187B	KIAA1257	WFDC11
TEX44	SPACA1	WFDC9
PRM3	EQTN	WFDC10A
DEFB123	SLC25A2	DEFB112
DEFB119	LYZL1	EDDM3B
SPEM1	SOHLH2	DEFB108B
SPEM2	GJA8	DEFB128
PRAME	ESX1	DEFB105A
ACTL7A	IRGC	DEFB107A
MAGEB3	TCP11	DEFB106A
LELP1	CST8	DEFB105B
C10orf62	ACSBG2	DEFB106B
PNMA6E	BPIFA3	BSPH1
SPANXB1	RHOXF2	SCGB1D4
BOD1L2	USP29	DEFB107B
C16orf82	SCP2D1	TEDDM1
C17orf50	RNF17	DEFB110
EPPIN-WFDC6	ADAM20	DEFB121
AL163195.3	ADAM30	DEFB134
	FAM71F1	DEFB135
	BTG4	DEFB113
	BRDT	DEFB133
	C4orf17	GPX5
	RNF113B	PATE3
	SEPT12	PATE4
	ADAD2	SPINT3
	SPATA22	SCGB1D1
	SLC25A52	DEFB125
	DMRTC2	MAGEA11
	BARHL2	RNASE9
	NUP210L	DEFB136
	SPATA16	MYL10
	FAM217A	KRT71
	HIST1H2BA	CCNB3
	CPXCR1	MSLNL
	ACTL7B	ASMT
	OOSP2	ACTBL2
	CCDC83	KRTAP2-3
	LYZL2
	SLC25A31
	RBM46
	BOLL
	DDX4
	SPACA7
	TGIF2LX
	ASB17
	ASZ1
	SEPT14
	C2CD6
	CYLC2
	SAXO1
	TRIM42
	NAA11
	SHCBP1L
	LYZL4
	POM121L2
	PAGE5
	CCDC105
	CCDC155
	IZUMO2
	CCDC42
	MEIOB
	FAM71A
	ZSWIM2
	ANKRD30BL
	BIRC8
	PDHA2
	C3orf30
	DPPA2
	ERICH6
	FANCD2OS
	ADAD1
	PRDM9
	HIST1H2AA
	TEX47
	SUN3
	PRKACG
	PRSS37
	SSX3
	C12orf50
	PASD1
	TMCO5A
	SPATA19
	CCDC182
	MS4A5
	SUN5
	TBC1D21
	KCNV2
	TXNDC2
	ADAM29
	ADAM18
	KCTD19
	VCX3A
	GOT1L1
	IL13
	COX7B2
	FAM71B
	RBMXL2
	DYDC1
	MBD3L1
	DDI1
	MROH2B
	UTF1
	WDR87
	FAM170B
	FAM71D
	XKR3
	CCDC63
	IQCF1
	SPATA3
	C1orf100
	TOPAZ1
	SPERT
	FAM46D
	C9orf131
	STARD6
	GOLGA6L2
	TEX36
	ZNF645
	TMEM270
	DCAF4L2
	TGIF2LY
	EFCAB5
	FMR1NB
	CETN1
	BEND2
	UBE2U
	SPATA31E1
	TSPYL6
	TNP2
	CCDC185
	C10orf53
	EXD1
	SIGLECL1
	DNAJB8
	RNF151
	FAM71E2
	C12orf40
	FAM71C
	PRNT
	MEIOC
	C3orf22
	C17orf47
	ANKRD62
	ACTL9
	FTMT
	TEX19
	VCX
	CCDC172
	CYLC1
	POTEC
	FAM9A
	REC114
	TFDP3
	C10orf120
	TRIML1
	IQCF2
	NUTM1
	PRSS55
	ODF4
	DDX53
	C5orf47
	TEX33
	SPPL2C
	SPATA8
	C6orf201
	NPAP1
	FAM186A
	TEX38
	PRR30
	TMPRSS12
	CCDC73
	HYPM
	CXorf67
	C9orf153
	FAM205C
	TMEM202
	C2orf78
	ZCCHC13
	PPP3R2
	TMCO2
	DUSP21
	GAGE2A
	FAM47B
	FSCB
	DCAF8L2
	SPANXN4
	OTUD6A
	STK31
	ZNF729
	SPANXD
	GK2
	CCDC196
	RGPD4
	CCER1
	MEIG1
	ZNF560
	TUBA3C
	DSCR8
	CCT8L2
	MAGEA1
	SYCP1
	FAM24A
	C1orf146
	C1orf185
	TRPC5OS
	C6orf10
	TMEM225
	SPANXN5
	C5orf60
	C9orf57
	FBXO47
	FAM205A
	MGAT4D
	SLCO6A1
	IZUMO3
	VCX3B
	C18orf63
	CTAGE1
	TSGA13
	MAGEB1
	EFCAB9
	IQCF6
	SPATA31D1
	C16orf90
	KCNU1
	PAPOLB
	POM121L12
	ETDB
	PPP4R3C
	KIF4B
	TEX46
	PRPS1L1
	IQCF3
	TEX48
	C17orf105
	TEX50
	PAGE2
	IQCM
	RNF148
	UBE2L5
	CT47B1
	BHMG1
	TEX35
	LRRD1
	AC115220.1
	RTL9
	RAD21L1
	AC187653.1
	TERB1
	AC010255.3
	NACA2
	CCDC179
	PRSS58
	C20orf141
	ANKRD20A1
	AC011195.2
	TEX13A
	CALR3
	LYPD4
	C17orf98
	FAM236A
	LYZL6
	AL772284.2
	AC136352.4
	FAM230A
	AC023491.2
	AL353572.3
	CSNKA2IP
	SPEM3
	TMEM247
	GSC2
	LRRC74A
	SPAM1
	FBXO24
	GALNTL5
	ACTL8
	ACTRT1
	WFDC3
	ANKRD60
	OPN5
	C20orf173
	FTHL17
	FOXN4
	SLC22A14
	MAGEA4
	LRIT1
	CNBD2
	CPA5
	CCDC27
	PLSCR2
	OBP2B
	CCDC197
	RBMXL3
	FOXR1
	CNBD1
	MAGEB6
	VCX2
	MAGEB10
	SAGE1
	TMEM95
	SPDYE4
	SMIM23
	PRSS38
	SLC36A3
	LIN28B
	NANOS2
	CATSPER4
	FOXR2
	TBC1D28
	MAGEA6
	FAM47C
	SPANXC
	TXNDC8
	PAGE3
	CDRT15L2
	C1orf167
	TDRD15
	MAGEA3
	EBLN1
	ANHX
	C4orf51
	TEX51
	AL672043.1
	C16orf95
	SMIM36
	AC040162.4
	CT45A10
	AC007325.1
	GSTTP1
	AC018554.3
	IQCA1L
	BX276092.9

## Sheet: HumanEpididymis (combi...
HumanEpididymis (combined).vs.Mouse Epididymis (combined)
Genes in common	Genes Unique to Human Epididymis (combined)	Genes Unique to Mouse Epididymis (combined)
Defb22	Adam7	Spata3
Defb21	Cst9	Cst12
Gm45826	Eppin	D730048I06Rik
Wfdc11	Brs3	Clec18a
Wfdc9	Mageb4	Shc4
Defb12	Crisp4	Tecta
Defb13	Cst11	Defb10
Defb15	Defb23	Lcn6
Teddm1b	Spint4	Ovch2
Lelp1	Odf1	Bpi
Defb30	Spag11a	Gm4861
Pate3	Pate1	Ces5a
Pate4	9230104L09Rik	Rnase11
Spz1	Wfdc10	Defb39
Hmgb4	Defb36	Slco1a5
Prm3	Defb19	Gm6040
	Eddm3b	Serpina16
	Defb20	Lrcol1
	Defb35	Trpc5os
	Defb34	Spink13
	Bsph1	C1s2
	Teddm1a	Gm14744
	4933411K16Rik	Gm1110
	Defb41	Gm6871
	Defb18	Gm5916
	Gpx5	Gm27235
	Bod1	Prr27
	Rnase12	Cabs1
	Spint3	Tppp2
	Ccdc70	Oaz3
	Acrv1	Cyp2j13
	Kif2b	1700007K09Rik
	Akap4	Cox8c
	Actrt2	4933402P03Rik
	Trpd52l3	Defb9
	Pgk2	Fhl4
	Tex37	Wfdc15a
	Ubqln3	Otof
	Gm8251	Dgkk
	Fam187b	Khdc1a
	Tex44	1700123L14Rik
	Defb26	4933415F23Rik
	Spem1	Spint5
	Spem2	Bsph2
	Magea2	Gm11983
	Magea10	Gm45787
	Magea5	Atp8b3
	Magea8	Fam90a1b
	Magea6	Fam46d
	1700080O16Rik
	Magea4
	Magea3
	3830417A13Rik
	Magea1
	Actl7a
	Rnase9
	Defb42
	1700020L24Rik
	Myl10
	Krt71
	Ccnb3
	Mslnl
	Asmt
	Gm45015
	Gm18336
	Actbl2
	Gm11562
	Gm11938
	Gm11937
	Krtap2-4

## Sheet: Corpus.vs.ms.Corpus
Corpus.vs.ms.Corpus
Genes in common	Genes Unique to Corpus	Genes Unique to ms.Corpus
Defb22	Adam7	Prr27
Defb21	Spint3	Cabs1
Spz1	Eppin	Tppp2
Hmgb4	Brs3	Oaz3
Wfdc11	Mageb4	Cyp2j13
Wfdc9	Ccdc70	1700007K09Rik
Defb12	Crisp4	D730048I06Rik
Defb13	Defb23	Cox8c
Lelp1	Acrv1	4933402P03Rik
Defb30	Kif2b	Defb10
Pate3	Akap4	Defb9
Pate4	Spint4	Ovch2
	Odf1	Fhl4
	Gm45826	Prm3
	Spag11a	Wfdc15a
	Actrt2	Ces5a
	Trpd52l3	Rnase11
	Pgk2	Defb39
	Pate1	Otof
	Tex37	Dgkk
	Ubqln3	Slco1a5
	Gm8251	Khdc1a
	Fam187b	Gm6040
	Tex44	Serpina16
	Defb26	Lrcol1
	Wfdc10	1700123L14Rik
	Defb19	Spink13
	Spem1	4933415F23Rik
	Eddm3b	Spint5
	Spem2	Bsph2
	Magea2	Gm1110
	Magea10	Gm11983
	Magea5	Gm45787
	Magea8
	Magea6
	1700080O16Rik
	Magea4
	Magea3
	3830417A13Rik
	Magea1
	Defb20
	Defb35
	Defb15
	Defb34
	Actl7a
	Bsph1
	Rnase9
	Teddm1a
	Teddm1b
	4933411K16Rik
	Defb41
	Defb42
	Defb18
	Gpx5
	Bod1
	Rnase12
	1700020L24Rik

## Sheet: Cauda.vs.ms.Cauda
Cauda.vs.ms.Cauda
Genes in common	Genes Unique to Cauda	Genes Unique to ms.Cauda
Defb22	Adam7	Atp8b3
Wfdc9	Spint3	Cabs1
Lelp1	Eppin	Tppp2
Pate3	Mageb4	Cyp2j13
	Crisp4	1700007K09Rik
	Defb23	D730048I06Rik
	Acrv1	Fam90a1b
	Spint4	4933402P03Rik
	Pate1	Defb10
	Defb26	Spz1
	Wfdc10	Defb9
	Eddm3b	Hmgb4
	Magea2	Wfdc15a
	Magea10	Ces5a
	Magea5	Rnase11
	Magea8	Defb39
	Magea6	Slco1a5
	1700080O16Rik	Khdc1a
	Magea4	Gm6040
	Magea3	Serpina16
	3830417A13Rik	Fam46d
	Magea1	Spink13
	Defb35	Bsph2
	Defb12	Wfdc11
	Bsph1	Gm45787
	Teddm1a
	Teddm1b
	Defb41
	Defb30
	Gpx5
	Bod1
	Rnase12

## Sheet: Caput.vs.ms.Caput
Caput.vs.ms.Caput
Genes in common	Genes Unique to Caput	Genes Unique to ms.Caput
Defb22	Adam7	Spata3
Defb21	Cst9	Cst12
Gm45826	Eppin	D730048I06Rik
Wfdc11	Brs3	Clec18a
Wfdc9	Mageb4	Shc4
Defb12	Crisp4	Tecta
Defb13	Cst11	Defb10
Defb15	Defb23	Lcn6
Teddm1b	Spint4	Spz1
Defb30	Odf1	Ovch2
	Spag11a	Bpi
	Pate1	Gm4861
	9230104L09Rik	Ces5a
	Wfdc10	Rnase11
	Defb36	Defb39
	Defb19	Slco1a5
	Eddm3b	Gm6040
	Defb20	Serpina16
	Defb35	Lrcol1
	Defb34	Trpc5os
	Bsph1	Spink13
	Teddm1a	C1s2
	Lelp1	Gm14744
	4933411K16Rik	Gm1110
	Defb41	Gm6871
	Defb18	Gm5916
	Gpx5	Gm27235
	Bod1
	Pate3
	Pate4
	Rnase12

## Sheet: Caput.vs.Caput(Browne)
Caput.vs.Caput(Browne)
Genes in common	Genes Unique to Caput	Genes Unique to Caput (Browne)
ADAM7	MAGEB4	MYL10
DEFB127	CRISP1
CST9L	SPINT4
EPPIN	ODF1
BRS3	DEFB104A
DEFB126	DEFB104B
CST11	DEFB112
DEFB129	EDDM3B
DEFB118	DEFB105A
SPAG11B	DEFB106A
ELSPBP1	DEFB105B
PATE1	DEFB106B
CST9	MAGEB3
DEFB114	C10orf62
SPAG11A	DEFB134
WFDC11	DEFB135
WFDC9	BOD1L2
WFDC10A	PATE3
DEFB123	EPPIN-WFDC6
DEFB119
DEFB108B
DEFB128
DEFB107A
BSPH1
SCGB1D4
DEFB107B
TEDDM1
LELP1
DEFB110
DEFB121
DEFB113
DEFB133
GPX5
PATE4
AL163195.3

[truncated: 5 more sheets: Cauda.vs.Cauda(Browne), Corpus.vs.Corpus(Browne), Corpus(Browne).vs.ms.C..., Caput(Browne).vs.ms.Caput, Cauda(Browne).vs.ms.Cauda]
