# Supplementary material for: Large-scale discovery of male reproductive tract-specific genes through analysis of RNA-seq datasets
Source: BMC Biol. 2020 Aug 19;18:103. doi: 10.1186/s12915-020-00826-z (PMC7436996; doi:10.1186/s12915-020-00826-z)
Supplement: Supplementary file 11 — Additional file 11: Table S8. Drug Target Type Classification for Human Genes. Genes are listed according to the tissue and/or cell that they were identified as reproductive tract-specific in. [file 12915_2020_826_MOESM11_ESM.xlsx]

## Sheet: Testis.Garcia
GeneID

## Sheet: testis
GeneID

## Sheet: spermatogonial_SC_(SSEA4+)
GeneID

## Sheet: spermatogonial__SC_(KIT+)
GeneID

## Sheet: spermatogonial_SC_(SSEA4+KIT-)
GeneID

## Sheet: spermatogonial_SC_(SSEA4-KIT+)
GeneID

## Sheet: undiff_spermatognias
GeneID

## Sheet: primary_spermatocytes
GeneID

## Sheet: spermatids
GeneID

## Sheet: sertoli_cells
GeneID

[truncated: 7 more sheets: sertoli_mock, Caput.Garcia, Corpus.Garcia, Cauda.Garcia, Caput_tissue_Browne, Corpus_tissue_Browne, Cauda_tissue_Browne]
