# Supplementary material for: Large-scale discovery of male reproductive tract-specific genes through analysis of RNA-seq datasets
Source: BMC Biol. 2020 Aug 19;18:103. doi: 10.1186/s12915-020-00826-z (PMC7436996; doi:10.1186/s12915-020-00826-z)
Supplement: Supplementary file 12 — Additional file 12: Table S9. Availability of a Mouse Model for Human Genes with a Mouse Ortholog. Genes are listed according to the tissue and/or cell that they were identified as reproductive tract-specific in. [file 12915_2020_826_MOESM12_ESM.xlsx]

## Sheet: Testis.Garcia
GeneID	GeneSymbol	ms.GeneID	ms.Symbol	Gene.description	Mouse model availability
ENSG00000140623	SEPT12	ENSMUSG00000022542	Sept12	septin 12 [Source:MGI Symbol;Acc:MGI:1918339]	No Mouse
ENSG00000154997	SEPT14	ENSMUSG00000034219	Sept14	septin 14 [Source:MGI Symbol;Acc:MGI:1921472]	No Mouse
ENSG00000250803	AC010255.3	ENSMUSG00000024532	1700034E13Rik	RIKEN cDNA 1700034E13 gene [Source:MGI Symbol;Acc:MGI:1925664]	No Mouse
ENSG00000266826	AC011195.2	ENSMUSG00000031221	Igbp1	immunoglobulin (CD79A) binding protein 1 [Source:MGI Symbol;Acc:MGI:1346500]	No Mouse
ENSG00000278633	AC023491.2
ENSG00000241149	AC115220.1
ENSG00000277666	AC136352.4
ENSG00000248767	AC187653.1	ENSMUSG00000094504	Gm5294	predicted gene 5294 [Source:MGI Symbol;Acc:MGI:3646467]	No Mouse
ENSG00000134940	ACRV1	ENSMUSG00000032110	Acrv1	acrosomal vesicle protein 1 [Source:MGI Symbol;Acc:MGI:104590]	No Mouse
ENSG00000130377	ACSBG2	ENSMUSG00000024207	Acsbg2	acyl-CoA synthetase bubblegum family member 2 [Source:MGI Symbol;Acc:MGI:3587728]	Mouse data available
ENSG00000187003	ACTL7A	ENSMUSG00000070979	Actl7a	actin-like 7a [Source:MGI Symbol;Acc:MGI:1343051]	No Mouse
ENSG00000148156	ACTL7B	ENSMUSG00000070980	Actl7b	actin-like 7b [Source:MGI Symbol;Acc:MGI:1343053]	Mouse data available
ENSG00000181786	ACTL9	ENSMUSG00000092519	Actl9	actin-like 9 [Source:MGI Symbol;Acc:MGI:1916731]	No Mouse
ENSG00000169717	ACTRT2	ENSMUSG00000051276	Actrt2	actin-related protein T2 [Source:MGI Symbol;Acc:MGI:1920603]	No Mouse
ENSG00000164113	ADAD1	ENSMUSG00000027719	Adad1	adenosine deaminase domain containing 1 (testis specific) [Source:MGI Symbol;Acc:MGI:103258]	Mouse data available
ENSG00000140955	ADAD2	ENSMUSG00000024266	Adad2	adenosine deaminase domain containing 2 [Source:MGI Symbol;Acc:MGI:1923023]	Mouse data available
ENSG00000168619	ADAM18	ENSMUSG00000031552	Adam18	a disintegrin and metallopeptidase domain 18 [Source:MGI Symbol;Acc:MGI:105986]	Mouse data available
ENSG00000104755	ADAM2	ENSMUSG00000022039	Adam2	a disintegrin and metallopeptidase domain 2 [Source:MGI Symbol;Acc:MGI:1340894]	Mouse data available
ENSG00000134007	ADAM20	ENSMUSG00000071937	Adam25	a disintegrin and metallopeptidase domain 25 (testase 2) [Source:MGI Symbol;Acc:MGI:1345157]	No Mouse
ENSG00000168594	ADAM29	ENSMUSG00000046258	Adam29	a disintegrin and metallopeptidase domain 29 [Source:MGI Symbol;Acc:MGI:2676326]	No Mouse
ENSG00000134249	ADAM30	ENSMUSG00000043468	Adam30	a disintegrin and metallopeptidase domain 30 [Source:MGI Symbol;Acc:MGI:1918328]	No Mouse
ENSG00000147081	AKAP4	ENSMUSG00000050089	Akap4	A kinase (PRKA) anchor protein 4 [Source:MGI Symbol;Acc:MGI:102794]	Mouse data available
ENSG00000283205	AL353572.3	ENSMUSG00000114559	Gm47429	predicted gene, 47429 [Source:MGI Symbol;Acc:MGI:6096375]	No Mouse
ENSG00000277535	AL772284.2	ENSMUSG00000079642	Gm6268	predicted gene 6268 [Source:MGI Symbol;Acc:MGI:3644556]	No Mouse
ENSG00000260691	ANKRD20A1
ENSG00000163046	ANKRD30BL
ENSG00000181626	ANKRD62
ENSG00000106013	ANKRD7	ENSMUSG00000029517	Ankrd7	ankyrin repeat domain 7 [Source:MGI Symbol;Acc:MGI:1922446]	Mouse data available
ENSG00000154007	ASB17	ENSMUSG00000038997	Asb17	ankyrin repeat and SOCS box-containing 17 [Source:MGI Symbol;Acc:MGI:1914022]	No Mouse
ENSG00000154438	ASZ1	ENSMUSG00000010796	Asz1	ankyrin repeat, SAM and basic leucine zipper domain containing 1 [Source:MGI Symbol;Acc:MGI:1921318]	Mouse data available
ENSG00000143032	BARHL2	ENSMUSG00000034384	Barhl2	BarH like homeobox 2 [Source:MGI Symbol;Acc:MGI:1859314]	Mouse data available
ENSG00000177324	BEND2	ENSMUSG00000108981	Gm15262	predicted gene 15262 [Source:MGI Symbol;Acc:MGI:3705232]	No Mouse
ENSG00000237452	BHMG1	ENSMUSG00000085601	Gm4969	predicted gene 4969 [Source:MGI Symbol;Acc:MGI:3647482]	No Mouse
ENSG00000163098	BIRC8	ENSMUSG00000025860	Xiap	X-linked inhibitor of apoptosis [Source:MGI Symbol;Acc:MGI:107572]	Mouse data available
ENSG00000228075	BOD1L2	ENSMUSG00000044502	Bod1	biorientation of chromosomes in cell division 1 [Source:MGI Symbol;Acc:MGI:1916806]	Mouse data available
ENSG00000152430	BOLL	ENSMUSG00000025977	Boll	boule homolog, RNA binding protein [Source:MGI Symbol;Acc:MGI:1922638]	Mouse data available
ENSG00000131059	BPIFA3	ENSMUSG00000027482	Bpifa3	BPI fold containing family A, member 3 [Source:MGI Symbol;Acc:MGI:1920638]	Mouse data available
ENSG00000137948	BRDT	ENSMUSG00000029279	Brdt	bromodomain, testis-specific [Source:MGI Symbol;Acc:MGI:1891374]	Mouse data available
ENSG00000137707	BTG4	ENSMUSG00000032056	Btg4	B cell translocation gene 4 [Source:MGI Symbol;Acc:MGI:1860140]	No Mouse
ENSG00000183559	C10orf120	ENSMUSG00000013668	4933402N03Rik	RIKEN cDNA 4933402N03 gene [Source:MGI Symbol;Acc:MGI:1914681]	Mouse data available
ENSG00000178645	C10orf53	ENSMUSG00000072473	1700024G13Rik	RIKEN cDNA 1700024G13 gene [Source:MGI Symbol;Acc:MGI:1914335]	No Mouse
ENSG00000203942	C10orf62	ENSMUSG00000090369	4933411K16Rik	RIKEN cDNA 4933411K16 gene [Source:MGI Symbol;Acc:MGI:1914015]	No Mouse
ENSG00000180116	C12orf40	ENSMUSG00000078932	CN725425	cDNA sequence CN725425 [Source:MGI Symbol;Acc:MGI:3613655]	No Mouse
ENSG00000165805	C12orf50	ENSMUSG00000056912	1700017N19Rik	RIKEN cDNA 1700017N19 gene [Source:MGI Symbol;Acc:MGI:1913855]	No Mouse
ENSG00000234186	C16orf82
ENSG00000215131	C16orf90	ENSMUSG00000005983	1700037C18Rik	RIKEN cDNA 1700037C18 gene [Source:MGI Symbol;Acc:MGI:1920511]	Mouse data available
ENSG00000231256	C17orf105
ENSG00000181013	C17orf47	ENSMUSG00000090107	Gm11492	predicted gene 11492 [Source:MGI Symbol;Acc:MGI:3651136]	No Mouse
ENSG00000270806	C17orf50	ENSMUSG00000035085	1700020L24Rik	RIKEN cDNA 1700020L24 gene [Source:MGI Symbol;Acc:MGI:1913580]	No Mouse
ENSG00000275489	C17orf98	ENSMUSG00000018543	1700001P01Rik	RIKEN cDNA 1700001P01 gene [Source:MGI Symbol;Acc:MGI:1919465]	No Mouse
ENSG00000206043	C18orf63	ENSMUSG00000117781	C18orf63		No Mouse
ENSG00000173728	C1orf100	ENSMUSG00000015962	1700016C15Rik	RIKEN cDNA 1700016C15 gene [Source:MGI Symbol;Acc:MGI:1916678]	No Mouse
ENSG00000203910	C1orf146	ENSMUSG00000089798	1700028K03Rik	RIKEN cDNA 1700028K03 gene [Source:MGI Symbol;Acc:MGI:1923671]	No Mouse
ENSG00000204006	C1orf185	ENSMUSG00000060491	4930522H14Rik	RIKEN cDNA 4930522H14 gene [Source:MGI Symbol;Acc:MGI:1914896]	Mouse data available
ENSG00000258713	C20orf141	ENSMUSG00000027409	1700020A23Rik	RIKEN cDNA 1700020A23 gene [Source:MGI Symbol;Acc:MGI:1922906]	No Mouse
ENSG00000155754	C2CD6	ENSMUSG00000072295	C2cd6	C2 calcium dependent domain containing 6 [Source:MGI Symbol;Acc:MGI:1920713]	No Mouse
ENSG00000187833	C2orf78	ENSMUSG00000060565	Gm5591	predicted gene 5591 [Source:MGI Symbol;Acc:MGI:3648692]	No Mouse
ENSG00000180697	C3orf22	ENSMUSG00000049694	BC048671	cDNA sequence BC048671 [Source:MGI Symbol;Acc:MGI:2679261]	No Mouse
ENSG00000163424	C3orf30	ENSMUSG00000022798	4930435E12Rik	RIKEN cDNA 4930435E12 gene [Source:MGI Symbol;Acc:MGI:1921913]
ENSG00000138813	C4orf17	ENSMUSG00000012042	4930579F01Rik	RIKEN cDNA 4930579F01 gene [Source:MGI Symbol;Acc:MGI:1914991]	No Mouse
ENSG00000185056	C5orf47	ENSMUSG00000020299	4930524B15Rik	RIKEN cDNA 4930524B15 gene [Source:MGI Symbol;Acc:MGI:1914842]	No Mouse
ENSG00000204661	C5orf60
ENSG00000204296	C6orf10
ENSG00000185689	C6orf201	ENSMUSG00000021415	4933417A18Rik	RIKEN cDNA 4933417A18 gene [Source:MGI Symbol;Acc:MGI:1914011]	Mouse data available
ENSG00000174038	C9orf131	ENSMUSG00000028451	1700022I11Rik	RIKEN cDNA 1700022I11 gene [Source:MGI Symbol;Acc:MGI:1914567]	No Mouse
ENSG00000187753	C9orf153	ENSMUSG00000049902	4921517D22Rik	RIKEN cDNA 4921517D22 gene [Source:MGI Symbol;Acc:MGI:1918150]	No Mouse
ENSG00000204669	C9orf57	ENSMUSG00000079382	Gm3443	predicted gene 3443 [Source:MGI Symbol;Acc:MGI:3781620]	No Mouse
ENSG00000269058	CALR3	ENSMUSG00000019732	Calr3	calreticulin 3 [Source:MGI Symbol;Acc:MGI:1920566]	Mouse data available
ENSG00000160994	CCDC105	ENSMUSG00000078442	Ccdc105	coiled-coil domain containing 105 [Source:MGI Symbol;Acc:MGI:1918226]	No Mouse
ENSG00000161609	CCDC155	ENSMUSG00000038292	Ccdc155	coiled-coil domain containing 155 [Source:MGI Symbol;Acc:MGI:2687329]	Mouse data available
ENSG00000175820	CCDC168	ENSMUSG00000091844	Gm8251	predicted gene 8251 [Source:MGI Symbol;Acc:MGI:3647616]	No Mouse
ENSG00000182645	CCDC172	ENSMUSG00000025090	Ccdc172	coiled-coil domain containing 172 [Source:MGI Symbol;Acc:MGI:1922895]	No Mouse
ENSG00000255359	CCDC179	ENSMUSG00000094445	1700015G11Rik	RIKEN cDNA 1700015G11 gene [Source:MGI Symbol;Acc:MGI:1922779]	No Mouse
ENSG00000166329	CCDC182	ENSMUSG00000098681	Ccdc182	coiled-coil domain containing 182 [Source:MGI Symbol;Acc:MGI:1921547]	No Mouse
ENSG00000178395	CCDC185	ENSMUSG00000043429	Ccdc185	coiled-coil domain containing 185 [Source:MGI Symbol;Acc:MGI:3618292]	No Mouse
ENSG00000196553	CCDC196	ENSMUSG00000099418	Gm6657	predicted gene 6657 [Source:MGI Symbol;Acc:MGI:3645257]	No Mouse
ENSG00000161973	CCDC42	ENSMUSG00000045915	Ccdc42	coiled-coil domain containing 42 [Source:MGI Symbol;Acc:MGI:3045254]	Mouse data available
ENSG00000173093	CCDC63	ENSMUSG00000043036	Ccdc63	coiled-coil domain containing 63 [Source:MGI Symbol;Acc:MGI:3607777]	Mouse data available
ENSG00000123171	CCDC70	ENSMUSG00000017049	Ccdc70	coiled-coil domain containing 70 [Source:MGI Symbol;Acc:MGI:1915179]	No Mouse
ENSG00000186714	CCDC73	ENSMUSG00000045106	Ccdc73	coiled-coil domain containing 73 [Source:MGI Symbol;Acc:MGI:3606488]	No Mouse
ENSG00000150676	CCDC83	ENSMUSG00000030617	Ccdc83	coiled-coil domain containing 83 [Source:MGI Symbol;Acc:MGI:1918255]	Mouse data available
ENSG00000197651	CCER1	ENSMUSG00000047025	Ccer1	coiled-coil glutamate-rich protein 1 [Source:MGI Symbol;Acc:MGI:1913966]	No Mouse
ENSG00000198445	CCT8L2	ENSMUSG00000038044	Cct8l1	chaperonin containing TCP1, subunit 8 (theta)-like 1 [Source:MGI Symbol;Acc:MGI:2685289]	No Mouse
ENSG00000177143	CETN1	ENSMUSG00000050996	Cetn1	centrin 1 [Source:MGI Symbol;Acc:MGI:1347086]	Mouse data available
ENSG00000170516	COX7B2	ENSMUSG00000049387	Cox7b2	cytochrome c oxidase subunit 7B2 [Source:MGI Symbol;Acc:MGI:1925424]	No Mouse
ENSG00000147183	CPXCR1	ENSMUSG00000072995	Cpxcr1	CPX chromosome region, candidate 1 [Source:MGI Symbol;Acc:MGI:2685989]	No Mouse
ENSG00000283434	CSNKA2IP	ENSMUSG00000068167	Csnka2ip	casein kinase 2, alpha prime interacting protein [Source:MGI Symbol;Acc:MGI:2676295]	No Mouse
ENSG00000125815	CST8	ENSMUSG00000027442	Cst8	cystatin 8 (cystatin-related epididymal spermatogenic) [Source:MGI Symbol;Acc:MGI:107161]	No Mouse
ENSG00000101435	CST9L	ENSMUSG00000027445	Cst9	cystatin 9 [Source:MGI Symbol;Acc:MGI:1340053]	Mouse data available
ENSG00000236446	CT47B1	ENSMUSG00000079642	Gm6268	predicted gene 6268 [Source:MGI Symbol;Acc:MGI:3644556]	No Mouse
ENSG00000212710	CTAGE1	ENSMUSG00000021000	Mia2	melanoma inhibitory activity 2 [Source:MGI Symbol;Acc:MGI:2159614]	Mouse data available
ENSG00000187690	CXorf67
ENSG00000183035	CYLC1	ENSMUSG00000073001	Cylc1	cylicin, basic protein of sperm head cytoskeleton 1 [Source:MGI Symbol;Acc:MGI:1914657]	No Mouse
ENSG00000155833	CYLC2	ENSMUSG00000039555	Cylc2	cylicin, basic protein of sperm head cytoskeleton 2 [Source:MGI Symbol;Acc:MGI:1922164]	No Mouse
ENSG00000176566	DCAF4L2	ENSMUSG00000021222	Dcaf4	DDB1 and CUL4 associated factor 4 [Source:MGI Symbol;Acc:MGI:1921078]	No Mouse
ENSG00000189186	DCAF8L2	ENSMUSG00000035395	Pet2	plasmacytoma expressed transcript 2 [Source:MGI Symbol;Acc:MGI:101758]	No Mouse
ENSG00000170967	DDI1	ENSMUSG00000047619	Ddi1	DNA-damage inducible 1 [Source:MGI Symbol;Acc:MGI:1919079]	No Mouse
ENSG00000152670	DDX4	ENSMUSG00000021758	Ddx4	DEAD (Asp-Glu-Ala-Asp) box polypeptide 4 [Source:MGI Symbol;Acc:MGI:102670]	Mouse data available
ENSG00000184735	DDX53
ENSG00000180483	DEFB119	ENSMUSG00000050645	Defb19	defensin beta 19 [Source:MGI Symbol;Acc:MGI:2385955]	No Mouse
ENSG00000180424	DEFB123	ENSMUSG00000044863	Defb36	defensin beta 36 [Source:MGI Symbol;Acc:MGI:2385956]	No Mouse
ENSG00000104901	DKKL1	ENSMUSG00000030792	Dkkl1	dickkopf-like 1 [Source:MGI Symbol;Acc:MGI:1354963]	Mouse data available
ENSG00000142025	DMRTC2	ENSMUSG00000011349	Dmrtc2	doublesex and mab-3 related transcription factor like family C2 [Source:MGI Symbol;Acc:MGI:1918491]	Mouse data available
ENSG00000179407	DNAJB8	ENSMUSG00000048206	Dnajb8	DnaJ heat shock protein family (Hsp40) member B8 [Source:MGI Symbol;Acc:MGI:1922801]	No Mouse
ENSG00000163530	DPPA2	ENSMUSG00000072419	Dppa2	developmental pluripotency associated 2 [Source:MGI Symbol;Acc:MGI:2157523]	No Mouse
ENSG00000198054	DSCR8
ENSG00000189037	DUSP21	ENSMUSG00000025043	Dusp21	dual specificity phosphatase 21 [Source:MGI Symbol;Acc:MGI:1920797]	No Mouse
ENSG00000170788	DYDC1	ENSMUSG00000021790	Dydc1	DPY30 domain containing 1 [Source:MGI Symbol;Acc:MGI:1916746]	No Mouse
ENSG00000176927	EFCAB5	ENSMUSG00000050944	Efcab5	EF-hand calcium binding domain 5 [Source:MGI Symbol;Acc:MGI:2442440]	No Mouse
ENSG00000214360	EFCAB9	ENSMUSG00000044056	Efcab9	EF-hand calcium binding domain 9 [Source:MGI Symbol;Acc:MGI:1916556]	No Mouse
ENSG00000101448	EPPIN	ENSMUSG00000070531	Wfdc6b	WAP four-disulfide core domain 6B [Source:MGI Symbol;Acc:MGI:3575430]	No Mouse
ENSG00000120160	EQTN	ENSMUSG00000028575	Eqtn	equatorin, sperm acrosome associated [Source:MGI Symbol;Acc:MGI:1915003]	Mouse data available
ENSG00000163645	ERICH6	ENSMUSG00000070471	Erich6	glutamate rich 6 [Source:MGI Symbol;Acc:MGI:3588212]	No Mouse
ENSG00000123576	ESX1	ENSMUSG00000023443	Esx1	extraembryonic, spermatogenesis, homeobox 1 [Source:MGI Symbol;Acc:MGI:1096388]	Mouse data available
ENSG00000224107	ETDB	ENSMUSG00000060967	Etd	embryonic testis differentiation [Source:MGI Symbol;Acc:MGI:1916751]	No Mouse
ENSG00000178997	EXD1	ENSMUSG00000048647	Exd1	exonuclease 3'-5' domain containing 1 [Source:MGI Symbol;Acc:MGI:3045306]	Mouse data available
ENSG00000172538	FAM170B	ENSMUSG00000078127	Fam170b	family with sequence similarity 170, member B [Source:MGI Symbol;Acc:MGI:2145650]	No Mouse
ENSG00000185958	FAM186A	ENSMUSG00000045350	Fam186a	family with sequence similarity 186, member A [Source:MGI Symbol;Acc:MGI:2685766]	No Mouse
ENSG00000177558	FAM187B	ENSMUSG00000046826	Fam187b	family with sequence similarity 187, member B [Source:MGI Symbol;Acc:MGI:1923665]	No Mouse
ENSG00000205108	FAM205A	ENSMUSG00000078746	Fam205a4	family with sequence similarity 205, member A4 [Source:MGI Symbol;Acc:MGI:5434294]	No Mouse
ENSG00000187791	FAM205C	ENSMUSG00000050141	Fam205c	family with sequence similarity 205, member C [Source:MGI Symbol;Acc:MGI:2679716]	No Mouse
ENSG00000145975	FAM217A	ENSMUSG00000021414	Fam217a	family with sequence similarity 217, member A [Source:MGI Symbol;Acc:MGI:1919114]	Mouse data available
ENSG00000277870	FAM230A
ENSG00000275520	FAM236A	ENSMUSG00000079479	Gm9112	predicted gene 9112 [Source:MGI Symbol;Acc:MGI:3645559]	No Mouse
ENSG00000203795	FAM24A	ENSMUSG00000030858	Fam24b	family with sequence similarity 24 member B [Source:MGI Symbol;Acc:MGI:1916568]	No Mouse
ENSG00000174016	FAM46D
ENSG00000189132	FAM47B	ENSMUSG00000045797	4930402K13Rik	RIKEN cDNA 4930402K13 gene [Source:MGI Symbol;Acc:MGI:1923025]	No Mouse
ENSG00000162771	FAM71A	ENSMUSG00000091017	Fam71a	family with sequence similarity 71, member A [Source:MGI Symbol;Acc:MGI:3588202]	No Mouse
ENSG00000170613	FAM71B	ENSMUSG00000020401	Fam71b	family with sequence similarity 71, member B [Source:MGI Symbol;Acc:MGI:3650836]	No Mouse
ENSG00000180219	FAM71C
ENSG00000172717	FAM71D	ENSMUSG00000056987	Fam71d	family with sequence similarity 71, member D [Source:MGI Symbol;Acc:MGI:1918147]	No Mouse
ENSG00000180043	FAM71E2	ENSMUSG00000092518	Fam71e2	family with sequence similarity 71, member E2 [Source:MGI Symbol;Acc:MGI:3045311]	No Mouse
ENSG00000135248	FAM71F1	ENSMUSG00000039742	Fam71f1	family with sequence similarity 71, member F1 [Source:MGI Symbol;Acc:MGI:3032524]	No Mouse
ENSG00000183304	FAM9A	ENSMUSG00000079578	Gm1140	predicted gene 1140 [Source:MGI Symbol;Acc:MGI:2685986]	No Mouse
ENSG00000163705	FANCD2OS	ENSMUSG00000033963	Fancd2os	Fancd2 opposite strand [Source:MGI Symbol;Acc:MGI:1918229]	No Mouse
ENSG00000204952	FBXO47	ENSMUSG00000070336	Fbxo47	F-box protein 47 [Source:MGI Symbol;Acc:MGI:1920223]	Mouse data available
ENSG00000077800	FKBP6	ENSMUSG00000040013	Fkbp6	FK506 binding protein 6 [Source:MGI Symbol;Acc:MGI:2137612]	Mouse data available
ENSG00000176988	FMR1NB	ENSMUSG00000062170	Fmr1nb	Fmr1 neighbor [Source:MGI Symbol;Acc:MGI:2672032]	Mouse data available
ENSG00000189139	FSCB	ENSMUSG00000043060	Fscb	fibrous sheath CABYR binding protein [Source:MGI Symbol;Acc:MGI:3646964]	No Mouse
ENSG00000106328	FSCN3	ENSMUSG00000029707	Fscn3	fascin actin-bundling protein 3 [Source:MGI Symbol;Acc:MGI:1890386]	No Mouse
ENSG00000181867	FTMT	ENSMUSG00000024510	Ftmt	ferritin mitochondrial [Source:MGI Symbol;Acc:MGI:1914884]	Mouse data available
ENSG00000189064	GAGE2A
ENSG00000100121	GGTLC2	ENSMUSG00000006345	Ggt1	gamma-glutamyltransferase 1 [Source:MGI Symbol;Acc:MGI:95706]	Mouse data available
ENSG00000121634	GJA8	ENSMUSG00000049908	Gja8	gap junction protein, alpha 8 [Source:MGI Symbol;Acc:MGI:99953]	Mouse data available
ENSG00000196475	GK2	ENSMUSG00000050553	Gk2	glycerol kinase 2 [Source:MGI Symbol;Acc:MGI:1329027]	Mouse data available
ENSG00000174450	GOLGA6L2	ENSMUSG00000002546	Golga2	golgi autoantigen, golgin subfamily a, 2 [Source:MGI Symbol;Acc:MGI:2139395]	No Mouse
ENSG00000169154	GOT1L1	ENSMUSG00000039720	Got1l1	glutamic-oxaloacetic transaminase 1-like 1 [Source:MGI Symbol;Acc:MGI:1923865]	No Mouse
ENSG00000111305	GSG1	ENSMUSG00000030206	Gsg1	germ cell associated 1 [Source:MGI Symbol;Acc:MGI:1194499]	Mouse data available
ENSG00000112273	HDGFL1	ENSMUSG00000045835	Hdgfl1	hepatoma derived growth factor-like 1 [Source:MGI Symbol;Acc:MGI:1194493]	Mouse data available
ENSG00000164508	HIST1H2AA	ENSMUSG00000060081	Hist1h2aa	histone cluster 1, H2aa [Source:MGI Symbol;Acc:MGI:2448285]	No Mouse
ENSG00000146047	HIST1H2BA	ENSMUSG00000050799	Hist1h2ba	histone cluster 1, H2ba [Source:MGI Symbol;Acc:MGI:2448375]	No Mouse
ENSG00000176256	HMGB4	ENSMUSG00000048686	Hmgb4	high-mobility group box 4 [Source:MGI Symbol;Acc:MGI:1916567]	Mouse data available
ENSG00000187516	HYPM	ENSMUSG00000040456	Hypm	huntingtin interacting protein M [Source:MGI Symbol;Acc:MGI:1914584]	No Mouse
ENSG00000169194	IL13	ENSMUSG00000020383	Il13	interleukin 13 [Source:MGI Symbol;Acc:MGI:96541]	Mouse data available
ENSG00000113525	IL5	ENSMUSG00000036117	Il5	interleukin 5 [Source:MGI Symbol;Acc:MGI:96557]	Mouse data available
ENSG00000173389	IQCF1	ENSMUSG00000066383	Iqcf1	IQ motif containing F1 [Source:MGI Symbol;Acc:MGI:1921517]	Mouse data available
ENSG00000184345	IQCF2	ENSMUSG00000118396	IQCF2		No Mouse
ENSG00000229972	IQCF3
ENSG00000214686	IQCF6	ENSMUSG00000091129	Iqcf6	IQ motif containing F6 [Source:MGI Symbol;Acc:MGI:3781315]	No Mouse
ENSG00000234828	IQCM	ENSMUSG00000031620	Iqcm	IQ motif containing M [Source:MGI Symbol;Acc:MGI:1919081]	No Mouse
ENSG00000124449	IRGC	ENSMUSG00000062028	Irgc1	immunity-related GTPase family, cinema 1 [Source:MGI Symbol;Acc:MGI:2685948]	No Mouse
ENSG00000161652	IZUMO2	ENSMUSG00000066500	Izumo2	IZUMO family member 2 [Source:MGI Symbol;Acc:MGI:1922760]	No Mouse
ENSG00000205442	IZUMO3	ENSMUSG00000028533	Izumo3	IZUMO family member 3 [Source:MGI Symbol;Acc:MGI:1916564]	No Mouse
ENSG00000215262	KCNU1	ENSMUSG00000031576	Kcnu1	potassium channel, subfamily U, member 1 [Source:MGI Symbol;Acc:MGI:1202300]	Mouse data available
ENSG00000168263	KCNV2	ENSMUSG00000047298	Kcnv2	potassium channel, subfamily V, member 2 [Source:MGI Symbol;Acc:MGI:2670981]	Mouse data available
ENSG00000168676	KCTD19	ENSMUSG00000051648	Kctd19	potassium channel tetramerisation domain containing 19 [Source:MGI Symbol;Acc:MGI:3045294]	No Mouse
ENSG00000114656	KIAA1257
ENSG00000141200	KIF2B	ENSMUSG00000046755	Kif2b	kinesin family member 2B [Source:MGI Symbol;Acc:MGI:1920720]	Mouse data available
ENSG00000226650	KIF4B	ENSMUSG00000034311	Kif4	kinesin family member 4 [Source:MGI Symbol;Acc:MGI:108389]	Mouse data available
ENSG00000203784	LELP1	ENSMUSG00000027927	Lelp1	late cornified envelope-like proline-rich 1 [Source:MGI Symbol;Acc:MGI:1916582]	No Mouse
ENSG00000240720	LRRD1	ENSMUSG00000040367	Lrrd1	leucine rich repeats and death domain containing 1 [Source:MGI Symbol;Acc:MGI:3045299]	No Mouse
ENSG00000102021	LUZP4
ENSG00000273111	LYPD4	ENSMUSG00000062732	Lypd4	Ly6/Plaur domain containing 4 [Source:MGI Symbol;Acc:MGI:2687054]	Mouse data available
ENSG00000120563	LYZL1	ENSMUSG00000024233	Lyzl1	lysozyme-like 1 [Source:MGI Symbol;Acc:MGI:1914578]	Mouse data available
ENSG00000151033	LYZL2	ENSMUSG00000024233	Lyzl1	lysozyme-like 1 [Source:MGI Symbol;Acc:MGI:1914578]	Mouse data available
ENSG00000157093	LYZL4	ENSMUSG00000032530	Lyzl4	lysozyme-like 4 [Source:MGI Symbol;Acc:MGI:1916282]	Mouse data available
ENSG00000275722	LYZL6	ENSMUSG00000020945	Lyzl6	lysozyme-like 6 [Source:MGI Symbol;Acc:MGI:1916694]	Mouse data available
ENSG00000198681	MAGEA1	ENSMUSG00000055746	Magea2	melanoma antigen, family A, 2 [Source:MGI Symbol;Acc:MGI:1333793]	No Mouse
ENSG00000214107	MAGEB1	ENSMUSG00000062162	Mageb1	melanoma antigen, family B, 1 [Source:MGI Symbol;Acc:MGI:105118]	No Mouse
ENSG00000198798	MAGEB3
ENSG00000120289	MAGEB4	ENSMUSG00000035427	Mageb4	melanoma antigen, family B, 4 [Source:MGI Symbol;Acc:MGI:2148568]	No Mouse
ENSG00000046774	MAGEC2	ENSMUSG00000046180	4930550L24Rik	RIKEN cDNA 4930550L24 gene [Source:MGI Symbol;Acc:MGI:1922602]	No Mouse
ENSG00000170948	MBD3L1	ENSMUSG00000038691	Mbd3l1	methyl-CpG binding domain protein 3-like 1 [Source:MGI Symbol;Acc:MGI:1920753]	Mouse data available
ENSG00000197889	MEIG1	ENSMUSG00000026650	Meig1	meiosis expressed gene 1 [Source:MGI Symbol;Acc:MGI:1202878]	Mouse data available
ENSG00000162039	MEIOB	ENSMUSG00000024155	Meiob	meiosis specific with OB domains [Source:MGI Symbol;Acc:MGI:1922428]	Mouse data available
ENSG00000180336	MEIOC	ENSMUSG00000051455	Meioc	meiosis specific with coiled-coil domain [Source:MGI Symbol;Acc:MGI:2686410]	Mouse data available
ENSG00000205301	MGAT4D	ENSMUSG00000035057	Mgat4d	MGAT4 family, member C [Source:MGI Symbol;Acc:MGI:1914805]	Mouse data available
ENSG00000114487	MORC1	ENSMUSG00000022652	Morc1	microrchidia 1 [Source:MGI Symbol;Acc:MGI:1316740]	Mouse data available
ENSG00000171495	MROH2B	ENSMUSG00000022155	Mroh2b	maestro heat-like repeat family member 2B [Source:MGI Symbol;Acc:MGI:1921905]	No Mouse
ENSG00000166930	MS4A5	ENSMUSG00000054523	Ms4a5	membrane-spanning 4-domains, subfamily A, member 5 [Source:MGI Symbol;Acc:MGI:2670985]	No Mouse
ENSG00000156269	NAA11	ENSMUSG00000046000	Naa11	N(alpha)-acetyltransferase 11, NatA catalytic subunit [Source:MGI Symbol;Acc:MGI:2141314]	No Mouse
ENSG00000253506	NACA2	ENSMUSG00000061315	Naca	nascent polypeptide-associated complex alpha polypeptide [Source:MGI Symbol;Acc:MGI:106095]	Mouse data available
ENSG00000185823	NPAP1
ENSG00000143552	NUP210L	ENSMUSG00000027939	Nup210l	nucleoporin 210-like [Source:MGI Symbol;Acc:MGI:1924845]	Mouse data available
ENSG00000184507	NUTM1	ENSMUSG00000041358	Nutm1	NUT midline carcinoma, family member 1 [Source:MGI Symbol;Acc:MGI:2661384]	Mouse data available
ENSG00000155087	ODF1	ENSMUSG00000061923	Odf1	outer dense fiber of sperm tails 1 [Source:MGI Symbol;Acc:MGI:97424]	Mouse data available
ENSG00000184650	ODF4	ENSMUSG00000032921	Odf4	outer dense fiber of sperm tails 4 [Source:MGI Symbol;Acc:MGI:2182079]	Mouse data available
ENSG00000149507	OOSP2	ENSMUSG00000055895	Oosp2	oocyte secreted protein 2 [Source:MGI Symbol;Acc:MGI:2684945]	No Mouse
ENSG00000189401	OTUD6A	ENSMUSG00000051582	Otud6a	OTU domain containing 6A [Source:MGI Symbol;Acc:MGI:3644685]	Mouse data available
ENSG00000068985	PAGE1
ENSG00000234068	PAGE2
ENSG00000158639	PAGE5
ENSG00000218823	PAPOLB	ENSMUSG00000074817	Papolb	poly (A) polymerase beta (testis specific) [Source:MGI Symbol;Acc:MGI:1932115]	Mouse data available
ENSG00000166049	PASD1
ENSG00000163114	PDHA2	ENSMUSG00000047674	Pdha2	pyruvate dehydrogenase E1 alpha 2 [Source:MGI Symbol;Acc:MGI:97533]	Mouse data available
ENSG00000170950	PGK2	ENSMUSG00000031233	Pgk2	phosphoglycerate kinase 2 [Source:MGI Symbol;Acc:MGI:97563]	Mouse data available
ENSG00000214897	PNMA6E	ENSMUSG00000109368	Gm45015	predicted gene 45015 [Source:MGI Symbol;Acc:MGI:5753591]	No Mouse
ENSG00000221900	POM121L12	ENSMUSG00000084135	Pom121l12	POM121 membrane glycoprotein-like 12 [Source:MGI Symbol;Acc:MGI:1920677]	No Mouse
ENSG00000158553	POM121L2	ENSMUSG00000016982	Pom121l2	POM121 membrane glycoprotein-like 2 (rat) [Source:MGI Symbol;Acc:MGI:2684870]	No Mouse
ENSG00000183206	POTEC	ENSMUSG00000020481	Ankrd36	ankyrin repeat domain 36 [Source:MGI Symbol;Acc:MGI:1923639]	No Mouse
ENSG00000102055	PPP1R2P9
ENSG00000188386	PPP3R2	ENSMUSG00000028310	Ppp3r2	protein phosphatase 3, regulatory subunit B, alpha isoform (calcineurin B, type II) [Source:MGI Symbol;Acc:MGI:107171]	Mouse data available
ENSG00000224960	PPP4R3C	ENSMUSG00000079513	4932429P05Rik	RIKEN cDNA 4932429P05 gene [Source:MGI Symbol;Acc:MGI:3588287]	No Mouse
ENSG00000185686	PRAME
ENSG00000164256	PRDM9	ENSMUSG00000055150	Zfp78	zinc finger protein 78 [Source:MGI Symbol;Acc:MGI:107783]	No Mouse
ENSG00000165059	PRKACG	ENSMUSG00000005469	Prkaca	protein kinase, cAMP dependent, catalytic, alpha [Source:MGI Symbol;Acc:MGI:97592]	Mouse data available
ENSG00000178257	PRM3	ENSMUSG00000050058	Prm3	protamine 3 [Source:MGI Symbol;Acc:MGI:106601]	Mouse data available
ENSG00000180259	PRNT
ENSG00000229937	PRPS1L1	ENSMUSG00000092305	Prps1l1	phosphoribosyl pyrophosphate synthetase 1-like 1 [Source:MGI Symbol;Acc:MGI:1922706]	No Mouse
ENSG00000186143	PRR30	ENSMUSG00000042888	Prr30	proline rich 30 [Source:MGI Symbol;Acc:MGI:1923877]	No Mouse
ENSG00000165076	PRSS37	ENSMUSG00000029909	Prss37	protease, serine 37 [Source:MGI Symbol;Acc:MGI:1914940]	Mouse data available
ENSG00000103023	PRSS54	ENSMUSG00000048400	Prss54	protease, serine 54 [Source:MGI Symbol;Acc:MGI:1918243]	Mouse data available
ENSG00000184647	PRSS55	ENSMUSG00000034623	Prss55	protease, serine 55 [Source:MGI Symbol;Acc:MGI:1918287]	Mouse data available
ENSG00000258223	PRSS58	ENSMUSG00000051936	Prss58	protease, serine 58 [Source:MGI Symbol;Acc:MGI:3608323]	No Mouse
ENSG00000244588	RAD21L1	ENSMUSG00000074704	Rad21l	RAD21-like (S. pombe) [Source:MGI Symbol;Acc:MGI:3652039]	Mouse data available
ENSG00000151962	RBM46	ENSMUSG00000033882	Rbm46	RNA binding motif protein 46 [Source:MGI Symbol;Acc:MGI:3645057]	No Mouse
ENSG00000170748	RBMXL2	ENSMUSG00000073894	Rbmxl2	RNA binding motif protein, X-linked-like 2 [Source:MGI Symbol;Acc:MGI:1923822]	Mouse data available
ENSG00000183324	REC114	ENSMUSG00000074269	Rec114	REC114 meiotic recombination protein [Source:MGI Symbol;Acc:MGI:1920923]	Mouse data available
ENSG00000196862	RGPD4	ENSMUSG00000003226	Ranbp2	RAN binding protein 2 [Source:MGI Symbol;Acc:MGI:894323]	Mouse data available
ENSG00000131721	RHOXF2
ENSG00000139797	RNF113B	ENSMUSG00000036537	Rnf113a1	ring finger protein 113A1 [Source:MGI Symbol;Acc:MGI:1917192]	No Mouse
ENSG00000235631	RNF148	ENSMUSG00000078179	Rnf148	ring finger protein 148 [Source:MGI Symbol;Acc:MGI:1918550]	No Mouse
ENSG00000179580	RNF151	ENSMUSG00000008482	Rnf151	ring finger protein 151 [Source:MGI Symbol;Acc:MGI:1914754]	No Mouse
ENSG00000132972	RNF17	ENSMUSG00000000365	Rnf17	ring finger protein 17 [Source:MGI Symbol;Acc:MGI:1353419]	Mouse data available
ENSG00000243978	RTL9	ENSMUSG00000085584	Rtl9	retrotransposon Gag like 9 [Source:MGI Symbol;Acc:MGI:2685231]	No Mouse
ENSG00000155875	SAXO1	ENSMUSG00000028492	Saxo1	stabilizer of axonemal microtubules 1 [Source:MGI Symbol;Acc:MGI:1923061]	Mouse data available
ENSG00000132631	SCP2D1	ENSMUSG00000027431	Scp2d1	SCP2 sterol-binding domain containing 1 [Source:MGI Symbol;Acc:MGI:1913578]	Mouse data available
ENSG00000157060	SHCBP1L	ENSMUSG00000042708	Shcbp1l	Shc SH2-domain binding protein 1-like [Source:MGI Symbol;Acc:MGI:1919086]	Mouse data available
ENSG00000179213	SIGLECL1	ENSMUSG00000108695	Gm2511		No Mouse
ENSG00000120329	SLC25A2	ENSMUSG00000050304	Slc25a2	solute carrier family 25 (mitochondrial carrier, ornithine transporter) member 2 [Source:MGI Symbol;Acc:MGI:2137907]	No Mouse
ENSG00000151475	SLC25A31	ENSMUSG00000116218	Slc25a31	solute carrier family 25 (mitochondrial carrier; adenine nucleotide translocator), member 31 [Source:MGI Symbol;Acc:MGI:1920583]	Mouse data available
ENSG00000141437	SLC25A52	ENSMUSG00000045973	Slc25a51	solute carrier family 25, member 51 [Source:MGI Symbol;Acc:MGI:2684984]	No Mouse
ENSG00000205359	SLCO6A1	ENSMUSG00000045463	Slco6b1		No Mouse
ENSG00000120669	SOHLH2	ENSMUSG00000027794	Sohlh2	spermatogenesis and oogenesis specific basic helix-loop-helix 2 [Source:MGI Symbol;Acc:MGI:1921684]	Mouse data available
ENSG00000118434	SPACA1	ENSMUSG00000028264	Spaca1	sperm acrosome associated 1 [Source:MGI Symbol;Acc:MGI:1914902]	Mouse data available
ENSG00000153498	SPACA7	ENSMUSG00000010435	Spaca7	sperm acrosome associated 7 [Source:MGI Symbol;Acc:MGI:1925884]	Mouse data available
ENSG00000227234	SPANXB1
ENSG00000196406	SPANXD
ENSG00000189326	SPANXN4
ENSG00000204363	SPANXN5
ENSG00000144962	SPATA16	ENSMUSG00000039335	Spata16	spermatogenesis associated 16 [Source:MGI Symbol;Acc:MGI:1918112]	Mouse data available
ENSG00000166118	SPATA19	ENSMUSG00000031991	Spata19	spermatogenesis associated 19 [Source:MGI Symbol;Acc:MGI:1922719]	No Mouse
ENSG00000141255	SPATA22	ENSMUSG00000069825	Gm49340	predicted gene, 49340 [Source:MGI Symbol;Acc:MGI:6121532]	No Mouse
ENSG00000173699	SPATA3	ENSMUSG00000026226	Spata3	spermatogenesis associated 3 [Source:MGI Symbol;Acc:MGI:1917310]	No Mouse
ENSG00000214929	SPATA31D1	ENSMUSG00000050876	Spata31d1a	spermatogenesis associated 31 subfamily D, member 1A [Source:MGI Symbol;Acc:MGI:1919469]	No Mouse
ENSG00000177992	SPATA31E1
ENSG00000185594	SPATA8
ENSG00000181323	SPEM1	ENSMUSG00000041165	Spem1	sperm maturation 1 [Source:MGI Symbol;Acc:MGI:1921538]	Mouse data available
ENSG00000184560	SPEM2	ENSMUSG00000044084	Spem2	SPEM family member 2 [Source:MGI Symbol;Acc:MGI:1918293]	No Mouse
ENSG00000283439	SPEM3	ENSMUSG00000109737	Gm39566	predicted gene, 39566 [Source:MGI Symbol;Acc:MGI:5622451]	No Mouse
ENSG00000174015	SPERT	ENSMUSG00000034913	Spert	spermatid associated [Source:MGI Symbol;Acc:MGI:1915176]	No Mouse
ENSG00000054796	SPO11	ENSMUSG00000005883	Spo11	SPO11 meiotic protein covalently bound to DSB [Source:MGI Symbol;Acc:MGI:1349669]	Mouse data available
ENSG00000185294	SPPL2C	ENSMUSG00000049506	Sppl2c	signal peptide peptidase 2C [Source:MGI Symbol;Acc:MGI:3045264]	No Mouse
ENSG00000164299	SPZ1	ENSMUSG00000046957	Spz1	spermatogenic leucine zipper 1 [Source:MGI Symbol;Acc:MGI:1930801]	No Mouse
ENSG00000165584	SSX3	ENSMUSG00000062814	Ssxa1	synovial sarcoma, X member A1 [Source:MGI Symbol;Acc:MGI:2446782]	No Mouse
ENSG00000174448	STARD6	ENSMUSG00000079608	Stard6	StAR-related lipid transfer (START) domain containing 6 [Source:MGI Symbol;Acc:MGI:2156774]	No Mouse
ENSG00000196335	STK31	ENSMUSG00000023403	Stk31	serine threonine kinase 31 [Source:MGI Symbol;Acc:MGI:1924735]	Mouse data available
ENSG00000164744	SUN3	ENSMUSG00000040985	Sun3	Sad1 and UNC84 domain containing 3 [Source:MGI Symbol;Acc:MGI:3041199]	No Mouse
ENSG00000167098	SUN5	ENSMUSG00000027480	Sun5	Sad1 and UNC84 domain containing 5 [Source:MGI Symbol;Acc:MGI:1923657]	Mouse data available
ENSG00000198765	SYCP1	ENSMUSG00000027855	Sycp1	synaptonemal complex protein 1 [Source:MGI Symbol;Acc:MGI:105931]	Mouse data available
ENSG00000167139	TBC1D21	ENSMUSG00000036244	Tbc1d21	TBC1 domain family, member 21 [Source:MGI Symbol;Acc:MGI:1921536]	No Mouse
ENSG00000124678	TCP11	ENSMUSG00000062859	Tcp11	t-complex protein 11 [Source:MGI Symbol;Acc:MGI:98544]	No Mouse
ENSG00000249961	TERB1	ENSMUSG00000052616	Terb1	telomere repeat binding bouquet formation protein 1 [Source:MGI Symbol;Acc:MGI:2443187]	Mouse data available
ENSG00000268629	TEX13A	ENSMUSG00000071686	Tex13a	testis expressed 13A [Source:MGI Symbol;Acc:MGI:1915194]	Mouse data available
ENSG00000182459	TEX19	ENSMUSG00000039337	Tex19.2	testis expressed gene 19.2 [Source:MGI Symbol;Acc:MGI:1918206]	Mouse data available
ENSG00000185264	TEX33	ENSMUSG00000062154	Tex33	testis expressed 33 [Source:MGI Symbol;Acc:MGI:1920626]	No Mouse
ENSG00000240021	TEX35	ENSMUSG00000026592	Tex35	testis expressed 35 [Source:MGI Symbol;Acc:MGI:1920685]	Mouse data available
ENSG00000175018	TEX36	ENSMUSG00000030976	Tex36	testis expressed 36 [Source:MGI Symbol;Acc:MGI:1921058]	No Mouse
ENSG00000172073	TEX37	ENSMUSG00000051896	Tex37	testis expressed 37 [Source:MGI Symbol;Acc:MGI:1921471]	Mouse data available
ENSG00000186118	TEX38	ENSMUSG00000044556	Tex38	testis expressed 38 [Source:MGI Symbol;Acc:MGI:1922423]	Mouse data available
ENSG00000177673	TEX44	ENSMUSG00000036574	Tex44	testis expressed 44 [Source:MGI Symbol;Acc:MGI:1919113]	No Mouse
ENSG00000227868	TEX46	ENSMUSG00000036921	Tex46	testis expressed 46 [Source:MGI Symbol;Acc:MGI:1914913]	No Mouse
ENSG00000164645	TEX47	ENSMUSG00000040514	Tex47	testis expressed 47 [Source:MGI Symbol;Acc:MGI:1918170]	No Mouse
ENSG00000230601	TEX48	ENSMUSG00000058935	Tex48	testis expressed 48 [Source:MGI Symbol;Acc:MGI:1922774]	No Mouse
ENSG00000232113	TEX50	ENSMUSG00000049160	Tex50	testis expressed 50 [Source:MGI Symbol;Acc:MGI:1922183]	No Mouse
ENSG00000183434	TFDP3	ENSMUSG00000038482	Tfdp1	transcription factor Dp 1 [Source:MGI Symbol;Acc:MGI:101934]	Mouse data available
ENSG00000153779	TGIF2LX	ENSMUSG00000100194	Tgif2lx2	TGFB-induced factor homeobox 2-like, X-linked 2 [Source:MGI Symbol;Acc:MGI:3800824]	No Mouse
ENSG00000176679	TGIF2LY	ENSMUSG00000100194	Tgif2lx2	TGFB-induced factor homeobox 2-like, X-linked 2 [Source:MGI Symbol;Acc:MGI:3800824]	No Mouse
ENSG00000188800	TMCO2	ENSMUSG00000078577	Tmco2	transmembrane and coiled-coil domains 2 [Source:MGI Symbol;Acc:MGI:1916719]	No Mouse
ENSG00000166069	TMCO5A	ENSMUSG00000027355	Tmco5	transmembrane and coiled-coil domains 5 [Source:MGI Symbol;Acc:MGI:1914606]	Mouse data available
ENSG00000187806	TMEM202	ENSMUSG00000049526	Tmem202	transmembrane protein 202 [Source:MGI Symbol;Acc:MGI:1921143]	Mouse data available
ENSG00000204300	TMEM225	ENSMUSG00000040541	Tmem225	transmembrane protein 225 [Source:MGI Symbol;Acc:MGI:1922917]	No Mouse
ENSG00000284701	TMEM247	ENSMUSG00000037689	Tmem247	transmembrane protein 247 [Source:MGI Symbol;Acc:MGI:1925719]	Mouse data available
ENSG00000175877	TMEM270	ENSMUSG00000040576	Tmem270	transmembrane protein 270 [Source:MGI Symbol;Acc:MGI:1923879]	Mouse data available
ENSG00000186452	TMPRSS12	ENSMUSG00000045631	Tmprss12	transmembrane (C-terminal) protease, serine 12 [Source:MGI Symbol;Acc:MGI:1922252]	No Mouse
ENSG00000178279	TNP2	ENSMUSG00000043050	Tnp2	transition protein 2 [Source:MGI Symbol;Acc:MGI:98785]	Mouse data available
ENSG00000173769	TOPAZ1	ENSMUSG00000094985	Topaz1	testis and ovary specific PAZ domain containing 1 [Source:MGI Symbol;Acc:MGI:3779933]	Mouse data available
ENSG00000170777	TPD52L3	ENSMUSG00000024815	Trpd52l3	tumor protein D52-like 3 [Source:MGI Symbol;Acc:MGI:1913995]	Mouse data available
ENSG00000155890	TRIM42	ENSMUSG00000032451	Trim42	tripartite motif-containing 42 [Source:MGI Symbol;Acc:MGI:1926161]	No Mouse
ENSG00000184108	TRIML1	ENSMUSG00000031651	Triml1	tripartite motif family-like 1 [Source:MGI Symbol;Acc:MGI:2687279]	No Mouse
ENSG00000204025	TRPC5OS	ENSMUSG00000072934	Trpc5os	transient receptor potential cation channel, subfamily C, member 5, opposite strand [Source:MGI Symbol;Acc:MGI:3641805]	No Mouse
ENSG00000213265	TSGA13	ENSMUSG00000039032	Tsga13	testis specific gene A13 [Source:MGI Symbol;Acc:MGI:1891413]	Mouse data available
ENSG00000178021	TSPYL6
ENSG00000198033	TUBA3C	ENSMUSG00000067338	Tuba3b	tubulin, alpha 3B [Source:MGI Symbol;Acc:MGI:1095408]	No Mouse
ENSG00000168454	TXNDC2	ENSMUSG00000050612	Txndc2	thioredoxin domain containing 2 (spermatozoa) [Source:MGI Symbol;Acc:MGI:2389312]	Mouse data available
ENSG00000236444	UBE2L5
ENSG00000177414	UBE2U	ENSMUSG00000069733	Ube2u	ubiquitin-conjugating enzyme E2U (putative) [Source:MGI Symbol;Acc:MGI:3588216]	Mouse data available
ENSG00000175520	UBQLN3	ENSMUSG00000051618	Ubqln3	ubiquilin 3 [Source:MGI Symbol;Acc:MGI:3045291]	Mouse data available
ENSG00000131864	USP29	ENSMUSG00000051527	Usp29	ubiquitin specific peptidase 29 [Source:MGI Symbol;Acc:MGI:1888998]	Mouse data available
ENSG00000171794	UTF1	ENSMUSG00000047751	Utf1	undifferentiated embryonic cell transcription factor 1 [Source:MGI Symbol;Acc:MGI:1276125]	Mouse data available
ENSG00000182583	VCX
ENSG00000169059	VCX3A
ENSG00000205642	VCX3B
ENSG00000171804	WDR87
ENSG00000172967	XKR3
ENSG00000187969	ZCCHC13	ENSMUSG00000031330	Zcchc13	zinc finger, CCHC domain containing 13 [Source:MGI Symbol;Acc:MGI:1922314]	Mouse data available
ENSG00000198028	ZNF560	ENSMUSG00000055150	Zfp78	zinc finger protein 78 [Source:MGI Symbol;Acc:MGI:107783]	No Mouse
ENSG00000175809	ZNF645
ENSG00000196350	ZNF729	ENSMUSG00000058093	Zfp729b	zinc finger protein 729b [Source:MGI Symbol;Acc:MGI:2145180]	No Mouse
ENSG00000105428	ZNRF4	ENSMUSG00000044526	Znrf4	zinc and ring finger 4 [Source:MGI Symbol;Acc:MGI:1341258]	No Mouse
ENSG00000042813	ZPBP	ENSMUSG00000020193	Zpbp	zona pellucida binding protein [Source:MGI Symbol;Acc:MGI:1855701]	Mouse data available
ENSG00000163012	ZSWIM2	ENSMUSG00000034552	Zswim2	zinc finger SWIM-type containing 2 [Source:MGI Symbol;Acc:MGI:1919111]	No Mouse

## Sheet: testis
GeneID	GeneSymbol	ms.GeneID	ms.Symbol	Gene.description	Mouse model availability
ENSG00000042813	ZPBP	ENSMUSG00000020193	Zpbp	zona pellucida binding protein [Source:MGI Symbol;Acc:MGI:1855701]	Mouse data available
ENSG00000046774	MAGEC2	ENSMUSG00000046180	4930550L24Rik	RIKEN cDNA 4930550L24 gene [Source:MGI Symbol;Acc:MGI:1922602]	No Mouse
ENSG00000054796	SPO11	ENSMUSG00000005883	Spo11	SPO11 meiotic protein covalently bound to DSB [Source:MGI Symbol;Acc:MGI:1349669]	Mouse data available
ENSG00000063515	GSC2	ENSMUSG00000022738	Gsc2	goosecoid homebox 2 [Source:MGI Symbol;Acc:MGI:892006]	Mouse data available
ENSG00000068985	PAGE1
ENSG00000077800	FKBP6	ENSMUSG00000040013	Fkbp6	FK506 binding protein 6 [Source:MGI Symbol;Acc:MGI:2137612]	Mouse data available
ENSG00000100565	LRRC74A	ENSMUSG00000059114	Lrrc74a	leucine rich repeat containing 74A [Source:MGI Symbol;Acc:MGI:3646959]	No Mouse
ENSG00000101435	CST9L	ENSMUSG00000027445	Cst9	cystatin 9 [Source:MGI Symbol;Acc:MGI:1340053]	Mouse data available
ENSG00000101448	EPPIN	ENSMUSG00000070531	Wfdc6b	WAP four-disulfide core domain 6B [Source:MGI Symbol;Acc:MGI:3575430]	No Mouse
ENSG00000102021	LUZP4
ENSG00000102055	PPP1R2P9
ENSG00000103023	PRSS54	ENSMUSG00000048400	Prss54	protease, serine 54 [Source:MGI Symbol;Acc:MGI:1918243]	Mouse data available
ENSG00000104755	ADAM2	ENSMUSG00000022039	Adam2	a disintegrin and metallopeptidase domain 2 [Source:MGI Symbol;Acc:MGI:1340894]	Mouse data available
ENSG00000104901	DKKL1	ENSMUSG00000030792	Dkkl1	dickkopf-like 1 [Source:MGI Symbol;Acc:MGI:1354963]	Mouse data available
ENSG00000105428	ZNRF4	ENSMUSG00000044526	Znrf4	zinc and ring finger 4 [Source:MGI Symbol;Acc:MGI:1341258]	No Mouse
ENSG00000106013	ANKRD7	ENSMUSG00000029517	Ankrd7	ankyrin repeat domain 7 [Source:MGI Symbol;Acc:MGI:1922446]	Mouse data available
ENSG00000106304	SPAM1	ENSMUSG00000029682	Spam1	sperm adhesion molecule 1 [Source:MGI Symbol;Acc:MGI:109335]	Mouse data available
ENSG00000106328	FSCN3	ENSMUSG00000029707	Fscn3	fascin actin-bundling protein 3 [Source:MGI Symbol;Acc:MGI:1890386]	No Mouse
ENSG00000106336	FBXO24	ENSMUSG00000089984	Fbxo24	F-box protein 24 [Source:MGI Symbol;Acc:MGI:1918426]	Mouse data available
ENSG00000106648	GALNTL5	ENSMUSG00000028938	Galntl5	UDP-N-acetyl-alpha-D-galactosamine:polypeptide N-acetylgalactosaminyltransferase-like 5 [Source:MGI Symbol;Acc:MGI:1915159]	Mouse data available
ENSG00000111305	GSG1	ENSMUSG00000030206	Gsg1	germ cell associated 1 [Source:MGI Symbol;Acc:MGI:1194499]	Mouse data available
ENSG00000112273	HDGFL1	ENSMUSG00000045835	Hdgfl1	hepatoma derived growth factor-like 1 [Source:MGI Symbol;Acc:MGI:1194493]	Mouse data available
ENSG00000113525	IL5	ENSMUSG00000036117	Il5	interleukin 5 [Source:MGI Symbol;Acc:MGI:96557]	Mouse data available
ENSG00000114487	MORC1	ENSMUSG00000022652	Morc1	microrchidia 1 [Source:MGI Symbol;Acc:MGI:1316740]	Mouse data available
ENSG00000114656	KIAA1257
ENSG00000117148	ACTL8
ENSG00000118434	SPACA1	ENSMUSG00000028264	Spaca1	sperm acrosome associated 1 [Source:MGI Symbol;Acc:MGI:1914902]	Mouse data available
ENSG00000120160	EQTN	ENSMUSG00000028575	Eqtn	equatorin, sperm acrosome associated [Source:MGI Symbol;Acc:MGI:1915003]	Mouse data available
ENSG00000120289	MAGEB4	ENSMUSG00000035427	Mageb4	melanoma antigen, family B, 4 [Source:MGI Symbol;Acc:MGI:2148568]	No Mouse
ENSG00000120329	SLC25A2	ENSMUSG00000050304	Slc25a2	solute carrier family 25 (mitochondrial carrier, ornithine transporter) member 2 [Source:MGI Symbol;Acc:MGI:2137907]	No Mouse
ENSG00000120563	LYZL1	ENSMUSG00000024233	Lyzl1	lysozyme-like 1 [Source:MGI Symbol;Acc:MGI:1914578]	Mouse data available
ENSG00000120669	SOHLH2	ENSMUSG00000027794	Sohlh2	spermatogenesis and oogenesis specific basic helix-loop-helix 2 [Source:MGI Symbol;Acc:MGI:1921684]	Mouse data available
ENSG00000121634	GJA8	ENSMUSG00000049908	Gja8	gap junction protein, alpha 8 [Source:MGI Symbol;Acc:MGI:99953]	Mouse data available
ENSG00000123165	ACTRT1	ENSMUSG00000046615	Actrt1	actin-related protein T1 [Source:MGI Symbol;Acc:MGI:1920610]	No Mouse
ENSG00000123171	CCDC70	ENSMUSG00000017049	Ccdc70	coiled-coil domain containing 70 [Source:MGI Symbol;Acc:MGI:1915179]	No Mouse
ENSG00000123576	ESX1	ENSMUSG00000023443	Esx1	extraembryonic, spermatogenesis, homeobox 1 [Source:MGI Symbol;Acc:MGI:1096388]	Mouse data available
ENSG00000124116	WFDC3	ENSMUSG00000076434	Wfdc3	WAP four-disulfide core domain 3 [Source:MGI Symbol;Acc:MGI:1923897]	No Mouse
ENSG00000124227	ANKRD60	ENSMUSG00000027517	Ankrd60	ankyrin repeat domain 60 [Source:MGI Symbol;Acc:MGI:1917315]	No Mouse
ENSG00000124449	IRGC	ENSMUSG00000062028	Irgc1	immunity-related GTPase family, cinema 1 [Source:MGI Symbol;Acc:MGI:2685948]	No Mouse
ENSG00000124678	TCP11	ENSMUSG00000062859	Tcp11	t-complex protein 11 [Source:MGI Symbol;Acc:MGI:98544]	No Mouse
ENSG00000124818	OPN5	ENSMUSG00000043972	Opn5	opsin 5 [Source:MGI Symbol;Acc:MGI:2662912]	Mouse data available
ENSG00000125815	CST8	ENSMUSG00000027442	Cst8	cystatin 8 (cystatin-related epididymal spermatogenic) [Source:MGI Symbol;Acc:MGI:107161]	No Mouse
ENSG00000125975	C20orf173	ENSMUSG00000074646	6430550D23Rik	RIKEN cDNA 6430550D23 gene [Source:MGI Symbol;Acc:MGI:2443361]	No Mouse
ENSG00000130377	ACSBG2	ENSMUSG00000024207	Acsbg2	acyl-CoA synthetase bubblegum family member 2 [Source:MGI Symbol;Acc:MGI:3587728]	Mouse data available
ENSG00000131059	BPIFA3	ENSMUSG00000027482	Bpifa3	BPI fold containing family A, member 3 [Source:MGI Symbol;Acc:MGI:1920638]	Mouse data available
ENSG00000131721	RHOXF2
ENSG00000131864	USP29	ENSMUSG00000051527	Usp29	ubiquitin specific peptidase 29 [Source:MGI Symbol;Acc:MGI:1888998]	Mouse data available
ENSG00000132446	FTHL17	ENSMUSG00000078206	Fthl17d	ferritin, heavy polypeptide-like 17, member D [Source:MGI Symbol;Acc:MGI:3713070]	No Mouse
ENSG00000132631	SCP2D1	ENSMUSG00000027431	Scp2d1	SCP2 sterol-binding domain containing 1 [Source:MGI Symbol;Acc:MGI:1913578]	Mouse data available
ENSG00000132972	RNF17	ENSMUSG00000000365	Rnf17	ring finger protein 17 [Source:MGI Symbol;Acc:MGI:1353419]	Mouse data available
ENSG00000134007	ADAM20	ENSMUSG00000071937	Adam25	a disintegrin and metallopeptidase domain 25 (testase 2) [Source:MGI Symbol;Acc:MGI:1345157]	No Mouse
ENSG00000134249	ADAM30	ENSMUSG00000043468	Adam30	a disintegrin and metallopeptidase domain 30 [Source:MGI Symbol;Acc:MGI:1918328]	No Mouse
ENSG00000134940	ACRV1	ENSMUSG00000032110	Acrv1	acrosomal vesicle protein 1 [Source:MGI Symbol;Acc:MGI:104590]	No Mouse
ENSG00000135248	FAM71F1	ENSMUSG00000039742	Fam71f1	family with sequence similarity 71, member F1 [Source:MGI Symbol;Acc:MGI:3032524]	No Mouse
ENSG00000137707	BTG4	ENSMUSG00000032056	Btg4	B cell translocation gene 4 [Source:MGI Symbol;Acc:MGI:1860140]	No Mouse
ENSG00000137948	BRDT	ENSMUSG00000029279	Brdt	bromodomain, testis-specific [Source:MGI Symbol;Acc:MGI:1891374]	Mouse data available
ENSG00000138813	C4orf17	ENSMUSG00000012042	4930579F01Rik	RIKEN cDNA 4930579F01 gene [Source:MGI Symbol;Acc:MGI:1914991]	No Mouse
ENSG00000139445	FOXN4	ENSMUSG00000042002	Foxn4	forkhead box N4 [Source:MGI Symbol;Acc:MGI:2151057]	Mouse data available
ENSG00000139797	RNF113B	ENSMUSG00000036537	Rnf113a1	ring finger protein 113A1 [Source:MGI Symbol;Acc:MGI:1917192]	No Mouse
ENSG00000140623	SEPT12	ENSMUSG00000022542	Sept12	septin 12 [Source:MGI Symbol;Acc:MGI:1918339]	No Mouse
ENSG00000140955	ADAD2	ENSMUSG00000024266	Adad2	adenosine deaminase domain containing 2 [Source:MGI Symbol;Acc:MGI:1923023]	Mouse data available
ENSG00000141200	KIF2B	ENSMUSG00000046755	Kif2b	kinesin family member 2B [Source:MGI Symbol;Acc:MGI:1920720]	Mouse data available
ENSG00000141255	SPATA22	ENSMUSG00000069825	Gm49340	predicted gene, 49340 [Source:MGI Symbol;Acc:MGI:6121532]	No Mouse
ENSG00000141437	SLC25A52	ENSMUSG00000045973	Slc25a51	solute carrier family 25, member 51 [Source:MGI Symbol;Acc:MGI:2684984]	No Mouse
ENSG00000142025	DMRTC2	ENSMUSG00000011349	Dmrtc2	doublesex and mab-3 related transcription factor like family C2 [Source:MGI Symbol;Acc:MGI:1918491]	Mouse data available
ENSG00000143032	BARHL2	ENSMUSG00000034384	Barhl2	BarH like homeobox 2 [Source:MGI Symbol;Acc:MGI:1859314]	Mouse data available
ENSG00000143552	NUP210L	ENSMUSG00000027939	Nup210l	nucleoporin 210-like [Source:MGI Symbol;Acc:MGI:1924845]	Mouse data available
ENSG00000144671	SLC22A14	ENSMUSG00000070280	Slc22a14	solute carrier family 22 (organic cation transporter), member 14 [Source:MGI Symbol;Acc:MGI:2685974]	No Mouse
ENSG00000144962	SPATA16	ENSMUSG00000039335	Spata16	spermatogenesis associated 16 [Source:MGI Symbol;Acc:MGI:1918112]	Mouse data available
ENSG00000145975	FAM217A	ENSMUSG00000021414	Fam217a	family with sequence similarity 217, member A [Source:MGI Symbol;Acc:MGI:1919114]	Mouse data available
ENSG00000146047	HIST1H2BA	ENSMUSG00000050799	Hist1h2ba	histone cluster 1, H2ba [Source:MGI Symbol;Acc:MGI:2448375]	No Mouse
ENSG00000147081	AKAP4	ENSMUSG00000050089	Akap4	A kinase (PRKA) anchor protein 4 [Source:MGI Symbol;Acc:MGI:102794]	Mouse data available
ENSG00000147183	CPXCR1	ENSMUSG00000072995	Cpxcr1	CPX chromosome region, candidate 1 [Source:MGI Symbol;Acc:MGI:2685989]	No Mouse
ENSG00000147381	MAGEA4	ENSMUSG00000055746	Magea2	melanoma antigen, family A, 2 [Source:MGI Symbol;Acc:MGI:1333793]	No Mouse
ENSG00000148156	ACTL7B	ENSMUSG00000070980	Actl7b	actin-like 7b [Source:MGI Symbol;Acc:MGI:1343053]	Mouse data available
ENSG00000148602	LRIT1	ENSMUSG00000041044	Lrit1	leucine-rich repeat, immunoglobulin-like and transmembrane domains 1 [Source:MGI Symbol;Acc:MGI:2385320]	Mouse data available
ENSG00000149507	OOSP2	ENSMUSG00000055895	Oosp2	oocyte secreted protein 2 [Source:MGI Symbol;Acc:MGI:2684945]	No Mouse
ENSG00000149646	CNBD2	ENSMUSG00000038085	Cnbd2	cyclic nucleotide binding domain containing 2 [Source:MGI Symbol;Acc:MGI:1918123]	Mouse data available
ENSG00000150676	CCDC83	ENSMUSG00000030617	Ccdc83	coiled-coil domain containing 83 [Source:MGI Symbol;Acc:MGI:1918255]	Mouse data available
ENSG00000151033	LYZL2	ENSMUSG00000024233	Lyzl1	lysozyme-like 1 [Source:MGI Symbol;Acc:MGI:1914578]	Mouse data available
ENSG00000151475	SLC25A31	ENSMUSG00000116218	Slc25a31	solute carrier family 25 (mitochondrial carrier; adenine nucleotide translocator), member 31 [Source:MGI Symbol;Acc:MGI:1920583]	Mouse data available
ENSG00000151962	RBM46	ENSMUSG00000033882	Rbm46	RNA binding motif protein 46 [Source:MGI Symbol;Acc:MGI:3645057]	No Mouse
ENSG00000152430	BOLL	ENSMUSG00000025977	Boll	boule homolog, RNA binding protein [Source:MGI Symbol;Acc:MGI:1922638]	Mouse data available
ENSG00000152670	DDX4	ENSMUSG00000021758	Ddx4	DEAD (Asp-Glu-Ala-Asp) box polypeptide 4 [Source:MGI Symbol;Acc:MGI:102670]	Mouse data available
ENSG00000153498	SPACA7	ENSMUSG00000010435	Spaca7	sperm acrosome associated 7 [Source:MGI Symbol;Acc:MGI:1925884]	Mouse data available
ENSG00000153779	TGIF2LX	ENSMUSG00000100194	Tgif2lx2	TGFB-induced factor homeobox 2-like, X-linked 2 [Source:MGI Symbol;Acc:MGI:3800824]	No Mouse
ENSG00000154007	ASB17	ENSMUSG00000038997	Asb17	ankyrin repeat and SOCS box-containing 17 [Source:MGI Symbol;Acc:MGI:1914022]	No Mouse
ENSG00000154438	ASZ1	ENSMUSG00000010796	Asz1	ankyrin repeat, SAM and basic leucine zipper domain containing 1 [Source:MGI Symbol;Acc:MGI:1921318]	Mouse data available
ENSG00000154997	SEPT14	ENSMUSG00000034219	Sept14	septin 14 [Source:MGI Symbol;Acc:MGI:1921472]	No Mouse
ENSG00000155087	ODF1	ENSMUSG00000061923	Odf1	outer dense fiber of sperm tails 1 [Source:MGI Symbol;Acc:MGI:97424]	Mouse data available
ENSG00000155754	C2CD6	ENSMUSG00000072295	C2cd6	C2 calcium dependent domain containing 6 [Source:MGI Symbol;Acc:MGI:1920713]	No Mouse
ENSG00000155833	CYLC2	ENSMUSG00000039555	Cylc2	cylicin, basic protein of sperm head cytoskeleton 2 [Source:MGI Symbol;Acc:MGI:1922164]	No Mouse
ENSG00000155875	SAXO1	ENSMUSG00000028492	Saxo1	stabilizer of axonemal microtubules 1 [Source:MGI Symbol;Acc:MGI:1923061]	Mouse data available
ENSG00000155890	TRIM42	ENSMUSG00000032451	Trim42	tripartite motif-containing 42 [Source:MGI Symbol;Acc:MGI:1926161]	No Mouse
ENSG00000156269	NAA11	ENSMUSG00000046000	Naa11	N(alpha)-acetyltransferase 11, NatA catalytic subunit [Source:MGI Symbol;Acc:MGI:2141314]	No Mouse
ENSG00000157060	SHCBP1L	ENSMUSG00000042708	Shcbp1l	Shc SH2-domain binding protein 1-like [Source:MGI Symbol;Acc:MGI:1919086]	Mouse data available
ENSG00000157093	LYZL4	ENSMUSG00000032530	Lyzl4	lysozyme-like 4 [Source:MGI Symbol;Acc:MGI:1916282]	Mouse data available
ENSG00000158525	CPA5	ENSMUSG00000029788	Cpa5	carboxypeptidase A5 [Source:MGI Symbol;Acc:MGI:1921899]	No Mouse
ENSG00000158553	POM121L2	ENSMUSG00000016982	Pom121l2	POM121 membrane glycoprotein-like 2 (rat) [Source:MGI Symbol;Acc:MGI:2684870]	No Mouse
ENSG00000158639	PAGE5
ENSG00000160994	CCDC105	ENSMUSG00000078442	Ccdc105	coiled-coil domain containing 105 [Source:MGI Symbol;Acc:MGI:1918226]	No Mouse
ENSG00000161609	CCDC155	ENSMUSG00000038292	Ccdc155	coiled-coil domain containing 155 [Source:MGI Symbol;Acc:MGI:2687329]	Mouse data available
ENSG00000161652	IZUMO2	ENSMUSG00000066500	Izumo2	IZUMO family member 2 [Source:MGI Symbol;Acc:MGI:1922760]	No Mouse
ENSG00000161973	CCDC42	ENSMUSG00000045915	Ccdc42	coiled-coil domain containing 42 [Source:MGI Symbol;Acc:MGI:3045254]	Mouse data available
ENSG00000162039	MEIOB	ENSMUSG00000024155	Meiob	meiosis specific with OB domains [Source:MGI Symbol;Acc:MGI:1922428]	Mouse data available
ENSG00000162592	CCDC27	ENSMUSG00000039492	Ccdc27	coiled-coil domain containing 27 [Source:MGI Symbol;Acc:MGI:2685881]	No Mouse
ENSG00000162771	FAM71A	ENSMUSG00000091017	Fam71a	family with sequence similarity 71, member A [Source:MGI Symbol;Acc:MGI:3588202]	No Mouse
ENSG00000163012	ZSWIM2	ENSMUSG00000034552	Zswim2	zinc finger SWIM-type containing 2 [Source:MGI Symbol;Acc:MGI:1919111]	No Mouse
ENSG00000163046	ANKRD30BL
ENSG00000163098	BIRC8	ENSMUSG00000025860	Xiap	X-linked inhibitor of apoptosis [Source:MGI Symbol;Acc:MGI:107572]	Mouse data available
ENSG00000163114	PDHA2	ENSMUSG00000047674	Pdha2	pyruvate dehydrogenase E1 alpha 2 [Source:MGI Symbol;Acc:MGI:97533]	Mouse data available
ENSG00000163424	C3orf30	ENSMUSG00000022798	4930435E12Rik	RIKEN cDNA 4930435E12 gene [Source:MGI Symbol;Acc:MGI:1921913]	No mouse
ENSG00000163530	DPPA2	ENSMUSG00000072419	Dppa2	developmental pluripotency associated 2 [Source:MGI Symbol;Acc:MGI:2157523]	No Mouse
ENSG00000163645	ERICH6	ENSMUSG00000070471	Erich6	glutamate rich 6 [Source:MGI Symbol;Acc:MGI:3588212]	No Mouse
ENSG00000163705	FANCD2OS	ENSMUSG00000033963	Fancd2os	Fancd2 opposite strand [Source:MGI Symbol;Acc:MGI:1918229]	No Mouse
ENSG00000163746	PLSCR2	ENSMUSG00000032372	Plscr2	phospholipid scramblase 2 [Source:MGI Symbol;Acc:MGI:1270860]	Mouse data available
ENSG00000164113	ADAD1	ENSMUSG00000027719	Adad1	adenosine deaminase domain containing 1 (testis specific) [Source:MGI Symbol;Acc:MGI:103258]	Mouse data available
ENSG00000164256	PRDM9	ENSMUSG00000055150	Zfp78	zinc finger protein 78 [Source:MGI Symbol;Acc:MGI:107783]	No Mouse
ENSG00000164299	SPZ1	ENSMUSG00000046957	Spz1	spermatogenic leucine zipper 1 [Source:MGI Symbol;Acc:MGI:1930801]	No Mouse
ENSG00000164508	HIST1H2AA	ENSMUSG00000060081	Hist1h2aa	histone cluster 1, H2aa [Source:MGI Symbol;Acc:MGI:2448285]	No Mouse
ENSG00000164645	TEX47	ENSMUSG00000040514	Tex47	testis expressed 47 [Source:MGI Symbol;Acc:MGI:1918170]	No Mouse
ENSG00000164744	SUN3	ENSMUSG00000040985	Sun3	Sad1 and UNC84 domain containing 3 [Source:MGI Symbol;Acc:MGI:3041199]	No Mouse
ENSG00000165059	PRKACG	ENSMUSG00000005469	Prkaca	protein kinase, cAMP dependent, catalytic, alpha [Source:MGI Symbol;Acc:MGI:97592]	Mouse data available
ENSG00000165076	PRSS37	ENSMUSG00000029909	Prss37	protease, serine 37 [Source:MGI Symbol;Acc:MGI:1914940]	Mouse data available
ENSG00000165584	SSX3	ENSMUSG00000062814	Ssxa1	synovial sarcoma, X member A1 [Source:MGI Symbol;Acc:MGI:2446782]	No Mouse
ENSG00000165805	C12orf50	ENSMUSG00000056912	1700017N19Rik	RIKEN cDNA 1700017N19 gene [Source:MGI Symbol;Acc:MGI:1913855]	No Mouse
ENSG00000166049	PASD1
ENSG00000166069	TMCO5A	ENSMUSG00000027355	Tmco5	transmembrane and coiled-coil domains 5 [Source:MGI Symbol;Acc:MGI:1914606]	Mouse data available
ENSG00000166118	SPATA19	ENSMUSG00000031991	Spata19	spermatogenesis associated 19 [Source:MGI Symbol;Acc:MGI:1922719]	No Mouse
ENSG00000166329	CCDC182	ENSMUSG00000098681	Ccdc182	coiled-coil domain containing 182 [Source:MGI Symbol;Acc:MGI:1921547]	No Mouse
ENSG00000166930	MS4A5	ENSMUSG00000054523	Ms4a5	membrane-spanning 4-domains, subfamily A, member 5 [Source:MGI Symbol;Acc:MGI:2670985]	No Mouse
ENSG00000167098	SUN5	ENSMUSG00000027480	Sun5	Sad1 and UNC84 domain containing 5 [Source:MGI Symbol;Acc:MGI:1923657]	Mouse data available
ENSG00000167139	TBC1D21	ENSMUSG00000036244	Tbc1d21	TBC1 domain family, member 21 [Source:MGI Symbol;Acc:MGI:1921536]	No Mouse
ENSG00000168263	KCNV2	ENSMUSG00000047298	Kcnv2	potassium channel, subfamily V, member 2 [Source:MGI Symbol;Acc:MGI:2670981]	Mouse data available
ENSG00000168454	TXNDC2	ENSMUSG00000050612	Txndc2	thioredoxin domain containing 2 (spermatozoa) [Source:MGI Symbol;Acc:MGI:2389312]	Mouse data available
ENSG00000168594	ADAM29	ENSMUSG00000046258	Adam29	a disintegrin and metallopeptidase domain 29 [Source:MGI Symbol;Acc:MGI:2676326]	No Mouse
ENSG00000168619	ADAM18	ENSMUSG00000031552	Adam18	a disintegrin and metallopeptidase domain 18 [Source:MGI Symbol;Acc:MGI:105986]	Mouse data available
ENSG00000168676	KCTD19	ENSMUSG00000051648	Kctd19	potassium channel tetramerisation domain containing 19 [Source:MGI Symbol;Acc:MGI:3045294]	No Mouse
ENSG00000169059	VCX3A
ENSG00000169154	GOT1L1	ENSMUSG00000039720	Got1l1	glutamic-oxaloacetic transaminase 1-like 1 [Source:MGI Symbol;Acc:MGI:1923865]	No Mouse
ENSG00000169194	IL13	ENSMUSG00000020383	Il13	interleukin 13 [Source:MGI Symbol;Acc:MGI:96541]	Mouse data available
ENSG00000169717	ACTRT2	ENSMUSG00000051276	Actrt2	actin-related protein T2 [Source:MGI Symbol;Acc:MGI:1920603]	No Mouse
ENSG00000170516	COX7B2	ENSMUSG00000049387	Cox7b2	cytochrome c oxidase subunit 7B2 [Source:MGI Symbol;Acc:MGI:1925424]	No Mouse
ENSG00000170613	FAM71B	ENSMUSG00000020401	Fam71b	family with sequence similarity 71, member B [Source:MGI Symbol;Acc:MGI:3650836]	No Mouse
ENSG00000170748	RBMXL2	ENSMUSG00000073894	Rbmxl2	RNA binding motif protein, X-linked-like 2 [Source:MGI Symbol;Acc:MGI:1923822]	Mouse data available
ENSG00000170777	TPD52L3	ENSMUSG00000024815	Trpd52l3	tumor protein D52-like 3 [Source:MGI Symbol;Acc:MGI:1913995]	Mouse data available
ENSG00000170788	DYDC1	ENSMUSG00000021790	Dydc1	DPY30 domain containing 1 [Source:MGI Symbol;Acc:MGI:1916746]	No Mouse
ENSG00000170948	MBD3L1	ENSMUSG00000038691	Mbd3l1	methyl-CpG binding domain protein 3-like 1 [Source:MGI Symbol;Acc:MGI:1920753]	Mouse data available
ENSG00000170950	PGK2	ENSMUSG00000031233	Pgk2	phosphoglycerate kinase 2 [Source:MGI Symbol;Acc:MGI:97563]	Mouse data available
ENSG00000170967	DDI1	ENSMUSG00000047619	Ddi1	DNA-damage inducible 1 [Source:MGI Symbol;Acc:MGI:1919079]	No Mouse
ENSG00000171102	OBP2B	ENSMUSG00000062061	Obp2a	odorant binding protein 2A [Source:MGI Symbol;Acc:MGI:2387617]	Mouse data available
ENSG00000171495	MROH2B	ENSMUSG00000022155	Mroh2b	maestro heat-like repeat family member 2B [Source:MGI Symbol;Acc:MGI:1921905]	No Mouse
ENSG00000171804	WDR87
ENSG00000172073	TEX37	ENSMUSG00000051896	Tex37	testis expressed 37 [Source:MGI Symbol;Acc:MGI:1921471]	Mouse data available
ENSG00000172538	FAM170B	ENSMUSG00000078127	Fam170b	family with sequence similarity 170, member B [Source:MGI Symbol;Acc:MGI:2145650]	No Mouse
ENSG00000172717	FAM71D	ENSMUSG00000056987	Fam71d	family with sequence similarity 71, member D [Source:MGI Symbol;Acc:MGI:1918147]	No Mouse
ENSG00000172967	XKR3
ENSG00000173093	CCDC63	ENSMUSG00000043036	Ccdc63	coiled-coil domain containing 63 [Source:MGI Symbol;Acc:MGI:3607777]	Mouse data available
ENSG00000173389	IQCF1	ENSMUSG00000066383	Iqcf1	IQ motif containing F1 [Source:MGI Symbol;Acc:MGI:1921517]	Mouse data available
ENSG00000173699	SPATA3	ENSMUSG00000026226	Spata3	spermatogenesis associated 3 [Source:MGI Symbol;Acc:MGI:1917310]	No Mouse
ENSG00000173728	C1orf100	ENSMUSG00000015962	1700016C15Rik	RIKEN cDNA 1700016C15 gene [Source:MGI Symbol;Acc:MGI:1916678]	No Mouse
ENSG00000173769	TOPAZ1	ENSMUSG00000094985	Topaz1	testis and ovary specific PAZ domain containing 1 [Source:MGI Symbol;Acc:MGI:3779933]	Mouse data available
ENSG00000174015	SPERT	ENSMUSG00000034913	Spert	spermatid associated [Source:MGI Symbol;Acc:MGI:1915176]	No Mouse
ENSG00000174016	FAM46D
ENSG00000174038	C9orf131	ENSMUSG00000028451	1700022I11Rik	RIKEN cDNA 1700022I11 gene [Source:MGI Symbol;Acc:MGI:1914567]	No Mouse
ENSG00000174448	STARD6	ENSMUSG00000079608	Stard6	StAR-related lipid transfer (START) domain containing 6 [Source:MGI Symbol;Acc:MGI:2156774]	No Mouse
ENSG00000174450	GOLGA6L2	ENSMUSG00000002546	Golga2	golgi autoantigen, golgin subfamily a, 2 [Source:MGI Symbol;Acc:MGI:2139395]	No Mouse
ENSG00000175018	TEX36	ENSMUSG00000030976	Tex36	testis expressed 36 [Source:MGI Symbol;Acc:MGI:1921058]	No Mouse
ENSG00000175520	UBQLN3	ENSMUSG00000051618	Ubqln3	ubiquilin 3 [Source:MGI Symbol;Acc:MGI:3045291]	Mouse data available
ENSG00000175699	CCDC197
ENSG00000175718	RBMXL3	ENSMUSG00000073894	Rbmxl2	RNA binding motif protein, X-linked-like 2 [Source:MGI Symbol;Acc:MGI:1923822]	Mouse data available
ENSG00000175809	ZNF645
ENSG00000175820	CCDC168	ENSMUSG00000091844	Gm8251	predicted gene 8251 [Source:MGI Symbol;Acc:MGI:3647616]	No Mouse
ENSG00000175877	TMEM270	ENSMUSG00000040576	Tmem270	transmembrane protein 270 [Source:MGI Symbol;Acc:MGI:1923879]	Mouse data available
ENSG00000176256	HMGB4	ENSMUSG00000048686	Hmgb4	high-mobility group box 4 [Source:MGI Symbol;Acc:MGI:1916567]	Mouse data available
ENSG00000176302	FOXR1	ENSMUSG00000074397	Foxr1	forkhead box R1 [Source:MGI Symbol;Acc:MGI:2685961]	Mouse data available
ENSG00000176566	DCAF4L2	ENSMUSG00000021222	Dcaf4	DDB1 and CUL4 associated factor 4 [Source:MGI Symbol;Acc:MGI:1921078]	No Mouse
ENSG00000176571	CNBD1	ENSMUSG00000073991	Cnbd1	cyclic nucleotide binding domain containing 1 [Source:MGI Symbol;Acc:MGI:3650508]	No Mouse
ENSG00000176679	TGIF2LY	ENSMUSG00000100194	Tgif2lx2	TGFB-induced factor homeobox 2-like, X-linked 2 [Source:MGI Symbol;Acc:MGI:3800824]	No Mouse
ENSG00000176746	MAGEB6	ENSMUSG00000073069	Mageb2	melanoma antigen, family B, 2 [Source:MGI Symbol;Acc:MGI:105117]	No Mouse
ENSG00000176927	EFCAB5	ENSMUSG00000050944	Efcab5	EF-hand calcium binding domain 5 [Source:MGI Symbol;Acc:MGI:2442440]	No Mouse
ENSG00000176988	FMR1NB	ENSMUSG00000062170	Fmr1nb	Fmr1 neighbor [Source:MGI Symbol;Acc:MGI:2672032]	Mouse data available
ENSG00000177143	CETN1	ENSMUSG00000050996	Cetn1	centrin 1 [Source:MGI Symbol;Acc:MGI:1347086]	Mouse data available
ENSG00000177324	BEND2	ENSMUSG00000108981	Gm15262	predicted gene 15262 [Source:MGI Symbol;Acc:MGI:3705232]	No Mouse
ENSG00000177414	UBE2U	ENSMUSG00000069733	Ube2u	ubiquitin-conjugating enzyme E2U (putative) [Source:MGI Symbol;Acc:MGI:3588216]	Mouse data available
ENSG00000177504	VCX2
ENSG00000177558	FAM187B	ENSMUSG00000046826	Fam187b	family with sequence similarity 187, member B [Source:MGI Symbol;Acc:MGI:1923665]	No Mouse
ENSG00000177673	TEX44	ENSMUSG00000036574	Tex44	testis expressed 44 [Source:MGI Symbol;Acc:MGI:1919113]	No Mouse
ENSG00000177689	MAGEB10
ENSG00000177992	SPATA31E1
ENSG00000178021	TSPYL6
ENSG00000178257	PRM3	ENSMUSG00000050058	Prm3	protamine 3 [Source:MGI Symbol;Acc:MGI:106601]	Mouse data available
ENSG00000178279	TNP2	ENSMUSG00000043050	Tnp2	transition protein 2 [Source:MGI Symbol;Acc:MGI:98785]	Mouse data available
ENSG00000178395	CCDC185	ENSMUSG00000043429	Ccdc185	coiled-coil domain containing 185 [Source:MGI Symbol;Acc:MGI:3618292]	No Mouse
ENSG00000178645	C10orf53	ENSMUSG00000072473	1700024G13Rik	RIKEN cDNA 1700024G13 gene [Source:MGI Symbol;Acc:MGI:1914335]	No Mouse
ENSG00000178997	EXD1	ENSMUSG00000048647	Exd1	exonuclease 3'-5' domain containing 1 [Source:MGI Symbol;Acc:MGI:3045306]	Mouse data available
ENSG00000179213	SIGLECL1	ENSMUSG00000108695	Gm2511		No Mouse
ENSG00000179407	DNAJB8	ENSMUSG00000048206	Dnajb8	DnaJ heat shock protein family (Hsp40) member B8 [Source:MGI Symbol;Acc:MGI:1922801]	No Mouse
ENSG00000179580	RNF151	ENSMUSG00000008482	Rnf151	ring finger protein 151 [Source:MGI Symbol;Acc:MGI:1914754]	No Mouse
ENSG00000180043	FAM71E2	ENSMUSG00000092518	Fam71e2	family with sequence similarity 71, member E2 [Source:MGI Symbol;Acc:MGI:3045311]	No Mouse
ENSG00000180116	C12orf40	ENSMUSG00000078932	CN725425	cDNA sequence CN725425 [Source:MGI Symbol;Acc:MGI:3613655]	No Mouse
ENSG00000180219	FAM71C
ENSG00000180336	MEIOC	ENSMUSG00000051455	Meioc	meiosis specific with coiled-coil domain [Source:MGI Symbol;Acc:MGI:2686410]	Mouse data available
ENSG00000180424	DEFB123	ENSMUSG00000044863	Defb36	defensin beta 36 [Source:MGI Symbol;Acc:MGI:2385956]	No Mouse
ENSG00000180483	DEFB119	ENSMUSG00000050645	Defb19	defensin beta 19 [Source:MGI Symbol;Acc:MGI:2385955]	No Mouse
ENSG00000180697	C3orf22	ENSMUSG00000049694	BC048671	cDNA sequence BC048671 [Source:MGI Symbol;Acc:MGI:2679261]	No Mouse
ENSG00000181013	C17orf47	ENSMUSG00000090107	Gm11492	predicted gene 11492 [Source:MGI Symbol;Acc:MGI:3651136]	No Mouse
ENSG00000181323	SPEM1	ENSMUSG00000041165	Spem1	sperm maturation 1 [Source:MGI Symbol;Acc:MGI:1921538]	Mouse data available
ENSG00000181433	SAGE1	ENSMUSG00000064016	Gm648	predicted gene 648 [Source:MGI Symbol;Acc:MGI:2685494]	Mouse data available
ENSG00000181786	ACTL9	ENSMUSG00000092519	Actl9	actin-like 9 [Source:MGI Symbol;Acc:MGI:1916731]	No Mouse
ENSG00000181867	FTMT	ENSMUSG00000024510	Ftmt	ferritin mitochondrial [Source:MGI Symbol;Acc:MGI:1914884]	Mouse data available
ENSG00000182459	TEX19	ENSMUSG00000039337	Tex19.2	testis expressed gene 19.2 [Source:MGI Symbol;Acc:MGI:1918206]	Mouse data available
ENSG00000182583	VCX
ENSG00000182645	CCDC172	ENSMUSG00000025090	Ccdc172	coiled-coil domain containing 172 [Source:MGI Symbol;Acc:MGI:1922895]	No Mouse
ENSG00000182896	TMEM95	ENSMUSG00000094845	Tmem95	transmembrane protein 95 [Source:MGI Symbol;Acc:MGI:3779488]	No Mouse
ENSG00000183035	CYLC1	ENSMUSG00000073001	Cylc1	cylicin, basic protein of sperm head cytoskeleton 1 [Source:MGI Symbol;Acc:MGI:1914657]	No Mouse
ENSG00000183304	FAM9A	ENSMUSG00000079578	Gm1140	predicted gene 1140 [Source:MGI Symbol;Acc:MGI:2685986]	No Mouse
ENSG00000183318	SPDYE4	ENSMUSG00000029586	Spdye4b	speedy/RINGO cell cycle regulator family, member E4B [Source:MGI Symbol;Acc:MGI:3612701]	Mouse data available
ENSG00000183324	REC114	ENSMUSG00000074269	Rec114	REC114 meiotic recombination protein [Source:MGI Symbol;Acc:MGI:1920923]	Mouse data available
ENSG00000183434	TFDP3	ENSMUSG00000038482	Tfdp1	transcription factor Dp 1 [Source:MGI Symbol;Acc:MGI:101934]	Mouse data available
ENSG00000183559	C10orf120	ENSMUSG00000013668	4933402N03Rik	RIKEN cDNA 4933402N03 gene [Source:MGI Symbol;Acc:MGI:1914681]	Mouse data available
ENSG00000184108	TRIML1	ENSMUSG00000031651	Triml1	tripartite motif family-like 1 [Source:MGI Symbol;Acc:MGI:2687279]	No Mouse
ENSG00000184345	IQCF2	ENSMUSG00000118396	IQCF2		No Mouse
ENSG00000184507	NUTM1	ENSMUSG00000041358	Nutm1	NUT midline carcinoma, family member 1 [Source:MGI Symbol;Acc:MGI:2661384]	Mouse data available
ENSG00000184560	SPEM2	ENSMUSG00000044084	Spem2	SPEM family member 2 [Source:MGI Symbol;Acc:MGI:1918293]	No Mouse
ENSG00000184647	PRSS55	ENSMUSG00000034623	Prss55	protease, serine 55 [Source:MGI Symbol;Acc:MGI:1918287]	Mouse data available
ENSG00000184650	ODF4	ENSMUSG00000032921	Odf4	outer dense fiber of sperm tails 4 [Source:MGI Symbol;Acc:MGI:2182079]	Mouse data available
ENSG00000184735	DDX53
ENSG00000185056	C5orf47	ENSMUSG00000020299	4930524B15Rik	RIKEN cDNA 4930524B15 gene [Source:MGI Symbol;Acc:MGI:1914842]	No Mouse
ENSG00000185264	TEX33	ENSMUSG00000062154	Tex33	testis expressed 33 [Source:MGI Symbol;Acc:MGI:1920626]	No Mouse
ENSG00000185294	SPPL2C	ENSMUSG00000049506	Sppl2c	signal peptide peptidase 2C [Source:MGI Symbol;Acc:MGI:3045264]	No Mouse
ENSG00000185594	SPATA8
ENSG00000185662	SMIM23	ENSMUSG00000020270	Smim23	small integral membrane protein 23 [Source:MGI Symbol;Acc:MGI:1916601]	Mouse data available
ENSG00000185686	PRAME
ENSG00000185689	C6orf201	ENSMUSG00000021415	4933417A18Rik	RIKEN cDNA 4933417A18 gene [Source:MGI Symbol;Acc:MGI:1914011]	Mouse data available
ENSG00000185823	NPAP1
ENSG00000185888	PRSS38	ENSMUSG00000049291	Prss38	protease, serine 38 [Source:MGI Symbol;Acc:MGI:2685095]	No Mouse
ENSG00000185958	FAM186A	ENSMUSG00000045350	Fam186a	family with sequence similarity 186, member A [Source:MGI Symbol;Acc:MGI:2685766]	No Mouse
ENSG00000186118	TEX38	ENSMUSG00000044556	Tex38	testis expressed 38 [Source:MGI Symbol;Acc:MGI:1922423]	Mouse data available
ENSG00000186143	PRR30	ENSMUSG00000042888	Prr30	proline rich 30 [Source:MGI Symbol;Acc:MGI:1923877]	No Mouse
ENSG00000186334	SLC36A3	ENSMUSG00000049491	Slc36a3	solute carrier family 36 (proton/amino acid symporter), member 3 [Source:MGI Symbol;Acc:MGI:2665001]	Mouse data available
ENSG00000186452	TMPRSS12	ENSMUSG00000045631	Tmprss12	transmembrane (C-terminal) protease, serine 12 [Source:MGI Symbol;Acc:MGI:1922252]	No Mouse
ENSG00000186714	CCDC73	ENSMUSG00000045106	Ccdc73	coiled-coil domain containing 73 [Source:MGI Symbol;Acc:MGI:3606488]	No Mouse
ENSG00000187003	ACTL7A	ENSMUSG00000070979	Actl7a	actin-like 7a [Source:MGI Symbol;Acc:MGI:1343051]	No Mouse
ENSG00000187516	HYPM	ENSMUSG00000040456	Hypm	huntingtin interacting protein M [Source:MGI Symbol;Acc:MGI:1914584]	No Mouse
ENSG00000187690	CXorf67
ENSG00000187753	C9orf153	ENSMUSG00000049902	4921517D22Rik	RIKEN cDNA 4921517D22 gene [Source:MGI Symbol;Acc:MGI:1918150]	No Mouse
ENSG00000187772	LIN28B	ENSMUSG00000063804	Lin28b	lin-28 homolog B (C. elegans) [Source:MGI Symbol;Acc:MGI:3584032]	Mouse data available
ENSG00000187791	FAM205C	ENSMUSG00000050141	Fam205c	family with sequence similarity 205, member C [Source:MGI Symbol;Acc:MGI:2679716]	No Mouse
ENSG00000187806	TMEM202	ENSMUSG00000049526	Tmem202	transmembrane protein 202 [Source:MGI Symbol;Acc:MGI:1921143]	Mouse data available
ENSG00000187833	C2orf78	ENSMUSG00000060565	Gm5591	predicted gene 5591 [Source:MGI Symbol;Acc:MGI:3648692]	No Mouse
ENSG00000187969	ZCCHC13	ENSMUSG00000031330	Zcchc13	zinc finger, CCHC domain containing 13 [Source:MGI Symbol;Acc:MGI:1922314]	Mouse data available
ENSG00000188386	PPP3R2	ENSMUSG00000028310	Ppp3r2	protein phosphatase 3, regulatory subunit B, alpha isoform (calcineurin B, type II) [Source:MGI Symbol;Acc:MGI:107171]	Mouse data available
ENSG00000188425	NANOS2	ENSMUSG00000051965	Nanos2	nanos C2HC-type zinc finger 2 [Source:MGI Symbol;Acc:MGI:2676627]	Mouse data available
ENSG00000188782	CATSPER4	ENSMUSG00000048003	Catsper4	cation channel, sperm associated 4 [Source:MGI Symbol;Acc:MGI:3043288]	Mouse data available
ENSG00000188800	TMCO2	ENSMUSG00000078577	Tmco2	transmembrane and coiled-coil domains 2 [Source:MGI Symbol;Acc:MGI:1916719]	No Mouse
ENSG00000189037	DUSP21	ENSMUSG00000025043	Dusp21	dual specificity phosphatase 21 [Source:MGI Symbol;Acc:MGI:1920797]	No Mouse
ENSG00000189064	GAGE2A
ENSG00000189132	FAM47B	ENSMUSG00000045797	4930402K13Rik	RIKEN cDNA 4930402K13 gene [Source:MGI Symbol;Acc:MGI:1923025]	No Mouse
ENSG00000189139	FSCB	ENSMUSG00000043060	Fscb	fibrous sheath CABYR binding protein [Source:MGI Symbol;Acc:MGI:3646964]	No Mouse
ENSG00000189186	DCAF8L2	ENSMUSG00000035395	Pet2	plasmacytoma expressed transcript 2 [Source:MGI Symbol;Acc:MGI:101758]	No Mouse
ENSG00000189299	FOXR2	ENSMUSG00000071665	Foxr2	forkhead box R2 [Source:MGI Symbol;Acc:MGI:3511682]	No Mouse
ENSG00000189326	SPANXN4
ENSG00000189375	TBC1D28
ENSG00000189401	OTUD6A	ENSMUSG00000051582	Otud6a	OTU domain containing 6A [Source:MGI Symbol;Acc:MGI:3644685]	Mouse data available
ENSG00000196335	STK31	ENSMUSG00000023403	Stk31	serine threonine kinase 31 [Source:MGI Symbol;Acc:MGI:1924735]	Mouse data available
ENSG00000196350	ZNF729	ENSMUSG00000058093	Zfp729b	zinc finger protein 729b [Source:MGI Symbol;Acc:MGI:2145180]	No Mouse
ENSG00000196406	SPANXD
ENSG00000196475	GK2	ENSMUSG00000050553	Gk2	glycerol kinase 2 [Source:MGI Symbol;Acc:MGI:1329027]	Mouse data available
ENSG00000196553	CCDC196	ENSMUSG00000099418	Gm6657	predicted gene 6657 [Source:MGI Symbol;Acc:MGI:3645257]	No Mouse
ENSG00000196862	RGPD4	ENSMUSG00000003226	Ranbp2	RAN binding protein 2 [Source:MGI Symbol;Acc:MGI:894323]	Mouse data available
ENSG00000197172	MAGEA6	ENSMUSG00000055746	Magea2	melanoma antigen, family A, 2 [Source:MGI Symbol;Acc:MGI:1333793]	No Mouse
ENSG00000197651	CCER1	ENSMUSG00000047025	Ccer1	coiled-coil glutamate-rich protein 1 [Source:MGI Symbol;Acc:MGI:1913966]	No Mouse
ENSG00000197889	MEIG1	ENSMUSG00000026650	Meig1	meiosis expressed gene 1 [Source:MGI Symbol;Acc:MGI:1202878]	Mouse data available
ENSG00000198028	ZNF560	ENSMUSG00000055150	Zfp78	zinc finger protein 78 [Source:MGI Symbol;Acc:MGI:107783]	No Mouse
ENSG00000198033	TUBA3C	ENSMUSG00000067338	Tuba3b	tubulin, alpha 3B [Source:MGI Symbol;Acc:MGI:1095408]	No Mouse
ENSG00000198054	DSCR8
ENSG00000198173	FAM47C	ENSMUSG00000045797	4930402K13Rik	RIKEN cDNA 4930402K13 gene [Source:MGI Symbol;Acc:MGI:1923025]	No Mouse
ENSG00000198445	CCT8L2	ENSMUSG00000038044	Cct8l1	chaperonin containing TCP1, subunit 8 (theta)-like 1 [Source:MGI Symbol;Acc:MGI:2685289]	No Mouse
ENSG00000198573	SPANXC
ENSG00000198681	MAGEA1	ENSMUSG00000055746	Magea2	melanoma antigen, family A, 2 [Source:MGI Symbol;Acc:MGI:1333793]	No Mouse
ENSG00000198765	SYCP1	ENSMUSG00000027855	Sycp1	synaptonemal complex protein 1 [Source:MGI Symbol;Acc:MGI:105931]	Mouse data available
ENSG00000198798	MAGEB3
ENSG00000203784	LELP1	ENSMUSG00000027927	Lelp1	late cornified envelope-like proline-rich 1 [Source:MGI Symbol;Acc:MGI:1916582]	No Mouse
ENSG00000203795	FAM24A	ENSMUSG00000030858	Fam24b	family with sequence similarity 24 member B [Source:MGI Symbol;Acc:MGI:1916568]	No Mouse
ENSG00000203910	C1orf146	ENSMUSG00000089798	1700028K03Rik	RIKEN cDNA 1700028K03 gene [Source:MGI Symbol;Acc:MGI:1923671]	No Mouse
ENSG00000203942	C10orf62	ENSMUSG00000090369	4933411K16Rik	RIKEN cDNA 4933411K16 gene [Source:MGI Symbol;Acc:MGI:1914015]	No Mouse
ENSG00000204006	C1orf185	ENSMUSG00000060491	4930522H14Rik	RIKEN cDNA 4930522H14 gene [Source:MGI Symbol;Acc:MGI:1914896]	Mouse data available
ENSG00000204025	TRPC5OS	ENSMUSG00000072934	Trpc5os	transient receptor potential cation channel, subfamily C, member 5, opposite strand [Source:MGI Symbol;Acc:MGI:3641805]	No Mouse
ENSG00000204193	TXNDC8	ENSMUSG00000038709	Txndc8	thioredoxin domain containing 8 [Source:MGI Symbol;Acc:MGI:1914652]	No Mouse
ENSG00000204279	PAGE3
ENSG00000204296	C6orf10
ENSG00000204300	TMEM225	ENSMUSG00000040541	Tmem225	transmembrane protein 225 [Source:MGI Symbol;Acc:MGI:1922917]	No Mouse
ENSG00000204363	SPANXN5
ENSG00000204661	C5orf60
ENSG00000204669	C9orf57	ENSMUSG00000079382	Gm3443	predicted gene 3443 [Source:MGI Symbol;Acc:MGI:3781620]	No Mouse
ENSG00000204952	FBXO47	ENSMUSG00000070336	Fbxo47	F-box protein 47 [Source:MGI Symbol;Acc:MGI:1920223]	Mouse data available
ENSG00000205108	FAM205A	ENSMUSG00000078746	Fam205a4	family with sequence similarity 205, member A4 [Source:MGI Symbol;Acc:MGI:5434294]	No Mouse
ENSG00000205301	MGAT4D	ENSMUSG00000035057	Mgat4d	MGAT4 family, member C [Source:MGI Symbol;Acc:MGI:1914805]	Mouse data available
ENSG00000205359	SLCO6A1	ENSMUSG00000045463	Slco6b1		No Mouse
ENSG00000205442	IZUMO3	ENSMUSG00000028533	Izumo3	IZUMO family member 3 [Source:MGI Symbol;Acc:MGI:1916564]	No Mouse
ENSG00000205642	VCX3B
ENSG00000206043	C18orf63	ENSMUSG00000117781	C18orf63		No Mouse
ENSG00000212710	CTAGE1	ENSMUSG00000021000	Mia2	melanoma inhibitory activity 2 [Source:MGI Symbol;Acc:MGI:2159614]	Mouse data available
ENSG00000213265	TSGA13	ENSMUSG00000039032	Tsga13	testis specific gene A13 [Source:MGI Symbol;Acc:MGI:1891413]	Mouse data available
ENSG00000214107	MAGEB1	ENSMUSG00000062162	Mageb1	melanoma antigen, family B, 1 [Source:MGI Symbol;Acc:MGI:105118]	No Mouse
ENSG00000214360	EFCAB9	ENSMUSG00000044056	Efcab9	EF-hand calcium binding domain 9 [Source:MGI Symbol;Acc:MGI:1916556]	No Mouse
ENSG00000214686	IQCF6	ENSMUSG00000091129	Iqcf6	IQ motif containing F6 [Source:MGI Symbol;Acc:MGI:3781315]	No Mouse
ENSG00000214819	CDRT15L2
ENSG00000214897	PNMA6E	ENSMUSG00000109368	Gm45015	predicted gene 45015 [Source:MGI Symbol;Acc:MGI:5753591]	No Mouse
ENSG00000214929	SPATA31D1	ENSMUSG00000050876	Spata31d1a	spermatogenesis associated 31 subfamily D, member 1A [Source:MGI Symbol;Acc:MGI:1919469]	No Mouse
ENSG00000215131	C16orf90	ENSMUSG00000005983	1700037C18Rik	RIKEN cDNA 1700037C18 gene [Source:MGI Symbol;Acc:MGI:1920511]	Mouse data available
ENSG00000215262	KCNU1	ENSMUSG00000031576	Kcnu1	potassium channel, subfamily U, member 1 [Source:MGI Symbol;Acc:MGI:1202300]	Mouse data available
ENSG00000215910	C1orf167
ENSG00000218819	TDRD15
ENSG00000218823	PAPOLB	ENSMUSG00000074817	Papolb	poly (A) polymerase beta (testis specific) [Source:MGI Symbol;Acc:MGI:1932115]	Mouse data available
ENSG00000221867	MAGEA3	ENSMUSG00000055746	Magea2	melanoma antigen, family A, 2 [Source:MGI Symbol;Acc:MGI:1333793]	No Mouse
ENSG00000221900	POM121L12	ENSMUSG00000084135	Pom121l12	POM121 membrane glycoprotein-like 12 [Source:MGI Symbol;Acc:MGI:1920677]	No Mouse
ENSG00000223601	EBLN1
ENSG00000224107	ETDB	ENSMUSG00000060967	Etd	embryonic testis differentiation [Source:MGI Symbol;Acc:MGI:1916751]	No Mouse
ENSG00000224960	PPP4R3C	ENSMUSG00000079513	4932429P05Rik	RIKEN cDNA 4932429P05 gene [Source:MGI Symbol;Acc:MGI:3588287]	No Mouse
ENSG00000226650	KIF4B	ENSMUSG00000034311	Kif4	kinesin family member 4 [Source:MGI Symbol;Acc:MGI:108389]	Mouse data available
ENSG00000227059	ANHX
ENSG00000227234	SPANXB1
ENSG00000227868	TEX46	ENSMUSG00000036921	Tex46	testis expressed 46 [Source:MGI Symbol;Acc:MGI:1914913]	No Mouse
ENSG00000228075	BOD1L2	ENSMUSG00000044502	Bod1	biorientation of chromosomes in cell division 1 [Source:MGI Symbol;Acc:MGI:1916806]	Mouse data available
ENSG00000229937	PRPS1L1	ENSMUSG00000092305	Prps1l1	phosphoribosyl pyrophosphate synthetase 1-like 1 [Source:MGI Symbol;Acc:MGI:1922706]	No Mouse
ENSG00000229972	IQCF3
ENSG00000230601	TEX48	ENSMUSG00000058935	Tex48	testis expressed 48 [Source:MGI Symbol;Acc:MGI:1922774]	No Mouse
ENSG00000231256	C17orf105
ENSG00000232113	TEX50	ENSMUSG00000049160	Tex50	testis expressed 50 [Source:MGI Symbol;Acc:MGI:1922183]	No Mouse
ENSG00000234068	PAGE2
ENSG00000234186	C16orf82
ENSG00000235631	RNF148	ENSMUSG00000078179	Rnf148	ring finger protein 148 [Source:MGI Symbol;Acc:MGI:1918550]	No Mouse
ENSG00000236444	UBE2L5
ENSG00000236446	CT47B1	ENSMUSG00000079642	Gm6268	predicted gene 6268 [Source:MGI Symbol;Acc:MGI:3644556]	No Mouse
ENSG00000237136	C4orf51	ENSMUSG00000031682	1700011L22Rik	RIKEN cDNA 1700011L22 gene [Source:MGI Symbol;Acc:MGI:1914937]	No Mouse
ENSG00000237452	BHMG1	ENSMUSG00000085601	Gm4969	predicted gene 4969 [Source:MGI Symbol;Acc:MGI:3647482]	No Mouse
ENSG00000237524	TEX51	ENSMUSG00000109238	Gm35060	predicted gene, 35060 [Source:MGI Symbol;Acc:MGI:5594219]	No Mouse
ENSG00000240021	TEX35	ENSMUSG00000026592	Tex35	testis expressed 35 [Source:MGI Symbol;Acc:MGI:1920685]	Mouse data available
ENSG00000240720	LRRD1	ENSMUSG00000040367	Lrrd1	leucine rich repeats and death domain containing 1 [Source:MGI Symbol;Acc:MGI:3045299]	No Mouse
ENSG00000241149	AC115220.1
ENSG00000243978	RTL9	ENSMUSG00000085584	Rtl9	retrotransposon Gag like 9 [Source:MGI Symbol;Acc:MGI:2685231]	No Mouse
ENSG00000244588	RAD21L1	ENSMUSG00000074704	Rad21l	RAD21-like (S. pombe) [Source:MGI Symbol;Acc:MGI:3652039]	Mouse data available
ENSG00000248767	AC187653.1	ENSMUSG00000094504	Gm5294	predicted gene 5294 [Source:MGI Symbol;Acc:MGI:3646467]	No Mouse
ENSG00000249139	EPPIN-WFDC6	ENSMUSG00000070531	Wfdc6b	WAP four-disulfide core domain 6B [Source:MGI Symbol;Acc:MGI:3575430]	No Mouse
ENSG00000249961	TERB1	ENSMUSG00000052616	Terb1	telomere repeat binding bouquet formation protein 1 [Source:MGI Symbol;Acc:MGI:2443187]	Mouse data available
ENSG00000250719	AL672043.1	ENSMUSG00000078593	1700042G07Rik	RIKEN cDNA 1700042G07 gene [Source:MGI Symbol;Acc:MGI:1914573]	No Mouse
ENSG00000250803	AC010255.3	ENSMUSG00000024532	1700034E13Rik	RIKEN cDNA 1700034E13 gene [Source:MGI Symbol;Acc:MGI:1925664]	No Mouse
ENSG00000253506	NACA2	ENSMUSG00000061315	Naca	nascent polypeptide-associated complex alpha polypeptide [Source:MGI Symbol;Acc:MGI:106095]	Mouse data available
ENSG00000255359	CCDC179	ENSMUSG00000094445	1700015G11Rik	RIKEN cDNA 1700015G11 gene [Source:MGI Symbol;Acc:MGI:1922779]	No Mouse
ENSG00000258223	PRSS58	ENSMUSG00000051936	Prss58	protease, serine 58 [Source:MGI Symbol;Acc:MGI:3608323]	No Mouse
ENSG00000258713	C20orf141	ENSMUSG00000027409	1700020A23Rik	RIKEN cDNA 1700020A23 gene [Source:MGI Symbol;Acc:MGI:1922906]	No Mouse
ENSG00000259060	AL163195.3	ENSMUSG00000068407	Rnase12	ribonuclease, RNase A family, 12 (non-active) [Source:MGI Symbol;Acc:MGI:3528588]	No Mouse
ENSG00000260456	C16orf95	ENSMUSG00000031809	1700018B08Rik	RIKEN cDNA 1700018B08 gene [Source:MGI Symbol;Acc:MGI:1923655]	No Mouse
ENSG00000261873	SMIM36	ENSMUSG00000110344	Gm45716	predicted gene 45716 [Source:MGI Symbol;Acc:MGI:5804831]	No Mouse
ENSG00000263201	AC040162.4
ENSG00000266826	AC011195.2	ENSMUSG00000031221	Igbp1	immunoglobulin (CD79A) binding protein 1 [Source:MGI Symbol;Acc:MGI:1346500]	No Mouse
ENSG00000268629	TEX13A	ENSMUSG00000071686	Tex13a	testis expressed 13A [Source:MGI Symbol;Acc:MGI:1915194]	Mouse data available
ENSG00000269058	CALR3	ENSMUSG00000019732	Calr3	calreticulin 3 [Source:MGI Symbol;Acc:MGI:1920566]	Mouse data available
ENSG00000269586	CT45A10	ENSMUSG00000064016	Gm648	predicted gene 648 [Source:MGI Symbol;Acc:MGI:2685494]	Mouse data available
ENSG00000270806	C17orf50	ENSMUSG00000035085	1700020L24Rik	RIKEN cDNA 1700020L24 gene [Source:MGI Symbol;Acc:MGI:1913580]	No Mouse
ENSG00000273111	LYPD4	ENSMUSG00000062732	Lypd4	Ly6/Plaur domain containing 4 [Source:MGI Symbol;Acc:MGI:2687054]	Mouse data available
ENSG00000275489	C17orf98	ENSMUSG00000018543	1700001P01Rik	RIKEN cDNA 1700001P01 gene [Source:MGI Symbol;Acc:MGI:1919465]	No Mouse
ENSG00000275520	FAM236A	ENSMUSG00000079479	Gm9112	predicted gene 9112 [Source:MGI Symbol;Acc:MGI:3645559]	No Mouse
ENSG00000275722	LYZL6	ENSMUSG00000020945	Lyzl6	lysozyme-like 6 [Source:MGI Symbol;Acc:MGI:1916694]	Mouse data available
ENSG00000276017	AC007325.1
ENSG00000276950	GSTTP1
ENSG00000277535	AL772284.2	ENSMUSG00000079642	Gm6268	predicted gene 6268 [Source:MGI Symbol;Acc:MGI:3644556]	No Mouse
ENSG00000278499	AC018554.3
ENSG00000278633	AC023491.2
ENSG00000278685	IQCA1L	ENSMUSG00000038199	Iqca1l		No Mouse
ENSG00000283205	AL353572.3	ENSMUSG00000114559	Gm47429	predicted gene, 47429 [Source:MGI Symbol;Acc:MGI:6096375]	No Mouse
ENSG00000283434	CSNKA2IP	ENSMUSG00000068167	Csnka2ip	casein kinase 2, alpha prime interacting protein [Source:MGI Symbol;Acc:MGI:2676295]	No Mouse
ENSG00000283439	SPEM3	ENSMUSG00000109737	Gm39566	predicted gene, 39566 [Source:MGI Symbol;Acc:MGI:5622451]	No Mouse
ENSG00000283599	BX276092.9	ENSMUSG00000045010	Gm4779	predicted gene 4779 [Source:MGI Symbol;Acc:MGI:3646776]	No Mouse
ENSG00000284701	TMEM247	ENSMUSG00000037689	Tmem247	transmembrane protein 247 [Source:MGI Symbol;Acc:MGI:1925719]	Mouse data available

## Sheet: spermatogonial_SC_(SSEA4+)
GeneID	GeneSymbol	ms.GeneID	ms.Symbol	Gene.description	Mouse model availability
ENSG00000042813	ZPBP	ENSMUSG00000020193	Zpbp	zona pellucida binding protein [Source:MGI Symbol;Acc:MGI:1855701]	Mouse data available
ENSG00000046774	MAGEC2	ENSMUSG00000046180	4930550L24Rik	RIKEN cDNA 4930550L24 gene [Source:MGI Symbol;Acc:MGI:1922602]	No Mouse
ENSG00000054796	SPO11	ENSMUSG00000005883	Spo11	SPO11 meiotic protein covalently bound to DSB [Source:MGI Symbol;Acc:MGI:1349669]	Mouse data available
ENSG00000063515	GSC2	ENSMUSG00000022738	Gsc2	goosecoid homebox 2 [Source:MGI Symbol;Acc:MGI:892006]	Mouse data available
ENSG00000068985	PAGE1
ENSG00000077800	FKBP6	ENSMUSG00000040013	Fkbp6	FK506 binding protein 6 [Source:MGI Symbol;Acc:MGI:2137612]	Mouse data available
ENSG00000078795	PKD2L2	ENSMUSG00000014503	Pkd2l2	polycystic kidney disease 2-like 2 [Source:MGI Symbol;Acc:MGI:1858231]	Mouse data available
ENSG00000100593	ISM2	ENSMUSG00000050671	Ism2	isthmin 2 [Source:MGI Symbol;Acc:MGI:2685110]	Mouse data available
ENSG00000101435	CST9L	ENSMUSG00000027445	Cst9	cystatin 9 [Source:MGI Symbol;Acc:MGI:1340053]	Mouse data available
ENSG00000101448	EPPIN	ENSMUSG00000070531	Wfdc6b	WAP four-disulfide core domain 6B [Source:MGI Symbol;Acc:MGI:3575430]	No Mouse
ENSG00000102021	LUZP4
ENSG00000102055	PPP1R2P9
ENSG00000102239	BRS3	ENSMUSG00000031130	Brs3	bombesin-like receptor 3 [Source:MGI Symbol;Acc:MGI:1100501]	Mouse data available
ENSG00000104755	ADAM2	ENSMUSG00000022039	Adam2	a disintegrin and metallopeptidase domain 2 [Source:MGI Symbol;Acc:MGI:1340894]	Mouse data available
ENSG00000104901	DKKL1	ENSMUSG00000030792	Dkkl1	dickkopf-like 1 [Source:MGI Symbol;Acc:MGI:1354963]	Mouse data available
ENSG00000105428	ZNRF4	ENSMUSG00000044526	Znrf4	zinc and ring finger 4 [Source:MGI Symbol;Acc:MGI:1341258]	No Mouse
ENSG00000106013	ANKRD7	ENSMUSG00000029517	Ankrd7	ankyrin repeat domain 7 [Source:MGI Symbol;Acc:MGI:1922446]	Mouse data available
ENSG00000106328	FSCN3	ENSMUSG00000029707	Fscn3	fascin actin-bundling protein 3 [Source:MGI Symbol;Acc:MGI:1890386]	No Mouse
ENSG00000112273	HDGFL1	ENSMUSG00000045835	Hdgfl1	hepatoma derived growth factor-like 1 [Source:MGI Symbol;Acc:MGI:1194493]	Mouse data available
ENSG00000114487	MORC1	ENSMUSG00000022652	Morc1	microrchidia 1 [Source:MGI Symbol;Acc:MGI:1316740]	Mouse data available
ENSG00000114656	KIAA1257
ENSG00000117148	ACTL8
ENSG00000118434	SPACA1	ENSMUSG00000028264	Spaca1	sperm acrosome associated 1 [Source:MGI Symbol;Acc:MGI:1914902]	Mouse data available
ENSG00000120160	EQTN	ENSMUSG00000028575	Eqtn	equatorin, sperm acrosome associated [Source:MGI Symbol;Acc:MGI:1915003]	Mouse data available
ENSG00000120289	MAGEB4	ENSMUSG00000035427	Mageb4	melanoma antigen, family B, 4 [Source:MGI Symbol;Acc:MGI:2148568]	No Mouse
ENSG00000120329	SLC25A2	ENSMUSG00000050304	Slc25a2	solute carrier family 25 (mitochondrial carrier, ornithine transporter) member 2 [Source:MGI Symbol;Acc:MGI:2137907]	No Mouse
ENSG00000120563	LYZL1	ENSMUSG00000024233	Lyzl1	lysozyme-like 1 [Source:MGI Symbol;Acc:MGI:1914578]	Mouse data available
ENSG00000120669	SOHLH2	ENSMUSG00000027794	Sohlh2	spermatogenesis and oogenesis specific basic helix-loop-helix 2 [Source:MGI Symbol;Acc:MGI:1921684]	Mouse data available
ENSG00000121634	GJA8	ENSMUSG00000049908	Gja8	gap junction protein, alpha 8 [Source:MGI Symbol;Acc:MGI:99953]	Mouse data available
ENSG00000122728	TAF1L	ENSMUSG00000031314	Taf1	TATA-box binding protein associated factor 1 [Source:MGI Symbol;Acc:MGI:1336878]	No Mouse
ENSG00000123171	CCDC70	ENSMUSG00000017049	Ccdc70	coiled-coil domain containing 70 [Source:MGI Symbol;Acc:MGI:1915179]	No Mouse
ENSG00000123576	ESX1	ENSMUSG00000023443	Esx1	extraembryonic, spermatogenesis, homeobox 1 [Source:MGI Symbol;Acc:MGI:1096388]	Mouse data available
ENSG00000123594	ATXN3L	ENSMUSG00000021189	Atxn3	ataxin 3 [Source:MGI Symbol;Acc:MGI:1099442]	Mouse data available
ENSG00000124116	WFDC3	ENSMUSG00000076434	Wfdc3	WAP four-disulfide core domain 3 [Source:MGI Symbol;Acc:MGI:1923897]	No Mouse
ENSG00000124260	MAGEA10	ENSMUSG00000031118	1700080O16Rik	RIKEN cDNA 1700080O16 gene [Source:MGI Symbol;Acc:MGI:1921529]	No Mouse
ENSG00000124449	IRGC	ENSMUSG00000062028	Irgc1	immunity-related GTPase family, cinema 1 [Source:MGI Symbol;Acc:MGI:2685948]	No Mouse
ENSG00000124610	HIST1H1A	ENSMUSG00000049539	Hist1h1a	histone cluster 1, H1a [Source:MGI Symbol;Acc:MGI:1931523]	Mouse data available
ENSG00000124678	TCP11	ENSMUSG00000062859	Tcp11	t-complex protein 11 [Source:MGI Symbol;Acc:MGI:98544]	No Mouse
ENSG00000125815	CST8	ENSMUSG00000027442	Cst8	cystatin 8 (cystatin-related epididymal spermatogenic) [Source:MGI Symbol;Acc:MGI:107161]	No Mouse
ENSG00000125816	NKX2-4	ENSMUSG00000054160	Nkx2-4	NK2 homeobox 4 [Source:MGI Symbol;Acc:MGI:97349]	No Mouse
ENSG00000128276	RFPL3	ENSMUSG00000035191	Rfpl4	ret finger protein-like 4 [Source:MGI Symbol;Acc:MGI:2149590]	No Mouse
ENSG00000130377	ACSBG2	ENSMUSG00000024207	Acsbg2	acyl-CoA synthetase bubblegum family member 2 [Source:MGI Symbol;Acc:MGI:3587728]	Mouse data available
ENSG00000131059	BPIFA3	ENSMUSG00000027482	Bpifa3	BPI fold containing family A, member 3 [Source:MGI Symbol;Acc:MGI:1920638]	Mouse data available
ENSG00000131721	RHOXF2
ENSG00000131864	USP29	ENSMUSG00000051527	Usp29	ubiquitin specific peptidase 29 [Source:MGI Symbol;Acc:MGI:1888998]	Mouse data available
ENSG00000132446	FTHL17	ENSMUSG00000078206	Fthl17d	ferritin, heavy polypeptide-like 17, member D [Source:MGI Symbol;Acc:MGI:3713070]	No Mouse
ENSG00000132631	SCP2D1	ENSMUSG00000027431	Scp2d1	SCP2 sterol-binding domain containing 1 [Source:MGI Symbol;Acc:MGI:1913578]	Mouse data available
ENSG00000132958	TPTE2	ENSMUSG00000031481	Tpte	transmembrane phosphatase with tensin homology [Source:MGI Symbol;Acc:MGI:2446460]	No Mouse
ENSG00000132972	RNF17	ENSMUSG00000000365	Rnf17	ring finger protein 17 [Source:MGI Symbol;Acc:MGI:1353419]	Mouse data available
ENSG00000134007	ADAM20	ENSMUSG00000071937	Adam25	a disintegrin and metallopeptidase domain 25 (testase 2) [Source:MGI Symbol;Acc:MGI:1345157]	No Mouse
ENSG00000134249	ADAM30	ENSMUSG00000043468	Adam30	a disintegrin and metallopeptidase domain 30 [Source:MGI Symbol;Acc:MGI:1918328]	No Mouse
ENSG00000134588	USP26	ENSMUSG00000055780	Usp26	ubiquitin specific peptidase 26 [Source:MGI Symbol;Acc:MGI:1933247]	Mouse data available
ENSG00000134940	ACRV1	ENSMUSG00000032110	Acrv1	acrosomal vesicle protein 1 [Source:MGI Symbol;Acc:MGI:104590]	No Mouse
ENSG00000135248	FAM71F1	ENSMUSG00000039742	Fam71f1	family with sequence similarity 71, member F1 [Source:MGI Symbol;Acc:MGI:3032524]	No Mouse
ENSG00000137707	BTG4	ENSMUSG00000032056	Btg4	B cell translocation gene 4 [Source:MGI Symbol;Acc:MGI:1860140]	No Mouse
ENSG00000137948	BRDT	ENSMUSG00000029279	Brdt	bromodomain, testis-specific [Source:MGI Symbol;Acc:MGI:1891374]	Mouse data available
ENSG00000139445	FOXN4	ENSMUSG00000042002	Foxn4	forkhead box N4 [Source:MGI Symbol;Acc:MGI:2151057]	Mouse data available
ENSG00000139797	RNF113B	ENSMUSG00000036537	Rnf113a1	ring finger protein 113A1 [Source:MGI Symbol;Acc:MGI:1917192]	No Mouse
ENSG00000140623	SEPT12	ENSMUSG00000022542	Sept12	septin 12 [Source:MGI Symbol;Acc:MGI:1918339]	No Mouse
ENSG00000140955	ADAD2	ENSMUSG00000024266	Adad2	adenosine deaminase domain containing 2 [Source:MGI Symbol;Acc:MGI:1923023]	Mouse data available
ENSG00000141200	KIF2B	ENSMUSG00000046755	Kif2b	kinesin family member 2B [Source:MGI Symbol;Acc:MGI:1920720]	Mouse data available
ENSG00000141255	SPATA22	ENSMUSG00000069825	Gm49340	predicted gene, 49340 [Source:MGI Symbol;Acc:MGI:6121532]	No Mouse
ENSG00000141437	SLC25A52	ENSMUSG00000045973	Slc25a51	solute carrier family 25, member 51 [Source:MGI Symbol;Acc:MGI:2684984]	No Mouse
ENSG00000141946	ZIM3
ENSG00000142025	DMRTC2	ENSMUSG00000011349	Dmrtc2	doublesex and mab-3 related transcription factor like family C2 [Source:MGI Symbol;Acc:MGI:1918491]	Mouse data available
ENSG00000142684	ZNF593	ENSMUSG00000028840	Zfp593	zinc finger protein 593 [Source:MGI Symbol;Acc:MGI:1915290]	No Mouse
ENSG00000143032	BARHL2	ENSMUSG00000034384	Barhl2	BarH like homeobox 2 [Source:MGI Symbol;Acc:MGI:1859314]	Mouse data available
ENSG00000143552	NUP210L	ENSMUSG00000027939	Nup210l	nucleoporin 210-like [Source:MGI Symbol;Acc:MGI:1924845]	Mouse data available
ENSG00000144962	SPATA16	ENSMUSG00000039335	Spata16	spermatogenesis associated 16 [Source:MGI Symbol;Acc:MGI:1918112]	Mouse data available
ENSG00000145975	FAM217A	ENSMUSG00000021414	Fam217a	family with sequence similarity 217, member A [Source:MGI Symbol;Acc:MGI:1919114]	Mouse data available
ENSG00000146047	HIST1H2BA	ENSMUSG00000050799	Hist1h2ba	histone cluster 1, H2ba [Source:MGI Symbol;Acc:MGI:2448375]	No Mouse
ENSG00000147081	AKAP4	ENSMUSG00000050089	Akap4	A kinase (PRKA) anchor protein 4 [Source:MGI Symbol;Acc:MGI:102794]	Mouse data available
ENSG00000147082	CCNB3	ENSMUSG00000116524	Ccnb3	cyclin B3 [Source:MGI Symbol;Acc:MGI:2183443]	No Mouse
ENSG00000147381	MAGEA4	ENSMUSG00000055746	Magea2	melanoma antigen, family A, 2 [Source:MGI Symbol;Acc:MGI:1333793]	No Mouse
ENSG00000147596	PRDM14	ENSMUSG00000042414	Prdm14	PR domain containing 14 [Source:MGI Symbol;Acc:MGI:3588194]	Mouse data available
ENSG00000148156	ACTL7B	ENSMUSG00000070980	Actl7b	actin-like 7b [Source:MGI Symbol;Acc:MGI:1343053]	Mouse data available
ENSG00000148602	LRIT1	ENSMUSG00000041044	Lrit1	leucine-rich repeat, immunoglobulin-like and transmembrane domains 1 [Source:MGI Symbol;Acc:MGI:2385320]	Mouse data available
ENSG00000149507	OOSP2	ENSMUSG00000055895	Oosp2	oocyte secreted protein 2 [Source:MGI Symbol;Acc:MGI:2684945]	No Mouse
ENSG00000149646	CNBD2	ENSMUSG00000038085	Cnbd2	cyclic nucleotide binding domain containing 2 [Source:MGI Symbol;Acc:MGI:1918123]	Mouse data available
ENSG00000150676	CCDC83	ENSMUSG00000030617	Ccdc83	coiled-coil domain containing 83 [Source:MGI Symbol;Acc:MGI:1918255]	Mouse data available
ENSG00000151033	LYZL2	ENSMUSG00000024233	Lyzl1	lysozyme-like 1 [Source:MGI Symbol;Acc:MGI:1914578]	Mouse data available
ENSG00000151475	SLC25A31	ENSMUSG00000116218	Slc25a31	solute carrier family 25 (mitochondrial carrier; adenine nucleotide translocator), member 31 [Source:MGI Symbol;Acc:MGI:1920583]	Mouse data available
ENSG00000151838	CCDC175	ENSMUSG00000021086	Ccdc175	coiled-coil domain containing 175 [Source:MGI Symbol;Acc:MGI:1921186]	No Mouse
ENSG00000151962	RBM46	ENSMUSG00000033882	Rbm46	RNA binding motif protein 46 [Source:MGI Symbol;Acc:MGI:3645057]	No Mouse
ENSG00000152430	BOLL	ENSMUSG00000025977	Boll	boule homolog, RNA binding protein [Source:MGI Symbol;Acc:MGI:1922638]	Mouse data available
ENSG00000152670	DDX4	ENSMUSG00000021758	Ddx4	DEAD (Asp-Glu-Ala-Asp) box polypeptide 4 [Source:MGI Symbol;Acc:MGI:102670]	Mouse data available
ENSG00000152936	LMNTD1	ENSMUSG00000054966	Lmntd1	lamin tail domain containing 1 [Source:MGI Symbol;Acc:MGI:1921321]	No Mouse
ENSG00000153230	OR14K1
ENSG00000153498	SPACA7	ENSMUSG00000010435	Spaca7	sperm acrosome associated 7 [Source:MGI Symbol;Acc:MGI:1925884]	Mouse data available
ENSG00000153779	TGIF2LX	ENSMUSG00000100194	Tgif2lx2	TGFB-induced factor homeobox 2-like, X-linked 2 [Source:MGI Symbol;Acc:MGI:3800824]	No Mouse
ENSG00000154007	ASB17	ENSMUSG00000038997	Asb17	ankyrin repeat and SOCS box-containing 17 [Source:MGI Symbol;Acc:MGI:1914022]	No Mouse
ENSG00000154438	ASZ1	ENSMUSG00000010796	Asz1	ankyrin repeat, SAM and basic leucine zipper domain containing 1 [Source:MGI Symbol;Acc:MGI:1921318]	Mouse data available
ENSG00000154997	SEPT14	ENSMUSG00000034219	Sept14	septin 14 [Source:MGI Symbol;Acc:MGI:1921472]	No Mouse
ENSG00000155087	ODF1	ENSMUSG00000061923	Odf1	outer dense fiber of sperm tails 1 [Source:MGI Symbol;Acc:MGI:97424]	Mouse data available
ENSG00000155754	C2CD6	ENSMUSG00000072295	C2cd6	C2 calcium dependent domain containing 6 [Source:MGI Symbol;Acc:MGI:1920713]	No Mouse
ENSG00000155875	SAXO1	ENSMUSG00000028492	Saxo1	stabilizer of axonemal microtubules 1 [Source:MGI Symbol;Acc:MGI:1923061]	Mouse data available
ENSG00000155890	TRIM42	ENSMUSG00000032451	Trim42	tripartite motif-containing 42 [Source:MGI Symbol;Acc:MGI:1926161]	No Mouse
ENSG00000156269	NAA11	ENSMUSG00000046000	Naa11	N(alpha)-acetyltransferase 11, NatA catalytic subunit [Source:MGI Symbol;Acc:MGI:2141314]	No Mouse
ENSG00000157060	SHCBP1L	ENSMUSG00000042708	Shcbp1l	Shc SH2-domain binding protein 1-like [Source:MGI Symbol;Acc:MGI:1919086]	Mouse data available
ENSG00000157093	LYZL4	ENSMUSG00000032530	Lyzl4	lysozyme-like 4 [Source:MGI Symbol;Acc:MGI:1916282]	Mouse data available
ENSG00000158553	POM121L2	ENSMUSG00000016982	Pom121l2	POM121 membrane glycoprotein-like 2 (rat) [Source:MGI Symbol;Acc:MGI:2684870]	No Mouse
ENSG00000158639	PAGE5
ENSG00000160994	CCDC105	ENSMUSG00000078442	Ccdc105	coiled-coil domain containing 105 [Source:MGI Symbol;Acc:MGI:1918226]	No Mouse
ENSG00000161609	CCDC155	ENSMUSG00000038292	Ccdc155	coiled-coil domain containing 155 [Source:MGI Symbol;Acc:MGI:2687329]	Mouse data available
ENSG00000161652	IZUMO2	ENSMUSG00000066500	Izumo2	IZUMO family member 2 [Source:MGI Symbol;Acc:MGI:1922760]	No Mouse
ENSG00000161973	CCDC42	ENSMUSG00000045915	Ccdc42	coiled-coil domain containing 42 [Source:MGI Symbol;Acc:MGI:3045254]	Mouse data available
ENSG00000162039	MEIOB	ENSMUSG00000024155	Meiob	meiosis specific with OB domains [Source:MGI Symbol;Acc:MGI:1922428]	Mouse data available
ENSG00000162592	CCDC27	ENSMUSG00000039492	Ccdc27	coiled-coil domain containing 27 [Source:MGI Symbol;Acc:MGI:2685881]	No Mouse
ENSG00000163012	ZSWIM2	ENSMUSG00000034552	Zswim2	zinc finger SWIM-type containing 2 [Source:MGI Symbol;Acc:MGI:1919111]	No Mouse
ENSG00000163098	BIRC8	ENSMUSG00000025860	Xiap	X-linked inhibitor of apoptosis [Source:MGI Symbol;Acc:MGI:107572]	Mouse data available
ENSG00000163114	PDHA2	ENSMUSG00000047674	Pdha2	pyruvate dehydrogenase E1 alpha 2 [Source:MGI Symbol;Acc:MGI:97533]	Mouse data available
ENSG00000163254	CRYGC	ENSMUSG00000025952	Crygc	crystallin, gamma C [Source:MGI Symbol;Acc:MGI:88523]	Mouse data available
ENSG00000163424	C3orf30	ENSMUSG00000022798	4930435E12Rik	RIKEN cDNA 4930435E12 gene [Source:MGI Symbol;Acc:MGI:1921913]	#N/A
ENSG00000163530	DPPA2	ENSMUSG00000072419	Dppa2	developmental pluripotency associated 2 [Source:MGI Symbol;Acc:MGI:2157523]	No Mouse
ENSG00000163645	ERICH6	ENSMUSG00000070471	Erich6	glutamate rich 6 [Source:MGI Symbol;Acc:MGI:3588212]	No Mouse
ENSG00000164113	ADAD1	ENSMUSG00000027719	Adad1	adenosine deaminase domain containing 1 (testis specific) [Source:MGI Symbol;Acc:MGI:103258]	Mouse data available
ENSG00000164256	PRDM9	ENSMUSG00000055150	Zfp78	zinc finger protein 78 [Source:MGI Symbol;Acc:MGI:107783]	No Mouse
ENSG00000164287	CDC20B	ENSMUSG00000078926	Cdc20b	cell division cycle 20B [Source:MGI Symbol;Acc:MGI:3644472]	No Mouse
ENSG00000164299	SPZ1	ENSMUSG00000046957	Spz1	spermatogenic leucine zipper 1 [Source:MGI Symbol;Acc:MGI:1930801]	No Mouse
ENSG00000164508	HIST1H2AA	ENSMUSG00000060081	Hist1h2aa	histone cluster 1, H2aa [Source:MGI Symbol;Acc:MGI:2448285]	No Mouse
ENSG00000164645	TEX47	ENSMUSG00000040514	Tex47	testis expressed 47 [Source:MGI Symbol;Acc:MGI:1918170]	No Mouse
ENSG00000165059	PRKACG	ENSMUSG00000005469	Prkaca	protein kinase, cAMP dependent, catalytic, alpha [Source:MGI Symbol;Acc:MGI:97592]	Mouse data available
ENSG00000165076	PRSS37	ENSMUSG00000029909	Prss37	protease, serine 37 [Source:MGI Symbol;Acc:MGI:1914940]	Mouse data available
ENSG00000165584	SSX3	ENSMUSG00000062814	Ssxa1	synovial sarcoma, X member A1 [Source:MGI Symbol;Acc:MGI:2446782]	No Mouse
ENSG00000165805	C12orf50	ENSMUSG00000056912	1700017N19Rik	RIKEN cDNA 1700017N19 gene [Source:MGI Symbol;Acc:MGI:1913855]	No Mouse
ENSG00000166049	PASD1
ENSG00000166069	TMCO5A	ENSMUSG00000027355	Tmco5	transmembrane and coiled-coil domains 5 [Source:MGI Symbol;Acc:MGI:1914606]	Mouse data available
ENSG00000166118	SPATA19	ENSMUSG00000031991	Spata19	spermatogenesis associated 19 [Source:MGI Symbol;Acc:MGI:1922719]	No Mouse
ENSG00000166329	CCDC182	ENSMUSG00000098681	Ccdc182	coiled-coil domain containing 182 [Source:MGI Symbol;Acc:MGI:1921547]	No Mouse
ENSG00000166368	OR2D2	ENSMUSG00000062987	Olfr715b	olfactory receptor 715B [Source:MGI Symbol;Acc:MGI:3647188]	No Mouse
ENSG00000166930	MS4A5	ENSMUSG00000054523	Ms4a5	membrane-spanning 4-domains, subfamily A, member 5 [Source:MGI Symbol;Acc:MGI:2670985]	No Mouse
ENSG00000167139	TBC1D21	ENSMUSG00000036244	Tbc1d21	TBC1 domain family, member 21 [Source:MGI Symbol;Acc:MGI:1921536]	No Mouse
ENSG00000168148	HIST3H3
ENSG00000168263	KCNV2	ENSMUSG00000047298	Kcnv2	potassium channel, subfamily V, member 2 [Source:MGI Symbol;Acc:MGI:2670981]	Mouse data available
ENSG00000168619	ADAM18	ENSMUSG00000031552	Adam18	a disintegrin and metallopeptidase domain 18 [Source:MGI Symbol;Acc:MGI:105986]	Mouse data available
ENSG00000168676	KCTD19	ENSMUSG00000051648	Kctd19	potassium channel tetramerisation domain containing 19 [Source:MGI Symbol;Acc:MGI:3045294]	No Mouse
ENSG00000169059	VCX3A
ENSG00000169194	IL13	ENSMUSG00000020383	Il13	interleukin 13 [Source:MGI Symbol;Acc:MGI:96541]	Mouse data available
ENSG00000169551	CT55	ENSMUSG00000079593	Gm14597	predicted gene 14597 [Source:MGI Symbol;Acc:MGI:3711766]	No Mouse
ENSG00000169717	ACTRT2	ENSMUSG00000051276	Actrt2	actin-related protein T2 [Source:MGI Symbol;Acc:MGI:1920603]	No Mouse
ENSG00000170279	C7orf33
ENSG00000170516	COX7B2	ENSMUSG00000049387	Cox7b2	cytochrome c oxidase subunit 7B2 [Source:MGI Symbol;Acc:MGI:1925424]	No Mouse
ENSG00000170613	FAM71B	ENSMUSG00000020401	Fam71b	family with sequence similarity 71, member B [Source:MGI Symbol;Acc:MGI:3650836]	No Mouse
ENSG00000170748	RBMXL2	ENSMUSG00000073894	Rbmxl2	RNA binding motif protein, X-linked-like 2 [Source:MGI Symbol;Acc:MGI:1923822]	Mouse data available
ENSG00000170777	TPD52L3	ENSMUSG00000024815	Trpd52l3	tumor protein D52-like 3 [Source:MGI Symbol;Acc:MGI:1913995]	Mouse data available
ENSG00000170782	OR10A4	ENSMUSG00000073897	Olfr17	olfactory receptor 17 [Source:MGI Symbol;Acc:MGI:109148]	Mouse data available
ENSG00000170788	DYDC1	ENSMUSG00000021790	Dydc1	DPY30 domain containing 1 [Source:MGI Symbol;Acc:MGI:1916746]	No Mouse
ENSG00000170925	TEX13B	ENSMUSG00000116391	Tex13b	testis expressed 13B [Source:MGI Symbol;Acc:MGI:1890544]	Mouse data available
ENSG00000170950	PGK2	ENSMUSG00000031233	Pgk2	phosphoglycerate kinase 2 [Source:MGI Symbol;Acc:MGI:97563]	Mouse data available
ENSG00000170967	DDI1	ENSMUSG00000047619	Ddi1	DNA-damage inducible 1 [Source:MGI Symbol;Acc:MGI:1919079]	No Mouse
ENSG00000171405	XAGE5
ENSG00000171495	MROH2B	ENSMUSG00000022155	Mroh2b	maestro heat-like repeat family member 2B [Source:MGI Symbol;Acc:MGI:1921905]	No Mouse
ENSG00000171794	UTF1	ENSMUSG00000047751	Utf1	undifferentiated embryonic cell transcription factor 1 [Source:MGI Symbol;Acc:MGI:1276125]	Mouse data available
ENSG00000171804	WDR87
ENSG00000172073	TEX37	ENSMUSG00000051896	Tex37	testis expressed 37 [Source:MGI Symbol;Acc:MGI:1921471]	Mouse data available
ENSG00000172967	XKR3
ENSG00000173093	CCDC63	ENSMUSG00000043036	Ccdc63	coiled-coil domain containing 63 [Source:MGI Symbol;Acc:MGI:3607777]	Mouse data available
ENSG00000173389	IQCF1	ENSMUSG00000066383	Iqcf1	IQ motif containing F1 [Source:MGI Symbol;Acc:MGI:1921517]	Mouse data available
ENSG00000173662	TAS1R1	ENSMUSG00000028950	Tas1r1	taste receptor, type 1, member 1 [Source:MGI Symbol;Acc:MGI:1927505]	Mouse data available
ENSG00000173769	TOPAZ1	ENSMUSG00000094985	Topaz1	testis and ovary specific PAZ domain containing 1 [Source:MGI Symbol;Acc:MGI:3779933]	Mouse data available
ENSG00000174015	SPERT	ENSMUSG00000034913	Spert	spermatid associated [Source:MGI Symbol;Acc:MGI:1915176]	No Mouse
ENSG00000174016	FAM46D
ENSG00000174448	STARD6	ENSMUSG00000079608	Stard6	StAR-related lipid transfer (START) domain containing 6 [Source:MGI Symbol;Acc:MGI:2156774]	No Mouse
ENSG00000175018	TEX36	ENSMUSG00000030976	Tex36	testis expressed 36 [Source:MGI Symbol;Acc:MGI:1921058]	No Mouse
ENSG00000175520	UBQLN3	ENSMUSG00000051618	Ubqln3	ubiquilin 3 [Source:MGI Symbol;Acc:MGI:3045291]	Mouse data available
ENSG00000175697	GPR156	ENSMUSG00000046961	Gpr156	G protein-coupled receptor 156 [Source:MGI Symbol;Acc:MGI:2653880]	No Mouse
ENSG00000175718	RBMXL3	ENSMUSG00000073894	Rbmxl2	RNA binding motif protein, X-linked-like 2 [Source:MGI Symbol;Acc:MGI:1923822]	Mouse data available
ENSG00000175820	CCDC168	ENSMUSG00000091844	Gm8251	predicted gene 8251 [Source:MGI Symbol;Acc:MGI:3647616]	No Mouse
ENSG00000175877	TMEM270	ENSMUSG00000040576	Tmem270	transmembrane protein 270 [Source:MGI Symbol;Acc:MGI:1923879]	Mouse data available
ENSG00000176256	HMGB4	ENSMUSG00000048686	Hmgb4	high-mobility group box 4 [Source:MGI Symbol;Acc:MGI:1916567]	Mouse data available
ENSG00000176302	FOXR1	ENSMUSG00000074397	Foxr1	forkhead box R1 [Source:MGI Symbol;Acc:MGI:2685961]	Mouse data available
ENSG00000176566	DCAF4L2	ENSMUSG00000021222	Dcaf4	DDB1 and CUL4 associated factor 4 [Source:MGI Symbol;Acc:MGI:1921078]	No Mouse
ENSG00000176571	CNBD1	ENSMUSG00000073991	Cnbd1	cyclic nucleotide binding domain containing 1 [Source:MGI Symbol;Acc:MGI:3650508]	No Mouse
ENSG00000176746	MAGEB6	ENSMUSG00000073069	Mageb2	melanoma antigen, family B, 2 [Source:MGI Symbol;Acc:MGI:105117]	No Mouse
ENSG00000176927	EFCAB5	ENSMUSG00000050944	Efcab5	EF-hand calcium binding domain 5 [Source:MGI Symbol;Acc:MGI:2442440]	No Mouse
ENSG00000176988	FMR1NB	ENSMUSG00000062170	Fmr1nb	Fmr1 neighbor [Source:MGI Symbol;Acc:MGI:2672032]	Mouse data available
ENSG00000177143	CETN1	ENSMUSG00000050996	Cetn1	centrin 1 [Source:MGI Symbol;Acc:MGI:1347086]	Mouse data available
ENSG00000177324	BEND2	ENSMUSG00000108981	Gm15262	predicted gene 15262 [Source:MGI Symbol;Acc:MGI:3705232]	No Mouse
ENSG00000177414	UBE2U	ENSMUSG00000069733	Ube2u	ubiquitin-conjugating enzyme E2U (putative) [Source:MGI Symbol;Acc:MGI:3588216]	Mouse data available
ENSG00000177504	VCX2
ENSG00000177558	FAM187B	ENSMUSG00000046826	Fam187b	family with sequence similarity 187, member B [Source:MGI Symbol;Acc:MGI:1923665]	No Mouse
ENSG00000177673	TEX44	ENSMUSG00000036574	Tex44	testis expressed 44 [Source:MGI Symbol;Acc:MGI:1919113]	No Mouse
ENSG00000177689	MAGEB10
ENSG00000177992	SPATA31E1
ENSG00000178021	TSPYL6
ENSG00000178257	PRM3	ENSMUSG00000050058	Prm3	protamine 3 [Source:MGI Symbol;Acc:MGI:106601]	Mouse data available
ENSG00000178358	OR2D3	ENSMUSG00000073896	Olfr716	olfactory receptor 716 [Source:MGI Symbol;Acc:MGI:3030550]	No Mouse
ENSG00000178395	CCDC185	ENSMUSG00000043429	Ccdc185	coiled-coil domain containing 185 [Source:MGI Symbol;Acc:MGI:3618292]	No Mouse
ENSG00000178795	GDPD4	ENSMUSG00000035582	Gdpd4	glycerophosphodiester phosphodiesterase domain containing 4 [Source:MGI Symbol;Acc:MGI:3606573]	Mouse data available
ENSG00000178997	EXD1	ENSMUSG00000048647	Exd1	exonuclease 3'-5' domain containing 1 [Source:MGI Symbol;Acc:MGI:3045306]	Mouse data available
ENSG00000179046	TRIML2	ENSMUSG00000091490	Triml2	tripartite motif family-like 2 [Source:MGI Symbol;Acc:MGI:3642989]	No Mouse
ENSG00000179165	PXT1	ENSMUSG00000045378	Pxt1	peroxisomal, testis specific 1 [Source:MGI Symbol;Acc:MGI:1916557]	No Mouse
ENSG00000179213	SIGLECL1	ENSMUSG00000108695	Gm2511		No Mouse
ENSG00000179407	DNAJB8	ENSMUSG00000048206	Dnajb8	DnaJ heat shock protein family (Hsp40) member B8 [Source:MGI Symbol;Acc:MGI:1922801]	No Mouse
ENSG00000179468	OR9A2	ENSMUSG00000045479	Olfr459	olfactory receptor 459 [Source:MGI Symbol;Acc:MGI:3030293]	No Mouse
ENSG00000179580	RNF151	ENSMUSG00000008482	Rnf151	ring finger protein 151 [Source:MGI Symbol;Acc:MGI:1914754]	No Mouse
ENSG00000179930	ZNF648	ENSMUSG00000066797	Zfp648	zinc finger protein 648 [Source:MGI Symbol;Acc:MGI:2685049]	No Mouse
ENSG00000180090	OR3A1	ENSMUSG00000070380	Olfr401	olfactory receptor 401 [Source:MGI Symbol;Acc:MGI:3030235]	No Mouse
ENSG00000180116	C12orf40	ENSMUSG00000078932	CN725425	cDNA sequence CN725425 [Source:MGI Symbol;Acc:MGI:3613655]	No Mouse
ENSG00000180219	FAM71C
ENSG00000180336	MEIOC	ENSMUSG00000051455	Meioc	meiosis specific with coiled-coil domain [Source:MGI Symbol;Acc:MGI:2686410]	Mouse data available
ENSG00000180424	DEFB123	ENSMUSG00000044863	Defb36	defensin beta 36 [Source:MGI Symbol;Acc:MGI:2385956]	No Mouse
ENSG00000180483	DEFB119	ENSMUSG00000050645	Defb19	defensin beta 19 [Source:MGI Symbol;Acc:MGI:2385955]	No Mouse
ENSG00000180697	C3orf22	ENSMUSG00000049694	BC048671	cDNA sequence BC048671 [Source:MGI Symbol;Acc:MGI:2679261]	No Mouse
ENSG00000180974	OR52E4	ENSMUSG00000073914	Olfr677	olfactory receptor 677 [Source:MGI Symbol;Acc:MGI:3030511]	No Mouse
ENSG00000181323	SPEM1	ENSMUSG00000041165	Spem1	sperm maturation 1 [Source:MGI Symbol;Acc:MGI:1921538]	Mouse data available
ENSG00000181355	OFCC1
ENSG00000181433	SAGE1	ENSMUSG00000064016	Gm648	predicted gene 648 [Source:MGI Symbol;Acc:MGI:2685494]	Mouse data available
ENSG00000181626	ANKRD62
ENSG00000181786	ACTL9	ENSMUSG00000092519	Actl9	actin-like 9 [Source:MGI Symbol;Acc:MGI:1916731]	No Mouse
ENSG00000181867	FTMT	ENSMUSG00000024510	Ftmt	ferritin mitochondrial [Source:MGI Symbol;Acc:MGI:1914884]	Mouse data available
ENSG00000182111	ZNF716
ENSG00000182459	TEX19	ENSMUSG00000039337	Tex19.2	testis expressed gene 19.2 [Source:MGI Symbol;Acc:MGI:1918206]	Mouse data available
ENSG00000182645	CCDC172	ENSMUSG00000025090	Ccdc172	coiled-coil domain containing 172 [Source:MGI Symbol;Acc:MGI:1922895]	No Mouse
ENSG00000183035	CYLC1	ENSMUSG00000073001	Cylc1	cylicin, basic protein of sperm head cytoskeleton 1 [Source:MGI Symbol;Acc:MGI:1914657]	No Mouse
ENSG00000183206	POTEC	ENSMUSG00000020481	Ankrd36	ankyrin repeat domain 36 [Source:MGI Symbol;Acc:MGI:1923639]	No Mouse
ENSG00000183324	REC114	ENSMUSG00000074269	Rec114	REC114 meiotic recombination protein [Source:MGI Symbol;Acc:MGI:1920923]	Mouse data available
ENSG00000183434	TFDP3	ENSMUSG00000038482	Tfdp1	transcription factor Dp 1 [Source:MGI Symbol;Acc:MGI:101934]	Mouse data available
ENSG00000183559	C10orf120	ENSMUSG00000013668	4933402N03Rik	RIKEN cDNA 4933402N03 gene [Source:MGI Symbol;Acc:MGI:1914681]	Mouse data available
ENSG00000183733	FIGLA	ENSMUSG00000030001	Figla	folliculogenesis specific basic helix-loop-helix [Source:MGI Symbol;Acc:MGI:1349421]	Mouse data available
ENSG00000184108	TRIML1	ENSMUSG00000031651	Triml1	tripartite motif family-like 1 [Source:MGI Symbol;Acc:MGI:2687279]	No Mouse
ENSG00000184345	IQCF2	ENSMUSG00000118396	IQCF2		No Mouse
ENSG00000184507	NUTM1	ENSMUSG00000041358	Nutm1	NUT midline carcinoma, family member 1 [Source:MGI Symbol;Acc:MGI:2661384]	Mouse data available
ENSG00000184560	SPEM2	ENSMUSG00000044084	Spem2	SPEM family member 2 [Source:MGI Symbol;Acc:MGI:1918293]	No Mouse
ENSG00000184650	ODF4	ENSMUSG00000032921	Odf4	outer dense fiber of sperm tails 4 [Source:MGI Symbol;Acc:MGI:2182079]	Mouse data available
ENSG00000184735	DDX53
ENSG00000185056	C5orf47	ENSMUSG00000020299	4930524B15Rik	RIKEN cDNA 4930524B15 gene [Source:MGI Symbol;Acc:MGI:1914842]	No Mouse
ENSG00000185247	MAGEA11	ENSMUSG00000033343	Magea4	melanoma antigen, family A, 4 [Source:MGI Symbol;Acc:MGI:1333839]	No Mouse
ENSG00000185264	TEX33	ENSMUSG00000062154	Tex33	testis expressed 33 [Source:MGI Symbol;Acc:MGI:1920626]	No Mouse
ENSG00000185294	SPPL2C	ENSMUSG00000049506	Sppl2c	signal peptide peptidase 2C [Source:MGI Symbol;Acc:MGI:3045264]	No Mouse
ENSG00000185594	SPATA8
ENSG00000185686	PRAME
ENSG00000185689	C6orf201	ENSMUSG00000021415	4933417A18Rik	RIKEN cDNA 4933417A18 gene [Source:MGI Symbol;Acc:MGI:1914011]	Mouse data available
ENSG00000185823	NPAP1
ENSG00000185888	PRSS38	ENSMUSG00000049291	Prss38	protease, serine 38 [Source:MGI Symbol;Acc:MGI:2685095]	No Mouse
ENSG00000186118	TEX38	ENSMUSG00000044556	Tex38	testis expressed 38 [Source:MGI Symbol;Acc:MGI:1922423]	Mouse data available
ENSG00000186143	PRR30	ENSMUSG00000042888	Prr30	proline rich 30 [Source:MGI Symbol;Acc:MGI:1923877]	No Mouse
ENSG00000186393	KRT26	ENSMUSG00000075570	Krt26	keratin 26 [Source:MGI Symbol;Acc:MGI:2444913]	Mouse data available
ENSG00000186452	TMPRSS12	ENSMUSG00000045631	Tmprss12	transmembrane (C-terminal) protease, serine 12 [Source:MGI Symbol;Acc:MGI:1922252]	No Mouse
ENSG00000186714	CCDC73	ENSMUSG00000045106	Ccdc73	coiled-coil domain containing 73 [Source:MGI Symbol;Acc:MGI:3606488]	No Mouse
ENSG00000187003	ACTL7A	ENSMUSG00000070979	Actl7a	actin-like 7a [Source:MGI Symbol;Acc:MGI:1343051]	No Mouse
ENSG00000187516	HYPM	ENSMUSG00000040456	Hypm	huntingtin interacting protein M [Source:MGI Symbol;Acc:MGI:1914584]	No Mouse
ENSG00000187690	CXorf67
ENSG00000187772	LIN28B	ENSMUSG00000063804	Lin28b	lin-28 homolog B (C. elegans) [Source:MGI Symbol;Acc:MGI:3584032]	Mouse data available
ENSG00000187791	FAM205C	ENSMUSG00000050141	Fam205c	family with sequence similarity 205, member C [Source:MGI Symbol;Acc:MGI:2679716]	No Mouse
ENSG00000187806	TMEM202	ENSMUSG00000049526	Tmem202	transmembrane protein 202 [Source:MGI Symbol;Acc:MGI:1921143]	Mouse data available
ENSG00000187833	C2orf78	ENSMUSG00000060565	Gm5591	predicted gene 5591 [Source:MGI Symbol;Acc:MGI:3648692]	No Mouse
ENSG00000187969	ZCCHC13	ENSMUSG00000031330	Zcchc13	zinc finger, CCHC domain containing 13 [Source:MGI Symbol;Acc:MGI:1922314]	Mouse data available
ENSG00000188219	POTEE	ENSMUSG00000020481	Ankrd36	ankyrin repeat domain 36 [Source:MGI Symbol;Acc:MGI:1923639]	No Mouse
ENSG00000188386	PPP3R2	ENSMUSG00000028310	Ppp3r2	protein phosphatase 3, regulatory subunit B, alpha isoform (calcineurin B, type II) [Source:MGI Symbol;Acc:MGI:107171]	Mouse data available
ENSG00000188425	NANOS2	ENSMUSG00000051965	Nanos2	nanos C2HC-type zinc finger 2 [Source:MGI Symbol;Acc:MGI:2676627]	Mouse data available
ENSG00000188800	TMCO2	ENSMUSG00000078577	Tmco2	transmembrane and coiled-coil domains 2 [Source:MGI Symbol;Acc:MGI:1916719]	No Mouse
ENSG00000189023	MAGEB16	ENSMUSG00000046942	Mageb16	melanoma antigen family B, 16 [Source:MGI Symbol;Acc:MGI:1919217]	No Mouse
ENSG00000189064	GAGE2A
ENSG00000189099	PRSS48	ENSMUSG00000049013	Prss48	protease, serine 48 [Source:MGI Symbol;Acc:MGI:2685865]	No Mouse
ENSG00000189139	FSCB	ENSMUSG00000043060	Fscb	fibrous sheath CABYR binding protein [Source:MGI Symbol;Acc:MGI:3646964]	No Mouse
ENSG00000189186	DCAF8L2	ENSMUSG00000035395	Pet2	plasmacytoma expressed transcript 2 [Source:MGI Symbol;Acc:MGI:101758]	No Mouse
ENSG00000189299	FOXR2	ENSMUSG00000071665	Foxr2	forkhead box R2 [Source:MGI Symbol;Acc:MGI:3511682]	No Mouse
ENSG00000189401	OTUD6A	ENSMUSG00000051582	Otud6a	OTU domain containing 6A [Source:MGI Symbol;Acc:MGI:3644685]	Mouse data available
ENSG00000196335	STK31	ENSMUSG00000023403	Stk31	serine threonine kinase 31 [Source:MGI Symbol;Acc:MGI:1924735]	Mouse data available
ENSG00000196350	ZNF729	ENSMUSG00000058093	Zfp729b	zinc finger protein 729b [Source:MGI Symbol;Acc:MGI:2145180]	No Mouse
ENSG00000196475	GK2	ENSMUSG00000050553	Gk2	glycerol kinase 2 [Source:MGI Symbol;Acc:MGI:1329027]	Mouse data available
ENSG00000196604	POTEF	ENSMUSG00000020481	Ankrd36	ankyrin repeat domain 36 [Source:MGI Symbol;Acc:MGI:1923639]	No Mouse
ENSG00000196866	HIST1H2AD	ENSMUSG00000061615	Hist1h2ab	histone cluster 1, H2ab [Source:MGI Symbol;Acc:MGI:2448306]	No Mouse
ENSG00000197172	MAGEA6	ENSMUSG00000055746	Magea2	melanoma antigen, family A, 2 [Source:MGI Symbol;Acc:MGI:1333793]	No Mouse
ENSG00000197213	ZSCAN5B	ENSMUSG00000058028	Zscan5b	zinc finger and SCAN domain containing 5B [Source:MGI Symbol;Acc:MGI:2159640]	Mouse data available
ENSG00000197437	OR13G1	ENSMUSG00000054054	Olfr309	olfactory receptor 309 [Source:MGI Symbol;Acc:MGI:3030143]	No Mouse
ENSG00000197651	CCER1	ENSMUSG00000047025	Ccer1	coiled-coil glutamate-rich protein 1 [Source:MGI Symbol;Acc:MGI:1913966]	No Mouse
ENSG00000198028	ZNF560	ENSMUSG00000055150	Zfp78	zinc finger protein 78 [Source:MGI Symbol;Acc:MGI:107783]	No Mouse
ENSG00000198033	TUBA3C	ENSMUSG00000067338	Tuba3b	tubulin, alpha 3B [Source:MGI Symbol;Acc:MGI:1095408]	No Mouse
ENSG00000198054	DSCR8
ENSG00000198445	CCT8L2	ENSMUSG00000038044	Cct8l1	chaperonin containing TCP1, subunit 8 (theta)-like 1 [Source:MGI Symbol;Acc:MGI:2685289]	No Mouse
ENSG00000198633	ZNF534
ENSG00000198681	MAGEA1	ENSMUSG00000055746	Magea2	melanoma antigen, family A, 2 [Source:MGI Symbol;Acc:MGI:1333793]	No Mouse
ENSG00000198765	SYCP1	ENSMUSG00000027855	Sycp1	synaptonemal complex protein 1 [Source:MGI Symbol;Acc:MGI:105931]	Mouse data available
ENSG00000198798	MAGEB3
ENSG00000203730	TEDDM1	ENSMUSG00000043282	Teddm1b	transmembrane epididymal protein 1B [Source:MGI Symbol;Acc:MGI:3646829]	No Mouse
ENSG00000203784	LELP1	ENSMUSG00000027927	Lelp1	late cornified envelope-like proline-rich 1 [Source:MGI Symbol;Acc:MGI:1916582]	No Mouse
ENSG00000203795	FAM24A	ENSMUSG00000030858	Fam24b	family with sequence similarity 24 member B [Source:MGI Symbol;Acc:MGI:1916568]	No Mouse
ENSG00000203910	C1orf146	ENSMUSG00000089798	1700028K03Rik	RIKEN cDNA 1700028K03 gene [Source:MGI Symbol;Acc:MGI:1923671]	No Mouse
ENSG00000203942	C10orf62	ENSMUSG00000090369	4933411K16Rik	RIKEN cDNA 4933411K16 gene [Source:MGI Symbol;Acc:MGI:1914015]	No Mouse
ENSG00000204025	TRPC5OS	ENSMUSG00000072934	Trpc5os	transient receptor potential cation channel, subfamily C, member 5, opposite strand [Source:MGI Symbol;Acc:MGI:3641805]	No Mouse
ENSG00000204086	RPA4
ENSG00000204279	PAGE3
ENSG00000204300	TMEM225	ENSMUSG00000040541	Tmem225	transmembrane protein 225 [Source:MGI Symbol;Acc:MGI:1922917]	No Mouse
ENSG00000204363	SPANXN5
ENSG00000204669	C9orf57	ENSMUSG00000079382	Gm3443	predicted gene 3443 [Source:MGI Symbol;Acc:MGI:3781620]	No Mouse
ENSG00000204897	KRT25	ENSMUSG00000035831	Krt25	keratin 25 [Source:MGI Symbol;Acc:MGI:1918060]	Mouse data available
ENSG00000204952	FBXO47	ENSMUSG00000070336	Fbxo47	F-box protein 47 [Source:MGI Symbol;Acc:MGI:1920223]	Mouse data available
ENSG00000205108	FAM205A	ENSMUSG00000078746	Fam205a4	family with sequence similarity 205, member A4 [Source:MGI Symbol;Acc:MGI:5434294]	No Mouse
ENSG00000205111	CDKL4	ENSMUSG00000033966	Cdkl4	cyclin-dependent kinase-like 4 [Source:MGI Symbol;Acc:MGI:3587025]	No Mouse
ENSG00000205301	MGAT4D	ENSMUSG00000035057	Mgat4d	MGAT4 family, member C [Source:MGI Symbol;Acc:MGI:1914805]	Mouse data available
ENSG00000205359	SLCO6A1	ENSMUSG00000045463	Slco6b1		No Mouse
ENSG00000205642	VCX3B
ENSG00000205754	SLCO1B7	ENSMUSG00000030236	Slco1b2	solute carrier organic anion transporter family, member 1b2 [Source:MGI Symbol;Acc:MGI:1351899]	Mouse data available
ENSG00000205777	GAGE1
ENSG00000206043	C18orf63	ENSMUSG00000117781	C18orf63		No Mouse
ENSG00000206105	KRTAP20-4
ENSG00000206260	PRR23A	ENSMUSG00000074123	7420426K07Rik	RIKEN cDNA 7420426K07 gene [Source:MGI Symbol;Acc:MGI:3588253]	No Mouse
ENSG00000212126	TAS2R50	ENSMUSG00000059382	Tas2r120	taste receptor, type 2, member 120 [Source:MGI Symbol;Acc:MGI:2681256]	No Mouse
ENSG00000213221	DNLZ	ENSMUSG00000075467	Dnlz	DNL-type zinc finger [Source:MGI Symbol;Acc:MGI:106559]	No Mouse
ENSG00000213401	MAGEA12	ENSMUSG00000055746	Magea2	melanoma antigen, family A, 2 [Source:MGI Symbol;Acc:MGI:1333793]	No Mouse
ENSG00000213973	ZNF99	ENSMUSG00000058093	Zfp729b	zinc finger protein 729b [Source:MGI Symbol;Acc:MGI:2145180]	No Mouse
ENSG00000214107	MAGEB1	ENSMUSG00000062162	Mageb1	melanoma antigen, family B, 1 [Source:MGI Symbol;Acc:MGI:105118]	No Mouse
ENSG00000214324	C3orf56
ENSG00000214336	FOXI3	ENSMUSG00000055874	Foxi3	forkhead box I3 [Source:MGI Symbol;Acc:MGI:3511278]	Mouse data available
ENSG00000214360	EFCAB9	ENSMUSG00000044056	Efcab9	EF-hand calcium binding domain 9 [Source:MGI Symbol;Acc:MGI:1916556]	No Mouse
ENSG00000214686	IQCF6	ENSMUSG00000091129	Iqcf6	IQ motif containing F6 [Source:MGI Symbol;Acc:MGI:3781315]	No Mouse
ENSG00000214897	PNMA6E	ENSMUSG00000109368	Gm45015	predicted gene 45015 [Source:MGI Symbol;Acc:MGI:5753591]	No Mouse
ENSG00000214929	SPATA31D1	ENSMUSG00000050876	Spata31d1a	spermatogenesis associated 31 subfamily D, member 1A [Source:MGI Symbol;Acc:MGI:1919469]	No Mouse
ENSG00000215131	C16orf90	ENSMUSG00000005983	1700037C18Rik	RIKEN cDNA 1700037C18 gene [Source:MGI Symbol;Acc:MGI:1920511]	Mouse data available
ENSG00000215262	KCNU1	ENSMUSG00000031576	Kcnu1	potassium channel, subfamily U, member 1 [Source:MGI Symbol;Acc:MGI:1202300]	Mouse data available
ENSG00000215910	C1orf167
ENSG00000218819	TDRD15
ENSG00000218823	PAPOLB	ENSMUSG00000074817	Papolb	poly (A) polymerase beta (testis specific) [Source:MGI Symbol;Acc:MGI:1932115]	Mouse data available
ENSG00000221867	MAGEA3	ENSMUSG00000055746	Magea2	melanoma antigen, family A, 2 [Source:MGI Symbol;Acc:MGI:1333793]	No Mouse
ENSG00000221882	OR3A2	ENSMUSG00000063116	Olfr410	olfactory receptor 410 [Source:MGI Symbol;Acc:MGI:3030244]	No Mouse
ENSG00000221900	POM121L12	ENSMUSG00000084135	Pom121l12	POM121 membrane glycoprotein-like 12 [Source:MGI Symbol;Acc:MGI:1920677]	No Mouse
ENSG00000224659	GAGE12J
ENSG00000224902	GAGE12H
ENSG00000224960	PPP4R3C	ENSMUSG00000079513	4932429P05Rik	RIKEN cDNA 4932429P05 gene [Source:MGI Symbol;Acc:MGI:3588287]	No Mouse
ENSG00000226372	DCAF8L1	ENSMUSG00000035395	Pet2	plasmacytoma expressed transcript 2 [Source:MGI Symbol;Acc:MGI:101758]	No Mouse
ENSG00000226650	KIF4B	ENSMUSG00000034311	Kif4	kinesin family member 4 [Source:MGI Symbol;Acc:MGI:108389]	Mouse data available
ENSG00000226761	TAS2R46	ENSMUSG00000059382	Tas2r120	taste receptor, type 2, member 120 [Source:MGI Symbol;Acc:MGI:2681256]	No Mouse
ENSG00000226792	C13orf42	ENSMUSG00000100486	Gm4131	predicted gene 4131 [Source:MGI Symbol;Acc:MGI:3782307]	No Mouse
ENSG00000227059	ANHX
ENSG00000227234	SPANXB1
ENSG00000227868	TEX46	ENSMUSG00000036921	Tex46	testis expressed 46 [Source:MGI Symbol;Acc:MGI:1914913]	No Mouse
ENSG00000228075	BOD1L2	ENSMUSG00000044502	Bod1	biorientation of chromosomes in cell division 1 [Source:MGI Symbol;Acc:MGI:1916806]	Mouse data available
ENSG00000229937	PRPS1L1	ENSMUSG00000092305	Prps1l1	phosphoribosyl pyrophosphate synthetase 1-like 1 [Source:MGI Symbol;Acc:MGI:1922706]	No Mouse
ENSG00000230268	SSU72P8
ENSG00000231256	C17orf105
ENSG00000232113	TEX50	ENSMUSG00000049160	Tex50	testis expressed 50 [Source:MGI Symbol;Acc:MGI:1922183]	No Mouse
ENSG00000233436	BTBD18	ENSMUSG00000086598	Btbd18	BTB (POZ) domain containing 18 [Source:MGI Symbol;Acc:MGI:3650217]	Mouse data available
ENSG00000234068	PAGE2
ENSG00000234186	C16orf82
ENSG00000234828	IQCM	ENSMUSG00000031620	Iqcm	IQ motif containing M [Source:MGI Symbol;Acc:MGI:1919081]	No Mouse
ENSG00000235631	RNF148	ENSMUSG00000078179	Rnf148	ring finger protein 148 [Source:MGI Symbol;Acc:MGI:1918550]	No Mouse
ENSG00000236444	UBE2L5
ENSG00000236446	CT47B1	ENSMUSG00000079642	Gm6268	predicted gene 6268 [Source:MGI Symbol;Acc:MGI:3644556]	No Mouse
ENSG00000237136	C4orf51	ENSMUSG00000031682	1700011L22Rik	RIKEN cDNA 1700011L22 gene [Source:MGI Symbol;Acc:MGI:1914937]	No Mouse
ENSG00000237452	BHMG1	ENSMUSG00000085601	Gm4969	predicted gene 4969 [Source:MGI Symbol;Acc:MGI:3647482]	No Mouse
ENSG00000241128	OR14A2	ENSMUSG00000055610	Olfr307	olfactory receptor 307 [Source:MGI Symbol;Acc:MGI:3030141]	No Mouse
ENSG00000241149	AC115220.1
ENSG00000243978	RTL9	ENSMUSG00000085584	Rtl9	retrotransposon Gag like 9 [Source:MGI Symbol;Acc:MGI:2685231]	No Mouse
ENSG00000244588	RAD21L1	ENSMUSG00000074704	Rad21l	RAD21-like (S. pombe) [Source:MGI Symbol;Acc:MGI:3652039]	Mouse data available
ENSG00000248483	POU5F2	ENSMUSG00000093668	Pou5f2	POU domain class 5, transcription factor 2 [Source:MGI Symbol;Acc:MGI:1922757]	Mouse data available
ENSG00000248767	AC187653.1	ENSMUSG00000094504	Gm5294	predicted gene 5294 [Source:MGI Symbol;Acc:MGI:3646467]	No Mouse
ENSG00000249139	EPPIN-WFDC6	ENSMUSG00000070531	Wfdc6b	WAP four-disulfide core domain 6B [Source:MGI Symbol;Acc:MGI:3575430]	No Mouse
ENSG00000249715	FER1L5	ENSMUSG00000037432	Fer1l5	fer-1-like 5 (C. elegans) [Source:MGI Symbol;Acc:MGI:3616091]	No Mouse
ENSG00000249961	TERB1	ENSMUSG00000052616	Terb1	telomere repeat binding bouquet formation protein 1 [Source:MGI Symbol;Acc:MGI:2443187]	Mouse data available
ENSG00000250719	AL672043.1	ENSMUSG00000078593	1700042G07Rik	RIKEN cDNA 1700042G07 gene [Source:MGI Symbol;Acc:MGI:1914573]	No Mouse
ENSG00000251258	RFPL4B	ENSMUSG00000094311	Rfpl4b	ret finger protein-like 4B [Source:MGI Symbol;Acc:MGI:2684908]	No Mouse
ENSG00000253506	NACA2	ENSMUSG00000061315	Naca	nascent polypeptide-associated complex alpha polypeptide [Source:MGI Symbol;Acc:MGI:106095]	Mouse data available
ENSG00000255181	CCDC166	ENSMUSG00000098176	Ccdc166	coiled-coil domain containing 166 [Source:MGI Symbol;Acc:MGI:1925902]	No Mouse
ENSG00000255359	CCDC179	ENSMUSG00000094445	1700015G11Rik	RIKEN cDNA 1700015G11 gene [Source:MGI Symbol;Acc:MGI:1922779]	No Mouse
ENSG00000256188	TAS2R30	ENSMUSG00000059382	Tas2r120	taste receptor, type 2, member 120 [Source:MGI Symbol;Acc:MGI:2681256]	No Mouse
ENSG00000258713	C20orf141	ENSMUSG00000027409	1700020A23Rik	RIKEN cDNA 1700020A23 gene [Source:MGI Symbol;Acc:MGI:1922906]	No Mouse
ENSG00000260456	C16orf95	ENSMUSG00000031809	1700018B08Rik	RIKEN cDNA 1700018B08 gene [Source:MGI Symbol;Acc:MGI:1923655]	No Mouse
ENSG00000260734	TLE7	ENSMUSG00000095941	Tle7		No Mouse
ENSG00000266733	TBC1D29
ENSG00000266826	AC011195.2	ENSMUSG00000031221	Igbp1	immunoglobulin (CD79A) binding protein 1 [Source:MGI Symbol;Acc:MGI:1346500]	No Mouse
ENSG00000269058	CALR3	ENSMUSG00000019732	Calr3	calreticulin 3 [Source:MGI Symbol;Acc:MGI:1920566]	Mouse data available
ENSG00000269586	CT45A10	ENSMUSG00000064016	Gm648	predicted gene 648 [Source:MGI Symbol;Acc:MGI:2685494]	Mouse data available
ENSG00000269699	ZIM2
ENSG00000270806	C17orf50	ENSMUSG00000035085	1700020L24Rik	RIKEN cDNA 1700020L24 gene [Source:MGI Symbol;Acc:MGI:1913580]	No Mouse
ENSG00000273111	LYPD4	ENSMUSG00000062732	Lypd4	Ly6/Plaur domain containing 4 [Source:MGI Symbol;Acc:MGI:2687054]	Mouse data available
ENSG00000275489	C17orf98	ENSMUSG00000018543	1700001P01Rik	RIKEN cDNA 1700001P01 gene [Source:MGI Symbol;Acc:MGI:1919465]	No Mouse
ENSG00000275722	LYZL6	ENSMUSG00000020945	Lyzl6	lysozyme-like 6 [Source:MGI Symbol;Acc:MGI:1916694]	Mouse data available
ENSG00000277535	AL772284.2	ENSMUSG00000079642	Gm6268	predicted gene 6268 [Source:MGI Symbol;Acc:MGI:3644556]	No Mouse
ENSG00000277630	BX072566.1	ENSMUSG00000020481	Ankrd36	ankyrin repeat domain 36 [Source:MGI Symbol;Acc:MGI:1923639]	No Mouse
ENSG00000277932	OR52E5	ENSMUSG00000073913	Olfr678	olfactory receptor 678 [Source:MGI Symbol;Acc:MGI:3030512]	No Mouse
ENSG00000278633	AC023491.2
ENSG00000278685	IQCA1L	ENSMUSG00000038199	Iqca1l		No Mouse
ENSG00000282419	TEX13D	ENSMUSG00000078320	Tex13c1	TEX13 family member C1 [Source:MGI Symbol;Acc:MGI:2685208]	No Mouse
ENSG00000282815	TEX13C	ENSMUSG00000078320	Tex13c1	TEX13 family member C1 [Source:MGI Symbol;Acc:MGI:2685208]	No Mouse
ENSG00000283039	KLF18	ENSMUSG00000070902	Zfp352	zinc finger protein 352 [Source:MGI Symbol;Acc:MGI:2387418]	No Mouse
ENSG00000283205	AL353572.3	ENSMUSG00000114559	Gm47429	predicted gene, 47429 [Source:MGI Symbol;Acc:MGI:6096375]	No Mouse
ENSG00000283599	BX276092.9	ENSMUSG00000045010	Gm4779	predicted gene 4779 [Source:MGI Symbol;Acc:MGI:3646776]	No Mouse
ENSG00000283755	CPHXL	ENSMUSG00000095975	Cphx1	cytoplasmic polyadenylated homeobox 1 [Source:MGI Symbol;Acc:MGI:2145733]	No Mouse
ENSG00000284701	TMEM247	ENSMUSG00000037689	Tmem247	transmembrane protein 247 [Source:MGI Symbol;Acc:MGI:1925719]	Mouse data available

## Sheet: spermatogonial__SC_(KIT+)
GeneID	GeneSymbol	ms.GeneID	ms.Symbol	Gene.description	Mouse model availability
ENSG00000042813	ZPBP	ENSMUSG00000020193	Zpbp	zona pellucida binding protein [Source:MGI Symbol;Acc:MGI:1855701]	Mouse data available
ENSG00000046774	MAGEC2	ENSMUSG00000046180	4930550L24Rik	RIKEN cDNA 4930550L24 gene [Source:MGI Symbol;Acc:MGI:1922602]	No Mouse
ENSG00000068985	PAGE1
ENSG00000077800	FKBP6	ENSMUSG00000040013	Fkbp6	FK506 binding protein 6 [Source:MGI Symbol;Acc:MGI:2137612]	Mouse data available
ENSG00000078795	PKD2L2	ENSMUSG00000014503	Pkd2l2	polycystic kidney disease 2-like 2 [Source:MGI Symbol;Acc:MGI:1858231]	Mouse data available
ENSG00000101435	CST9L	ENSMUSG00000027445	Cst9	cystatin 9 [Source:MGI Symbol;Acc:MGI:1340053]	Mouse data available
ENSG00000101448	EPPIN	ENSMUSG00000070531	Wfdc6b	WAP four-disulfide core domain 6B [Source:MGI Symbol;Acc:MGI:3575430]	No Mouse
ENSG00000102021	LUZP4
ENSG00000102055	PPP1R2P9
ENSG00000104755	ADAM2	ENSMUSG00000022039	Adam2	a disintegrin and metallopeptidase domain 2 [Source:MGI Symbol;Acc:MGI:1340894]	Mouse data available
ENSG00000104901	DKKL1	ENSMUSG00000030792	Dkkl1	dickkopf-like 1 [Source:MGI Symbol;Acc:MGI:1354963]	Mouse data available
ENSG00000105428	ZNRF4	ENSMUSG00000044526	Znrf4	zinc and ring finger 4 [Source:MGI Symbol;Acc:MGI:1341258]	No Mouse
ENSG00000106013	ANKRD7	ENSMUSG00000029517	Ankrd7	ankyrin repeat domain 7 [Source:MGI Symbol;Acc:MGI:1922446]	Mouse data available
ENSG00000106328	FSCN3	ENSMUSG00000029707	Fscn3	fascin actin-bundling protein 3 [Source:MGI Symbol;Acc:MGI:1890386]	No Mouse
ENSG00000111305	GSG1	ENSMUSG00000030206	Gsg1	germ cell associated 1 [Source:MGI Symbol;Acc:MGI:1194499]	Mouse data available
ENSG00000112273	HDGFL1	ENSMUSG00000045835	Hdgfl1	hepatoma derived growth factor-like 1 [Source:MGI Symbol;Acc:MGI:1194493]	Mouse data available
ENSG00000114487	MORC1	ENSMUSG00000022652	Morc1	microrchidia 1 [Source:MGI Symbol;Acc:MGI:1316740]	Mouse data available
ENSG00000114656	KIAA1257
ENSG00000117148	ACTL8
ENSG00000118434	SPACA1	ENSMUSG00000028264	Spaca1	sperm acrosome associated 1 [Source:MGI Symbol;Acc:MGI:1914902]	Mouse data available
ENSG00000120160	EQTN	ENSMUSG00000028575	Eqtn	equatorin, sperm acrosome associated [Source:MGI Symbol;Acc:MGI:1915003]	Mouse data available
ENSG00000120289	MAGEB4	ENSMUSG00000035427	Mageb4	melanoma antigen, family B, 4 [Source:MGI Symbol;Acc:MGI:2148568]	No Mouse
ENSG00000120329	SLC25A2	ENSMUSG00000050304	Slc25a2	solute carrier family 25 (mitochondrial carrier, ornithine transporter) member 2 [Source:MGI Symbol;Acc:MGI:2137907]	No Mouse
ENSG00000120563	LYZL1	ENSMUSG00000024233	Lyzl1	lysozyme-like 1 [Source:MGI Symbol;Acc:MGI:1914578]	Mouse data available
ENSG00000120669	SOHLH2	ENSMUSG00000027794	Sohlh2	spermatogenesis and oogenesis specific basic helix-loop-helix 2 [Source:MGI Symbol;Acc:MGI:1921684]	Mouse data available
ENSG00000121634	GJA8	ENSMUSG00000049908	Gja8	gap junction protein, alpha 8 [Source:MGI Symbol;Acc:MGI:99953]	Mouse data available
ENSG00000122728	TAF1L	ENSMUSG00000031314	Taf1	TATA-box binding protein associated factor 1 [Source:MGI Symbol;Acc:MGI:1336878]	No Mouse
ENSG00000123171	CCDC70	ENSMUSG00000017049	Ccdc70	coiled-coil domain containing 70 [Source:MGI Symbol;Acc:MGI:1915179]	No Mouse
ENSG00000123576	ESX1	ENSMUSG00000023443	Esx1	extraembryonic, spermatogenesis, homeobox 1 [Source:MGI Symbol;Acc:MGI:1096388]	Mouse data available
ENSG00000123594	ATXN3L	ENSMUSG00000021189	Atxn3	ataxin 3 [Source:MGI Symbol;Acc:MGI:1099442]	Mouse data available
ENSG00000124092	CTCFL	ENSMUSG00000070495	Ctcfl	CCCTC-binding factor (zinc finger protein)-like [Source:MGI Symbol;Acc:MGI:3652571]	Mouse data available
ENSG00000124449	IRGC	ENSMUSG00000062028	Irgc1	immunity-related GTPase family, cinema 1 [Source:MGI Symbol;Acc:MGI:2685948]	No Mouse
ENSG00000124610	HIST1H1A	ENSMUSG00000049539	Hist1h1a	histone cluster 1, H1a [Source:MGI Symbol;Acc:MGI:1931523]	Mouse data available
ENSG00000124678	TCP11	ENSMUSG00000062859	Tcp11	t-complex protein 11 [Source:MGI Symbol;Acc:MGI:98544]	No Mouse
ENSG00000125815	CST8	ENSMUSG00000027442	Cst8	cystatin 8 (cystatin-related epididymal spermatogenic) [Source:MGI Symbol;Acc:MGI:107161]	No Mouse
ENSG00000130377	ACSBG2	ENSMUSG00000024207	Acsbg2	acyl-CoA synthetase bubblegum family member 2 [Source:MGI Symbol;Acc:MGI:3587728]	Mouse data available
ENSG00000131059	BPIFA3	ENSMUSG00000027482	Bpifa3	BPI fold containing family A, member 3 [Source:MGI Symbol;Acc:MGI:1920638]	Mouse data available
ENSG00000132631	SCP2D1	ENSMUSG00000027431	Scp2d1	SCP2 sterol-binding domain containing 1 [Source:MGI Symbol;Acc:MGI:1913578]	Mouse data available
ENSG00000132958	TPTE2	ENSMUSG00000031481	Tpte	transmembrane phosphatase with tensin homology [Source:MGI Symbol;Acc:MGI:2446460]	No Mouse
ENSG00000132972	RNF17	ENSMUSG00000000365	Rnf17	ring finger protein 17 [Source:MGI Symbol;Acc:MGI:1353419]	Mouse data available
ENSG00000134007	ADAM20	ENSMUSG00000071937	Adam25	a disintegrin and metallopeptidase domain 25 (testase 2) [Source:MGI Symbol;Acc:MGI:1345157]	No Mouse
ENSG00000134249	ADAM30	ENSMUSG00000043468	Adam30	a disintegrin and metallopeptidase domain 30 [Source:MGI Symbol;Acc:MGI:1918328]	No Mouse
ENSG00000135248	FAM71F1	ENSMUSG00000039742	Fam71f1	family with sequence similarity 71, member F1 [Source:MGI Symbol;Acc:MGI:3032524]	No Mouse
ENSG00000137707	BTG4	ENSMUSG00000032056	Btg4	B cell translocation gene 4 [Source:MGI Symbol;Acc:MGI:1860140]	No Mouse
ENSG00000137948	BRDT	ENSMUSG00000029279	Brdt	bromodomain, testis-specific [Source:MGI Symbol;Acc:MGI:1891374]	Mouse data available
ENSG00000138813	C4orf17	ENSMUSG00000012042	4930579F01Rik	RIKEN cDNA 4930579F01 gene [Source:MGI Symbol;Acc:MGI:1914991]	No Mouse
ENSG00000139797	RNF113B	ENSMUSG00000036537	Rnf113a1	ring finger protein 113A1 [Source:MGI Symbol;Acc:MGI:1917192]	No Mouse
ENSG00000140623	SEPT12	ENSMUSG00000022542	Sept12	septin 12 [Source:MGI Symbol;Acc:MGI:1918339]	No Mouse
ENSG00000141200	KIF2B	ENSMUSG00000046755	Kif2b	kinesin family member 2B [Source:MGI Symbol;Acc:MGI:1920720]	Mouse data available
ENSG00000141255	SPATA22	ENSMUSG00000069825	Gm49340	predicted gene, 49340 [Source:MGI Symbol;Acc:MGI:6121532]	No Mouse
ENSG00000141437	SLC25A52	ENSMUSG00000045973	Slc25a51	solute carrier family 25, member 51 [Source:MGI Symbol;Acc:MGI:2684984]	No Mouse
ENSG00000143552	NUP210L	ENSMUSG00000027939	Nup210l	nucleoporin 210-like [Source:MGI Symbol;Acc:MGI:1924845]	Mouse data available
ENSG00000144962	SPATA16	ENSMUSG00000039335	Spata16	spermatogenesis associated 16 [Source:MGI Symbol;Acc:MGI:1918112]	Mouse data available
ENSG00000145975	FAM217A	ENSMUSG00000021414	Fam217a	family with sequence similarity 217, member A [Source:MGI Symbol;Acc:MGI:1919114]	Mouse data available
ENSG00000146047	HIST1H2BA	ENSMUSG00000050799	Hist1h2ba	histone cluster 1, H2ba [Source:MGI Symbol;Acc:MGI:2448375]	No Mouse
ENSG00000147081	AKAP4	ENSMUSG00000050089	Akap4	A kinase (PRKA) anchor protein 4 [Source:MGI Symbol;Acc:MGI:102794]	Mouse data available
ENSG00000147082	CCNB3	ENSMUSG00000116524	Ccnb3	cyclin B3 [Source:MGI Symbol;Acc:MGI:2183443]	No Mouse
ENSG00000148156	ACTL7B	ENSMUSG00000070980	Actl7b	actin-like 7b [Source:MGI Symbol;Acc:MGI:1343053]	Mouse data available
ENSG00000149507	OOSP2	ENSMUSG00000055895	Oosp2	oocyte secreted protein 2 [Source:MGI Symbol;Acc:MGI:2684945]	No Mouse
ENSG00000150676	CCDC83	ENSMUSG00000030617	Ccdc83	coiled-coil domain containing 83 [Source:MGI Symbol;Acc:MGI:1918255]	Mouse data available
ENSG00000151033	LYZL2	ENSMUSG00000024233	Lyzl1	lysozyme-like 1 [Source:MGI Symbol;Acc:MGI:1914578]	Mouse data available
ENSG00000151475	SLC25A31	ENSMUSG00000116218	Slc25a31	solute carrier family 25 (mitochondrial carrier; adenine nucleotide translocator), member 31 [Source:MGI Symbol;Acc:MGI:1920583]	Mouse data available
ENSG00000151838	CCDC175	ENSMUSG00000021086	Ccdc175	coiled-coil domain containing 175 [Source:MGI Symbol;Acc:MGI:1921186]	No Mouse
ENSG00000151962	RBM46	ENSMUSG00000033882	Rbm46	RNA binding motif protein 46 [Source:MGI Symbol;Acc:MGI:3645057]	No Mouse
ENSG00000152430	BOLL	ENSMUSG00000025977	Boll	boule homolog, RNA binding protein [Source:MGI Symbol;Acc:MGI:1922638]	Mouse data available
ENSG00000152670	DDX4	ENSMUSG00000021758	Ddx4	DEAD (Asp-Glu-Ala-Asp) box polypeptide 4 [Source:MGI Symbol;Acc:MGI:102670]	Mouse data available
ENSG00000152936	LMNTD1	ENSMUSG00000054966	Lmntd1	lamin tail domain containing 1 [Source:MGI Symbol;Acc:MGI:1921321]	No Mouse
ENSG00000153498	SPACA7	ENSMUSG00000010435	Spaca7	sperm acrosome associated 7 [Source:MGI Symbol;Acc:MGI:1925884]	Mouse data available
ENSG00000154007	ASB17	ENSMUSG00000038997	Asb17	ankyrin repeat and SOCS box-containing 17 [Source:MGI Symbol;Acc:MGI:1914022]	No Mouse
ENSG00000154438	ASZ1	ENSMUSG00000010796	Asz1	ankyrin repeat, SAM and basic leucine zipper domain containing 1 [Source:MGI Symbol;Acc:MGI:1921318]	Mouse data available
ENSG00000154997	SEPT14	ENSMUSG00000034219	Sept14	septin 14 [Source:MGI Symbol;Acc:MGI:1921472]	No Mouse
ENSG00000155087	ODF1	ENSMUSG00000061923	Odf1	outer dense fiber of sperm tails 1 [Source:MGI Symbol;Acc:MGI:97424]	Mouse data available
ENSG00000155754	C2CD6	ENSMUSG00000072295	C2cd6	C2 calcium dependent domain containing 6 [Source:MGI Symbol;Acc:MGI:1920713]	No Mouse
ENSG00000155833	CYLC2	ENSMUSG00000039555	Cylc2	cylicin, basic protein of sperm head cytoskeleton 2 [Source:MGI Symbol;Acc:MGI:1922164]	No Mouse
ENSG00000155875	SAXO1	ENSMUSG00000028492	Saxo1	stabilizer of axonemal microtubules 1 [Source:MGI Symbol;Acc:MGI:1923061]	Mouse data available
ENSG00000155890	TRIM42	ENSMUSG00000032451	Trim42	tripartite motif-containing 42 [Source:MGI Symbol;Acc:MGI:1926161]	No Mouse
ENSG00000156269	NAA11	ENSMUSG00000046000	Naa11	N(alpha)-acetyltransferase 11, NatA catalytic subunit [Source:MGI Symbol;Acc:MGI:2141314]	No Mouse
ENSG00000157060	SHCBP1L	ENSMUSG00000042708	Shcbp1l	Shc SH2-domain binding protein 1-like [Source:MGI Symbol;Acc:MGI:1919086]	Mouse data available
ENSG00000158553	POM121L2	ENSMUSG00000016982	Pom121l2	POM121 membrane glycoprotein-like 2 (rat) [Source:MGI Symbol;Acc:MGI:2684870]	No Mouse
ENSG00000158639	PAGE5
ENSG00000161609	CCDC155	ENSMUSG00000038292	Ccdc155	coiled-coil domain containing 155 [Source:MGI Symbol;Acc:MGI:2687329]	Mouse data available
ENSG00000161973	CCDC42	ENSMUSG00000045915	Ccdc42	coiled-coil domain containing 42 [Source:MGI Symbol;Acc:MGI:3045254]	Mouse data available
ENSG00000162039	MEIOB	ENSMUSG00000024155	Meiob	meiosis specific with OB domains [Source:MGI Symbol;Acc:MGI:1922428]	Mouse data available
ENSG00000162771	FAM71A	ENSMUSG00000091017	Fam71a	family with sequence similarity 71, member A [Source:MGI Symbol;Acc:MGI:3588202]	No Mouse
ENSG00000163012	ZSWIM2	ENSMUSG00000034552	Zswim2	zinc finger SWIM-type containing 2 [Source:MGI Symbol;Acc:MGI:1919111]	No Mouse
ENSG00000163098	BIRC8	ENSMUSG00000025860	Xiap	X-linked inhibitor of apoptosis [Source:MGI Symbol;Acc:MGI:107572]	Mouse data available
ENSG00000163114	PDHA2	ENSMUSG00000047674	Pdha2	pyruvate dehydrogenase E1 alpha 2 [Source:MGI Symbol;Acc:MGI:97533]	Mouse data available
ENSG00000163424	C3orf30	ENSMUSG00000022798	4930435E12Rik	RIKEN cDNA 4930435E12 gene [Source:MGI Symbol;Acc:MGI:1921913]	No mouse
ENSG00000163530	DPPA2	ENSMUSG00000072419	Dppa2	developmental pluripotency associated 2 [Source:MGI Symbol;Acc:MGI:2157523]	No Mouse
ENSG00000163645	ERICH6	ENSMUSG00000070471	Erich6	glutamate rich 6 [Source:MGI Symbol;Acc:MGI:3588212]	No Mouse
ENSG00000163705	FANCD2OS	ENSMUSG00000033963	Fancd2os	Fancd2 opposite strand [Source:MGI Symbol;Acc:MGI:1918229]	No Mouse
ENSG00000164113	ADAD1	ENSMUSG00000027719	Adad1	adenosine deaminase domain containing 1 (testis specific) [Source:MGI Symbol;Acc:MGI:103258]	Mouse data available
ENSG00000164256	PRDM9	ENSMUSG00000055150	Zfp78	zinc finger protein 78 [Source:MGI Symbol;Acc:MGI:107783]	No Mouse
ENSG00000164287	CDC20B	ENSMUSG00000078926	Cdc20b	cell division cycle 20B [Source:MGI Symbol;Acc:MGI:3644472]	No Mouse
ENSG00000164299	SPZ1	ENSMUSG00000046957	Spz1	spermatogenic leucine zipper 1 [Source:MGI Symbol;Acc:MGI:1930801]	No Mouse
ENSG00000164508	HIST1H2AA	ENSMUSG00000060081	Hist1h2aa	histone cluster 1, H2aa [Source:MGI Symbol;Acc:MGI:2448285]	No Mouse
ENSG00000164645	TEX47	ENSMUSG00000040514	Tex47	testis expressed 47 [Source:MGI Symbol;Acc:MGI:1918170]	No Mouse
ENSG00000165059	PRKACG	ENSMUSG00000005469	Prkaca	protein kinase, cAMP dependent, catalytic, alpha [Source:MGI Symbol;Acc:MGI:97592]	Mouse data available
ENSG00000165076	PRSS37	ENSMUSG00000029909	Prss37	protease, serine 37 [Source:MGI Symbol;Acc:MGI:1914940]	Mouse data available
ENSG00000165584	SSX3	ENSMUSG00000062814	Ssxa1	synovial sarcoma, X member A1 [Source:MGI Symbol;Acc:MGI:2446782]	No Mouse
ENSG00000165805	C12orf50	ENSMUSG00000056912	1700017N19Rik	RIKEN cDNA 1700017N19 gene [Source:MGI Symbol;Acc:MGI:1913855]	No Mouse
ENSG00000166049	PASD1
ENSG00000166069	TMCO5A	ENSMUSG00000027355	Tmco5	transmembrane and coiled-coil domains 5 [Source:MGI Symbol;Acc:MGI:1914606]	Mouse data available
ENSG00000166118	SPATA19	ENSMUSG00000031991	Spata19	spermatogenesis associated 19 [Source:MGI Symbol;Acc:MGI:1922719]	No Mouse
ENSG00000166329	CCDC182	ENSMUSG00000098681	Ccdc182	coiled-coil domain containing 182 [Source:MGI Symbol;Acc:MGI:1921547]	No Mouse
ENSG00000166930	MS4A5	ENSMUSG00000054523	Ms4a5	membrane-spanning 4-domains, subfamily A, member 5 [Source:MGI Symbol;Acc:MGI:2670985]	No Mouse
ENSG00000167139	TBC1D21	ENSMUSG00000036244	Tbc1d21	TBC1 domain family, member 21 [Source:MGI Symbol;Acc:MGI:1921536]	No Mouse
ENSG00000168148	HIST3H3
ENSG00000168263	KCNV2	ENSMUSG00000047298	Kcnv2	potassium channel, subfamily V, member 2 [Source:MGI Symbol;Acc:MGI:2670981]	Mouse data available
ENSG00000168454	TXNDC2	ENSMUSG00000050612	Txndc2	thioredoxin domain containing 2 (spermatozoa) [Source:MGI Symbol;Acc:MGI:2389312]	Mouse data available
ENSG00000168594	ADAM29	ENSMUSG00000046258	Adam29	a disintegrin and metallopeptidase domain 29 [Source:MGI Symbol;Acc:MGI:2676326]	No Mouse
ENSG00000168619	ADAM18	ENSMUSG00000031552	Adam18	a disintegrin and metallopeptidase domain 18 [Source:MGI Symbol;Acc:MGI:105986]	Mouse data available
ENSG00000168676	KCTD19	ENSMUSG00000051648	Kctd19	potassium channel tetramerisation domain containing 19 [Source:MGI Symbol;Acc:MGI:3045294]	No Mouse
ENSG00000169717	ACTRT2	ENSMUSG00000051276	Actrt2	actin-related protein T2 [Source:MGI Symbol;Acc:MGI:1920603]	No Mouse
ENSG00000170279	C7orf33
ENSG00000170516	COX7B2	ENSMUSG00000049387	Cox7b2	cytochrome c oxidase subunit 7B2 [Source:MGI Symbol;Acc:MGI:1925424]	No Mouse
ENSG00000170613	FAM71B	ENSMUSG00000020401	Fam71b	family with sequence similarity 71, member B [Source:MGI Symbol;Acc:MGI:3650836]	No Mouse
ENSG00000170748	RBMXL2	ENSMUSG00000073894	Rbmxl2	RNA binding motif protein, X-linked-like 2 [Source:MGI Symbol;Acc:MGI:1923822]	Mouse data available
ENSG00000170777	TPD52L3	ENSMUSG00000024815	Trpd52l3	tumor protein D52-like 3 [Source:MGI Symbol;Acc:MGI:1913995]	Mouse data available
ENSG00000170788	DYDC1	ENSMUSG00000021790	Dydc1	DPY30 domain containing 1 [Source:MGI Symbol;Acc:MGI:1916746]	No Mouse
ENSG00000170820	FSHR	ENSMUSG00000032937	Fshr	follicle stimulating hormone receptor [Source:MGI Symbol;Acc:MGI:95583]	Mouse data available
ENSG00000170948	MBD3L1	ENSMUSG00000038691	Mbd3l1	methyl-CpG binding domain protein 3-like 1 [Source:MGI Symbol;Acc:MGI:1920753]	Mouse data available
ENSG00000170950	PGK2	ENSMUSG00000031233	Pgk2	phosphoglycerate kinase 2 [Source:MGI Symbol;Acc:MGI:97563]	Mouse data available
ENSG00000170967	DDI1	ENSMUSG00000047619	Ddi1	DNA-damage inducible 1 [Source:MGI Symbol;Acc:MGI:1919079]	No Mouse
ENSG00000171495	MROH2B	ENSMUSG00000022155	Mroh2b	maestro heat-like repeat family member 2B [Source:MGI Symbol;Acc:MGI:1921905]	No Mouse
ENSG00000171804	WDR87
ENSG00000172073	TEX37	ENSMUSG00000051896	Tex37	testis expressed 37 [Source:MGI Symbol;Acc:MGI:1921471]	Mouse data available
ENSG00000172717	FAM71D	ENSMUSG00000056987	Fam71d	family with sequence similarity 71, member D [Source:MGI Symbol;Acc:MGI:1918147]	No Mouse
ENSG00000172967	XKR3
ENSG00000173389	IQCF1	ENSMUSG00000066383	Iqcf1	IQ motif containing F1 [Source:MGI Symbol;Acc:MGI:1921517]	Mouse data available
ENSG00000173699	SPATA3	ENSMUSG00000026226	Spata3	spermatogenesis associated 3 [Source:MGI Symbol;Acc:MGI:1917310]	No Mouse
ENSG00000173728	C1orf100	ENSMUSG00000015962	1700016C15Rik	RIKEN cDNA 1700016C15 gene [Source:MGI Symbol;Acc:MGI:1916678]	No Mouse
ENSG00000173769	TOPAZ1	ENSMUSG00000094985	Topaz1	testis and ovary specific PAZ domain containing 1 [Source:MGI Symbol;Acc:MGI:3779933]	Mouse data available
ENSG00000174015	SPERT	ENSMUSG00000034913	Spert	spermatid associated [Source:MGI Symbol;Acc:MGI:1915176]	No Mouse
ENSG00000174016	FAM46D
ENSG00000174448	STARD6	ENSMUSG00000079608	Stard6	StAR-related lipid transfer (START) domain containing 6 [Source:MGI Symbol;Acc:MGI:2156774]	No Mouse
ENSG00000174450	GOLGA6L2	ENSMUSG00000002546	Golga2	golgi autoantigen, golgin subfamily a, 2 [Source:MGI Symbol;Acc:MGI:2139395]	No Mouse
ENSG00000175018	TEX36	ENSMUSG00000030976	Tex36	testis expressed 36 [Source:MGI Symbol;Acc:MGI:1921058]	No Mouse
ENSG00000175520	UBQLN3	ENSMUSG00000051618	Ubqln3	ubiquilin 3 [Source:MGI Symbol;Acc:MGI:3045291]	Mouse data available
ENSG00000175809	ZNF645
ENSG00000175820	CCDC168	ENSMUSG00000091844	Gm8251	predicted gene 8251 [Source:MGI Symbol;Acc:MGI:3647616]	No Mouse
ENSG00000175877	TMEM270	ENSMUSG00000040576	Tmem270	transmembrane protein 270 [Source:MGI Symbol;Acc:MGI:1923879]	Mouse data available
ENSG00000176256	HMGB4	ENSMUSG00000048686	Hmgb4	high-mobility group box 4 [Source:MGI Symbol;Acc:MGI:1916567]	Mouse data available
ENSG00000176302	FOXR1	ENSMUSG00000074397	Foxr1	forkhead box R1 [Source:MGI Symbol;Acc:MGI:2685961]	Mouse data available
ENSG00000176566	DCAF4L2	ENSMUSG00000021222	Dcaf4	DDB1 and CUL4 associated factor 4 [Source:MGI Symbol;Acc:MGI:1921078]	No Mouse
ENSG00000176927	EFCAB5	ENSMUSG00000050944	Efcab5	EF-hand calcium binding domain 5 [Source:MGI Symbol;Acc:MGI:2442440]	No Mouse
ENSG00000176988	FMR1NB	ENSMUSG00000062170	Fmr1nb	Fmr1 neighbor [Source:MGI Symbol;Acc:MGI:2672032]	Mouse data available
ENSG00000177143	CETN1	ENSMUSG00000050996	Cetn1	centrin 1 [Source:MGI Symbol;Acc:MGI:1347086]	Mouse data available
ENSG00000177324	BEND2	ENSMUSG00000108981	Gm15262	predicted gene 15262 [Source:MGI Symbol;Acc:MGI:3705232]	No Mouse
ENSG00000177414	UBE2U	ENSMUSG00000069733	Ube2u	ubiquitin-conjugating enzyme E2U (putative) [Source:MGI Symbol;Acc:MGI:3588216]	Mouse data available
ENSG00000177558	FAM187B	ENSMUSG00000046826	Fam187b	family with sequence similarity 187, member B [Source:MGI Symbol;Acc:MGI:1923665]	No Mouse
ENSG00000177673	TEX44	ENSMUSG00000036574	Tex44	testis expressed 44 [Source:MGI Symbol;Acc:MGI:1919113]	No Mouse
ENSG00000177689	MAGEB10
ENSG00000177992	SPATA31E1
ENSG00000178021	TSPYL6
ENSG00000178257	PRM3	ENSMUSG00000050058	Prm3	protamine 3 [Source:MGI Symbol;Acc:MGI:106601]	Mouse data available
ENSG00000178279	TNP2	ENSMUSG00000043050	Tnp2	transition protein 2 [Source:MGI Symbol;Acc:MGI:98785]	Mouse data available
ENSG00000178358	OR2D3	ENSMUSG00000073896	Olfr716	olfactory receptor 716 [Source:MGI Symbol;Acc:MGI:3030550]	No Mouse
ENSG00000178395	CCDC185	ENSMUSG00000043429	Ccdc185	coiled-coil domain containing 185 [Source:MGI Symbol;Acc:MGI:3618292]	No Mouse
ENSG00000178795	GDPD4	ENSMUSG00000035582	Gdpd4	glycerophosphodiester phosphodiesterase domain containing 4 [Source:MGI Symbol;Acc:MGI:3606573]	Mouse data available
ENSG00000178997	EXD1	ENSMUSG00000048647	Exd1	exonuclease 3'-5' domain containing 1 [Source:MGI Symbol;Acc:MGI:3045306]	Mouse data available
ENSG00000179165	PXT1	ENSMUSG00000045378	Pxt1	peroxisomal, testis specific 1 [Source:MGI Symbol;Acc:MGI:1916557]	No Mouse
ENSG00000179213	SIGLECL1	ENSMUSG00000108695	Gm2511		No Mouse
ENSG00000179407	DNAJB8	ENSMUSG00000048206	Dnajb8	DnaJ heat shock protein family (Hsp40) member B8 [Source:MGI Symbol;Acc:MGI:1922801]	No Mouse
ENSG00000180116	C12orf40	ENSMUSG00000078932	CN725425	cDNA sequence CN725425 [Source:MGI Symbol;Acc:MGI:3613655]	No Mouse
ENSG00000180219	FAM71C
ENSG00000180336	MEIOC	ENSMUSG00000051455	Meioc	meiosis specific with coiled-coil domain [Source:MGI Symbol;Acc:MGI:2686410]	Mouse data available
ENSG00000180424	DEFB123	ENSMUSG00000044863	Defb36	defensin beta 36 [Source:MGI Symbol;Acc:MGI:2385956]	No Mouse
ENSG00000180483	DEFB119	ENSMUSG00000050645	Defb19	defensin beta 19 [Source:MGI Symbol;Acc:MGI:2385955]	No Mouse
ENSG00000180697	C3orf22	ENSMUSG00000049694	BC048671	cDNA sequence BC048671 [Source:MGI Symbol;Acc:MGI:2679261]	No Mouse
ENSG00000181013	C17orf47	ENSMUSG00000090107	Gm11492	predicted gene 11492 [Source:MGI Symbol;Acc:MGI:3651136]	No Mouse
ENSG00000181323	SPEM1	ENSMUSG00000041165	Spem1	sperm maturation 1 [Source:MGI Symbol;Acc:MGI:1921538]	Mouse data available
ENSG00000181433	SAGE1	ENSMUSG00000064016	Gm648	predicted gene 648 [Source:MGI Symbol;Acc:MGI:2685494]	Mouse data available
ENSG00000181518	OR8D4	ENSMUSG00000049073	Olfr985	olfactory receptor 985 [Source:MGI Symbol;Acc:MGI:3030819]	No Mouse
ENSG00000181626	ANKRD62
ENSG00000181786	ACTL9	ENSMUSG00000092519	Actl9	actin-like 9 [Source:MGI Symbol;Acc:MGI:1916731]	No Mouse
ENSG00000181867	FTMT	ENSMUSG00000024510	Ftmt	ferritin mitochondrial [Source:MGI Symbol;Acc:MGI:1914884]	Mouse data available
ENSG00000182111	ZNF716
ENSG00000182459	TEX19	ENSMUSG00000039337	Tex19.2	testis expressed gene 19.2 [Source:MGI Symbol;Acc:MGI:1918206]	Mouse data available
ENSG00000182645	CCDC172	ENSMUSG00000025090	Ccdc172	coiled-coil domain containing 172 [Source:MGI Symbol;Acc:MGI:1922895]	No Mouse
ENSG00000183035	CYLC1	ENSMUSG00000073001	Cylc1	cylicin, basic protein of sperm head cytoskeleton 1 [Source:MGI Symbol;Acc:MGI:1914657]	No Mouse
ENSG00000183206	POTEC	ENSMUSG00000020481	Ankrd36	ankyrin repeat domain 36 [Source:MGI Symbol;Acc:MGI:1923639]	No Mouse
ENSG00000183304	FAM9A	ENSMUSG00000079578	Gm1140	predicted gene 1140 [Source:MGI Symbol;Acc:MGI:2685986]	No Mouse
ENSG00000183324	REC114	ENSMUSG00000074269	Rec114	REC114 meiotic recombination protein [Source:MGI Symbol;Acc:MGI:1920923]	Mouse data available
ENSG00000183434	TFDP3	ENSMUSG00000038482	Tfdp1	transcription factor Dp 1 [Source:MGI Symbol;Acc:MGI:101934]	Mouse data available
ENSG00000183559	C10orf120	ENSMUSG00000013668	4933402N03Rik	RIKEN cDNA 4933402N03 gene [Source:MGI Symbol;Acc:MGI:1914681]	Mouse data available
ENSG00000184108	TRIML1	ENSMUSG00000031651	Triml1	tripartite motif family-like 1 [Source:MGI Symbol;Acc:MGI:2687279]	No Mouse
ENSG00000184345	IQCF2	ENSMUSG00000118396	IQCF2		No Mouse
ENSG00000184560	SPEM2	ENSMUSG00000044084	Spem2	SPEM family member 2 [Source:MGI Symbol;Acc:MGI:1918293]	No Mouse
ENSG00000184650	ODF4	ENSMUSG00000032921	Odf4	outer dense fiber of sperm tails 4 [Source:MGI Symbol;Acc:MGI:2182079]	Mouse data available
ENSG00000184735	DDX53
ENSG00000185056	C5orf47	ENSMUSG00000020299	4930524B15Rik	RIKEN cDNA 4930524B15 gene [Source:MGI Symbol;Acc:MGI:1914842]	No Mouse
ENSG00000185294	SPPL2C	ENSMUSG00000049506	Sppl2c	signal peptide peptidase 2C [Source:MGI Symbol;Acc:MGI:3045264]	No Mouse
ENSG00000185594	SPATA8
ENSG00000185686	PRAME
ENSG00000185689	C6orf201	ENSMUSG00000021415	4933417A18Rik	RIKEN cDNA 4933417A18 gene [Source:MGI Symbol;Acc:MGI:1914011]	Mouse data available
ENSG00000185823	NPAP1
ENSG00000186118	TEX38	ENSMUSG00000044556	Tex38	testis expressed 38 [Source:MGI Symbol;Acc:MGI:1922423]	Mouse data available
ENSG00000186143	PRR30	ENSMUSG00000042888	Prr30	proline rich 30 [Source:MGI Symbol;Acc:MGI:1923877]	No Mouse
ENSG00000186714	CCDC73	ENSMUSG00000045106	Ccdc73	coiled-coil domain containing 73 [Source:MGI Symbol;Acc:MGI:3606488]	No Mouse
ENSG00000187003	ACTL7A	ENSMUSG00000070979	Actl7a	actin-like 7a [Source:MGI Symbol;Acc:MGI:1343051]	No Mouse
ENSG00000187516	HYPM	ENSMUSG00000040456	Hypm	huntingtin interacting protein M [Source:MGI Symbol;Acc:MGI:1914584]	No Mouse
ENSG00000187753	C9orf153	ENSMUSG00000049902	4921517D22Rik	RIKEN cDNA 4921517D22 gene [Source:MGI Symbol;Acc:MGI:1918150]	No Mouse
ENSG00000187772	LIN28B	ENSMUSG00000063804	Lin28b	lin-28 homolog B (C. elegans) [Source:MGI Symbol;Acc:MGI:3584032]	Mouse data available
ENSG00000187791	FAM205C	ENSMUSG00000050141	Fam205c	family with sequence similarity 205, member C [Source:MGI Symbol;Acc:MGI:2679716]	No Mouse
ENSG00000187806	TMEM202	ENSMUSG00000049526	Tmem202	transmembrane protein 202 [Source:MGI Symbol;Acc:MGI:1921143]	Mouse data available
ENSG00000187833	C2orf78	ENSMUSG00000060565	Gm5591	predicted gene 5591 [Source:MGI Symbol;Acc:MGI:3648692]	No Mouse
ENSG00000187969	ZCCHC13	ENSMUSG00000031330	Zcchc13	zinc finger, CCHC domain containing 13 [Source:MGI Symbol;Acc:MGI:1922314]	Mouse data available
ENSG00000188219	POTEE	ENSMUSG00000020481	Ankrd36	ankyrin repeat domain 36 [Source:MGI Symbol;Acc:MGI:1923639]	No Mouse
ENSG00000188386	PPP3R2	ENSMUSG00000028310	Ppp3r2	protein phosphatase 3, regulatory subunit B, alpha isoform (calcineurin B, type II) [Source:MGI Symbol;Acc:MGI:107171]	Mouse data available
ENSG00000188800	TMCO2	ENSMUSG00000078577	Tmco2	transmembrane and coiled-coil domains 2 [Source:MGI Symbol;Acc:MGI:1916719]	No Mouse
ENSG00000189064	GAGE2A
ENSG00000189099	PRSS48	ENSMUSG00000049013	Prss48	protease, serine 48 [Source:MGI Symbol;Acc:MGI:2685865]	No Mouse
ENSG00000189139	FSCB	ENSMUSG00000043060	Fscb	fibrous sheath CABYR binding protein [Source:MGI Symbol;Acc:MGI:3646964]	No Mouse
ENSG00000189186	DCAF8L2	ENSMUSG00000035395	Pet2	plasmacytoma expressed transcript 2 [Source:MGI Symbol;Acc:MGI:101758]	No Mouse
ENSG00000189299	FOXR2	ENSMUSG00000071665	Foxr2	forkhead box R2 [Source:MGI Symbol;Acc:MGI:3511682]	No Mouse
ENSG00000189326	SPANXN4
ENSG00000189401	OTUD6A	ENSMUSG00000051582	Otud6a	OTU domain containing 6A [Source:MGI Symbol;Acc:MGI:3644685]	Mouse data available
ENSG00000196099	OR6M1
ENSG00000196248	OR10S1	ENSMUSG00000049010	Olfr982	olfactory receptor 982 [Source:MGI Symbol;Acc:MGI:3030816]	No Mouse
ENSG00000196335	STK31	ENSMUSG00000023403	Stk31	serine threonine kinase 31 [Source:MGI Symbol;Acc:MGI:1924735]	Mouse data available
ENSG00000196350	ZNF729	ENSMUSG00000058093	Zfp729b	zinc finger protein 729b [Source:MGI Symbol;Acc:MGI:2145180]	No Mouse
ENSG00000196475	GK2	ENSMUSG00000050553	Gk2	glycerol kinase 2 [Source:MGI Symbol;Acc:MGI:1329027]	Mouse data available
ENSG00000196553	CCDC196	ENSMUSG00000099418	Gm6657	predicted gene 6657 [Source:MGI Symbol;Acc:MGI:3645257]	No Mouse
ENSG00000196604	POTEF	ENSMUSG00000020481	Ankrd36	ankyrin repeat domain 36 [Source:MGI Symbol;Acc:MGI:1923639]	No Mouse
ENSG00000197651	CCER1	ENSMUSG00000047025	Ccer1	coiled-coil glutamate-rich protein 1 [Source:MGI Symbol;Acc:MGI:1913966]	No Mouse
ENSG00000198028	ZNF560	ENSMUSG00000055150	Zfp78	zinc finger protein 78 [Source:MGI Symbol;Acc:MGI:107783]	No Mouse
ENSG00000198033	TUBA3C	ENSMUSG00000067338	Tuba3b	tubulin, alpha 3B [Source:MGI Symbol;Acc:MGI:1095408]	No Mouse
ENSG00000198054	DSCR8
ENSG00000198573	SPANXC
ENSG00000198674	OR10G6	ENSMUSG00000046678	Olfr981	olfactory receptor 981 [Source:MGI Symbol;Acc:MGI:3030815]	No Mouse
ENSG00000198681	MAGEA1	ENSMUSG00000055746	Magea2	melanoma antigen, family A, 2 [Source:MGI Symbol;Acc:MGI:1333793]	No Mouse
ENSG00000198765	SYCP1	ENSMUSG00000027855	Sycp1	synaptonemal complex protein 1 [Source:MGI Symbol;Acc:MGI:105931]	Mouse data available
ENSG00000203784	LELP1	ENSMUSG00000027927	Lelp1	late cornified envelope-like proline-rich 1 [Source:MGI Symbol;Acc:MGI:1916582]	No Mouse
ENSG00000203795	FAM24A	ENSMUSG00000030858	Fam24b	family with sequence similarity 24 member B [Source:MGI Symbol;Acc:MGI:1916568]	No Mouse
ENSG00000203910	C1orf146	ENSMUSG00000089798	1700028K03Rik	RIKEN cDNA 1700028K03 gene [Source:MGI Symbol;Acc:MGI:1923671]	No Mouse
ENSG00000203942	C10orf62	ENSMUSG00000090369	4933411K16Rik	RIKEN cDNA 4933411K16 gene [Source:MGI Symbol;Acc:MGI:1914015]	No Mouse
ENSG00000203963	C1orf141	ENSMUSG00000028520	4921539E11Rik	RIKEN cDNA 4921539E11 gene [Source:MGI Symbol;Acc:MGI:1918191]	No Mouse
ENSG00000204006	C1orf185	ENSMUSG00000060491	4930522H14Rik	RIKEN cDNA 4930522H14 gene [Source:MGI Symbol;Acc:MGI:1914896]	Mouse data available
ENSG00000204025	TRPC5OS	ENSMUSG00000072934	Trpc5os	transient receptor potential cation channel, subfamily C, member 5, opposite strand [Source:MGI Symbol;Acc:MGI:3641805]	No Mouse
ENSG00000204086	RPA4
ENSG00000204193	TXNDC8	ENSMUSG00000038709	Txndc8	thioredoxin domain containing 8 [Source:MGI Symbol;Acc:MGI:1914652]	No Mouse
ENSG00000204296	C6orf10
ENSG00000204300	TMEM225	ENSMUSG00000040541	Tmem225	transmembrane protein 225 [Source:MGI Symbol;Acc:MGI:1922917]	No Mouse
ENSG00000204669	C9orf57	ENSMUSG00000079382	Gm3443	predicted gene 3443 [Source:MGI Symbol;Acc:MGI:3781620]	No Mouse
ENSG00000204952	FBXO47	ENSMUSG00000070336	Fbxo47	F-box protein 47 [Source:MGI Symbol;Acc:MGI:1920223]	Mouse data available
ENSG00000205108	FAM205A	ENSMUSG00000078746	Fam205a4	family with sequence similarity 205, member A4 [Source:MGI Symbol;Acc:MGI:5434294]	No Mouse
ENSG00000205301	MGAT4D	ENSMUSG00000035057	Mgat4d	MGAT4 family, member C [Source:MGI Symbol;Acc:MGI:1914805]	Mouse data available
ENSG00000205359	SLCO6A1	ENSMUSG00000045463	Slco6b1		No Mouse
ENSG00000205442	IZUMO3	ENSMUSG00000028533	Izumo3	IZUMO family member 3 [Source:MGI Symbol;Acc:MGI:1916564]	No Mouse
ENSG00000206043	C18orf63	ENSMUSG00000117781	C18orf63		No Mouse
ENSG00000206105	KRTAP20-4
ENSG00000212128	TAS2R13	ENSMUSG00000071150	Tas2r121	taste receptor, type 2, member 121 [Source:MGI Symbol;Acc:MGI:2681259]	No Mouse
ENSG00000212710	CTAGE1	ENSMUSG00000021000	Mia2	melanoma inhibitory activity 2 [Source:MGI Symbol;Acc:MGI:2159614]	Mouse data available
ENSG00000213973	ZNF99	ENSMUSG00000058093	Zfp729b	zinc finger protein 729b [Source:MGI Symbol;Acc:MGI:2145180]	No Mouse
ENSG00000214107	MAGEB1	ENSMUSG00000062162	Mageb1	melanoma antigen, family B, 1 [Source:MGI Symbol;Acc:MGI:105118]	No Mouse
ENSG00000214360	EFCAB9	ENSMUSG00000044056	Efcab9	EF-hand calcium binding domain 9 [Source:MGI Symbol;Acc:MGI:1916556]	No Mouse
ENSG00000214686	IQCF6	ENSMUSG00000091129	Iqcf6	IQ motif containing F6 [Source:MGI Symbol;Acc:MGI:3781315]	No Mouse
ENSG00000214929	SPATA31D1	ENSMUSG00000050876	Spata31d1a	spermatogenesis associated 31 subfamily D, member 1A [Source:MGI Symbol;Acc:MGI:1919469]	No Mouse
ENSG00000218819	TDRD15
ENSG00000218823	PAPOLB	ENSMUSG00000074817	Papolb	poly (A) polymerase beta (testis specific) [Source:MGI Symbol;Acc:MGI:1932115]	Mouse data available
ENSG00000221888	OR1C1	ENSMUSG00000061952	Olfr1377	olfactory receptor 1377 [Source:MGI Symbol;Acc:MGI:3031211]	No Mouse
ENSG00000221900	POM121L12	ENSMUSG00000084135	Pom121l12	POM121 membrane glycoprotein-like 12 [Source:MGI Symbol;Acc:MGI:1920677]	No Mouse
ENSG00000221931	OR6X1	ENSMUSG00000051095	Olfr986	olfactory receptor 986 [Source:MGI Symbol;Acc:MGI:3030820]	No Mouse
ENSG00000224960	PPP4R3C	ENSMUSG00000079513	4932429P05Rik	RIKEN cDNA 4932429P05 gene [Source:MGI Symbol;Acc:MGI:3588287]	No Mouse
ENSG00000226372	DCAF8L1	ENSMUSG00000035395	Pet2	plasmacytoma expressed transcript 2 [Source:MGI Symbol;Acc:MGI:101758]	No Mouse
ENSG00000226650	KIF4B	ENSMUSG00000034311	Kif4	kinesin family member 4 [Source:MGI Symbol;Acc:MGI:108389]	Mouse data available
ENSG00000227234	SPANXB1
ENSG00000227868	TEX46	ENSMUSG00000036921	Tex46	testis expressed 46 [Source:MGI Symbol;Acc:MGI:1914913]	No Mouse
ENSG00000228075	BOD1L2	ENSMUSG00000044502	Bod1	biorientation of chromosomes in cell division 1 [Source:MGI Symbol;Acc:MGI:1916806]	Mouse data available
ENSG00000229937	PRPS1L1	ENSMUSG00000092305	Prps1l1	phosphoribosyl pyrophosphate synthetase 1-like 1 [Source:MGI Symbol;Acc:MGI:1922706]	No Mouse
ENSG00000229972	IQCF3
ENSG00000230601	TEX48	ENSMUSG00000058935	Tex48	testis expressed 48 [Source:MGI Symbol;Acc:MGI:1922774]	No Mouse
ENSG00000231256	C17orf105
ENSG00000232113	TEX50	ENSMUSG00000049160	Tex50	testis expressed 50 [Source:MGI Symbol;Acc:MGI:1922183]	No Mouse
ENSG00000233436	BTBD18	ENSMUSG00000086598	Btbd18	BTB (POZ) domain containing 18 [Source:MGI Symbol;Acc:MGI:3650217]	Mouse data available
ENSG00000234068	PAGE2
ENSG00000234186	C16orf82
ENSG00000234828	IQCM	ENSMUSG00000031620	Iqcm	IQ motif containing M [Source:MGI Symbol;Acc:MGI:1919081]	No Mouse
ENSG00000235631	RNF148	ENSMUSG00000078179	Rnf148	ring finger protein 148 [Source:MGI Symbol;Acc:MGI:1918550]	No Mouse
ENSG00000236424	TSPY10
ENSG00000236444	UBE2L5
ENSG00000237136	C4orf51	ENSMUSG00000031682	1700011L22Rik	RIKEN cDNA 1700011L22 gene [Source:MGI Symbol;Acc:MGI:1914937]	No Mouse
ENSG00000237452	BHMG1	ENSMUSG00000085601	Gm4969	predicted gene 4969 [Source:MGI Symbol;Acc:MGI:3647482]	No Mouse
ENSG00000240021	TEX35	ENSMUSG00000026592	Tex35	testis expressed 35 [Source:MGI Symbol;Acc:MGI:1920685]	Mouse data available
ENSG00000240720	LRRD1	ENSMUSG00000040367	Lrrd1	leucine rich repeats and death domain containing 1 [Source:MGI Symbol;Acc:MGI:3045299]	No Mouse
ENSG00000241128	OR14A2	ENSMUSG00000055610	Olfr307	olfactory receptor 307 [Source:MGI Symbol;Acc:MGI:3030141]	No Mouse
ENSG00000241149	AC115220.1
ENSG00000241476	SSX2	ENSMUSG00000062814	Ssxa1	synovial sarcoma, X member A1 [Source:MGI Symbol;Acc:MGI:2446782]	No Mouse
ENSG00000243978	RTL9	ENSMUSG00000085584	Rtl9	retrotransposon Gag like 9 [Source:MGI Symbol;Acc:MGI:2685231]	No Mouse
ENSG00000244588	RAD21L1	ENSMUSG00000074704	Rad21l	RAD21-like (S. pombe) [Source:MGI Symbol;Acc:MGI:3652039]	Mouse data available
ENSG00000248483	POU5F2	ENSMUSG00000093668	Pou5f2	POU domain class 5, transcription factor 2 [Source:MGI Symbol;Acc:MGI:1922757]	Mouse data available
ENSG00000249139	EPPIN-WFDC6	ENSMUSG00000070531	Wfdc6b	WAP four-disulfide core domain 6B [Source:MGI Symbol;Acc:MGI:3575430]	No Mouse
ENSG00000249961	TERB1	ENSMUSG00000052616	Terb1	telomere repeat binding bouquet formation protein 1 [Source:MGI Symbol;Acc:MGI:2443187]	Mouse data available
ENSG00000250719	AL672043.1	ENSMUSG00000078593	1700042G07Rik	RIKEN cDNA 1700042G07 gene [Source:MGI Symbol;Acc:MGI:1914573]	No Mouse
ENSG00000250803	AC010255.3	ENSMUSG00000024532	1700034E13Rik	RIKEN cDNA 1700034E13 gene [Source:MGI Symbol;Acc:MGI:1925664]	No Mouse
ENSG00000253506	NACA2	ENSMUSG00000061315	Naca	nascent polypeptide-associated complex alpha polypeptide [Source:MGI Symbol;Acc:MGI:106095]	Mouse data available
ENSG00000253767	PCDHGA8	ENSMUSG00000103897	Pcdhga8	protocadherin gamma subfamily A, 8 [Source:MGI Symbol;Acc:MGI:1935221]	No Mouse
ENSG00000255359	CCDC179	ENSMUSG00000094445	1700015G11Rik	RIKEN cDNA 1700015G11 gene [Source:MGI Symbol;Acc:MGI:1922779]	No Mouse
ENSG00000256188	TAS2R30	ENSMUSG00000059382	Tas2r120	taste receptor, type 2, member 120 [Source:MGI Symbol;Acc:MGI:2681256]	No Mouse
ENSG00000258223	PRSS58	ENSMUSG00000051936	Prss58	protease, serine 58 [Source:MGI Symbol;Acc:MGI:3608323]	No Mouse
ENSG00000258713	C20orf141	ENSMUSG00000027409	1700020A23Rik	RIKEN cDNA 1700020A23 gene [Source:MGI Symbol;Acc:MGI:1922906]	No Mouse
ENSG00000259060	AL163195.3	ENSMUSG00000068407	Rnase12	ribonuclease, RNase A family, 12 (non-active) [Source:MGI Symbol;Acc:MGI:3528588]	No Mouse
ENSG00000266826	AC011195.2	ENSMUSG00000031221	Igbp1	immunoglobulin (CD79A) binding protein 1 [Source:MGI Symbol;Acc:MGI:1346500]	No Mouse
ENSG00000268988	SPANXN2
ENSG00000269058	CALR3	ENSMUSG00000019732	Calr3	calreticulin 3 [Source:MGI Symbol;Acc:MGI:1920566]	Mouse data available
ENSG00000269586	CT45A10	ENSMUSG00000064016	Gm648	predicted gene 648 [Source:MGI Symbol;Acc:MGI:2685494]	Mouse data available
ENSG00000269791	SSX4B	ENSMUSG00000023165	Ssxb2	synovial sarcoma, X member B2 [Source:MGI Symbol;Acc:MGI:2446771]	No Mouse
ENSG00000270806	C17orf50	ENSMUSG00000035085	1700020L24Rik	RIKEN cDNA 1700020L24 gene [Source:MGI Symbol;Acc:MGI:1913580]	No Mouse
ENSG00000273111	LYPD4	ENSMUSG00000062732	Lypd4	Ly6/Plaur domain containing 4 [Source:MGI Symbol;Acc:MGI:2687054]	Mouse data available
ENSG00000275722	LYZL6	ENSMUSG00000020945	Lyzl6	lysozyme-like 6 [Source:MGI Symbol;Acc:MGI:1916694]	Mouse data available
ENSG00000277535	AL772284.2	ENSMUSG00000079642	Gm6268	predicted gene 6268 [Source:MGI Symbol;Acc:MGI:3644556]	No Mouse
ENSG00000277932	OR52E5	ENSMUSG00000073913	Olfr678	olfactory receptor 678 [Source:MGI Symbol;Acc:MGI:3030512]	No Mouse
ENSG00000278633	AC023491.2
ENSG00000283205	AL353572.3	ENSMUSG00000114559	Gm47429	predicted gene, 47429 [Source:MGI Symbol;Acc:MGI:6096375]	No Mouse
ENSG00000283434	CSNKA2IP	ENSMUSG00000068167	Csnka2ip	casein kinase 2, alpha prime interacting protein [Source:MGI Symbol;Acc:MGI:2676295]	No Mouse
ENSG00000283439	SPEM3	ENSMUSG00000109737	Gm39566	predicted gene, 39566 [Source:MGI Symbol;Acc:MGI:5622451]	No Mouse

## Sheet: spermatogonial_SC_(SSEA4+KIT-)
GeneID	GeneSymbol	ms.GeneID	ms.Symbol	Gene.description	Mouse model availability
ENSG00000042813	ZPBP	ENSMUSG00000020193	Zpbp	zona pellucida binding protein [Source:MGI Symbol;Acc:MGI:1855701]	Mouse data available
ENSG00000046774	MAGEC2	ENSMUSG00000046180	4930550L24Rik	RIKEN cDNA 4930550L24 gene [Source:MGI Symbol;Acc:MGI:1922602]	No Mouse
ENSG00000054796	SPO11	ENSMUSG00000005883	Spo11	SPO11 meiotic protein covalently bound to DSB [Source:MGI Symbol;Acc:MGI:1349669]	Mouse data available
ENSG00000063515	GSC2	ENSMUSG00000022738	Gsc2	goosecoid homebox 2 [Source:MGI Symbol;Acc:MGI:892006]	Mouse data available
ENSG00000068985	PAGE1
ENSG00000077800	FKBP6	ENSMUSG00000040013	Fkbp6	FK506 binding protein 6 [Source:MGI Symbol;Acc:MGI:2137612]	Mouse data available
ENSG00000078795	PKD2L2	ENSMUSG00000014503	Pkd2l2	polycystic kidney disease 2-like 2 [Source:MGI Symbol;Acc:MGI:1858231]	Mouse data available
ENSG00000091536	MYO15A	ENSMUSG00000042678	Myo15	myosin XV [Source:MGI Symbol;Acc:MGI:1261811]	Mouse data available
ENSG00000101435	CST9L	ENSMUSG00000027445	Cst9	cystatin 9 [Source:MGI Symbol;Acc:MGI:1340053]	Mouse data available
ENSG00000101448	EPPIN	ENSMUSG00000070531	Wfdc6b	WAP four-disulfide core domain 6B [Source:MGI Symbol;Acc:MGI:3575430]	No Mouse
ENSG00000102021	LUZP4
ENSG00000102055	PPP1R2P9
ENSG00000104755	ADAM2	ENSMUSG00000022039	Adam2	a disintegrin and metallopeptidase domain 2 [Source:MGI Symbol;Acc:MGI:1340894]	Mouse data available
ENSG00000104901	DKKL1	ENSMUSG00000030792	Dkkl1	dickkopf-like 1 [Source:MGI Symbol;Acc:MGI:1354963]	Mouse data available
ENSG00000105428	ZNRF4	ENSMUSG00000044526	Znrf4	zinc and ring finger 4 [Source:MGI Symbol;Acc:MGI:1341258]	No Mouse
ENSG00000106013	ANKRD7	ENSMUSG00000029517	Ankrd7	ankyrin repeat domain 7 [Source:MGI Symbol;Acc:MGI:1922446]	Mouse data available
ENSG00000106328	FSCN3	ENSMUSG00000029707	Fscn3	fascin actin-bundling protein 3 [Source:MGI Symbol;Acc:MGI:1890386]	No Mouse
ENSG00000111305	GSG1	ENSMUSG00000030206	Gsg1	germ cell associated 1 [Source:MGI Symbol;Acc:MGI:1194499]	Mouse data available
ENSG00000112273	HDGFL1	ENSMUSG00000045835	Hdgfl1	hepatoma derived growth factor-like 1 [Source:MGI Symbol;Acc:MGI:1194493]	Mouse data available
ENSG00000114487	MORC1	ENSMUSG00000022652	Morc1	microrchidia 1 [Source:MGI Symbol;Acc:MGI:1316740]	Mouse data available
ENSG00000114656	KIAA1257
ENSG00000116703	PDC	ENSMUSG00000006007	Pdc	phosducin [Source:MGI Symbol;Acc:MGI:98090]	Mouse data available
ENSG00000117148	ACTL8
ENSG00000118434	SPACA1	ENSMUSG00000028264	Spaca1	sperm acrosome associated 1 [Source:MGI Symbol;Acc:MGI:1914902]	Mouse data available
ENSG00000120160	EQTN	ENSMUSG00000028575	Eqtn	equatorin, sperm acrosome associated [Source:MGI Symbol;Acc:MGI:1915003]	Mouse data available
ENSG00000120289	MAGEB4	ENSMUSG00000035427	Mageb4	melanoma antigen, family B, 4 [Source:MGI Symbol;Acc:MGI:2148568]	No Mouse
ENSG00000120329	SLC25A2	ENSMUSG00000050304	Slc25a2	solute carrier family 25 (mitochondrial carrier, ornithine transporter) member 2 [Source:MGI Symbol;Acc:MGI:2137907]	No Mouse
ENSG00000120563	LYZL1	ENSMUSG00000024233	Lyzl1	lysozyme-like 1 [Source:MGI Symbol;Acc:MGI:1914578]	Mouse data available
ENSG00000120669	SOHLH2	ENSMUSG00000027794	Sohlh2	spermatogenesis and oogenesis specific basic helix-loop-helix 2 [Source:MGI Symbol;Acc:MGI:1921684]	Mouse data available
ENSG00000121634	GJA8	ENSMUSG00000049908	Gja8	gap junction protein, alpha 8 [Source:MGI Symbol;Acc:MGI:99953]	Mouse data available
ENSG00000122728	TAF1L	ENSMUSG00000031314	Taf1	TATA-box binding protein associated factor 1 [Source:MGI Symbol;Acc:MGI:1336878]	No Mouse
ENSG00000123171	CCDC70	ENSMUSG00000017049	Ccdc70	coiled-coil domain containing 70 [Source:MGI Symbol;Acc:MGI:1915179]	No Mouse
ENSG00000123576	ESX1	ENSMUSG00000023443	Esx1	extraembryonic, spermatogenesis, homeobox 1 [Source:MGI Symbol;Acc:MGI:1096388]	Mouse data available
ENSG00000123594	ATXN3L	ENSMUSG00000021189	Atxn3	ataxin 3 [Source:MGI Symbol;Acc:MGI:1099442]	Mouse data available
ENSG00000124092	CTCFL	ENSMUSG00000070495	Ctcfl	CCCTC-binding factor (zinc finger protein)-like [Source:MGI Symbol;Acc:MGI:3652571]	Mouse data available
ENSG00000124116	WFDC3	ENSMUSG00000076434	Wfdc3	WAP four-disulfide core domain 3 [Source:MGI Symbol;Acc:MGI:1923897]	No Mouse
ENSG00000124449	IRGC	ENSMUSG00000062028	Irgc1	immunity-related GTPase family, cinema 1 [Source:MGI Symbol;Acc:MGI:2685948]	No Mouse
ENSG00000124610	HIST1H1A	ENSMUSG00000049539	Hist1h1a	histone cluster 1, H1a [Source:MGI Symbol;Acc:MGI:1931523]	Mouse data available
ENSG00000124678	TCP11	ENSMUSG00000062859	Tcp11	t-complex protein 11 [Source:MGI Symbol;Acc:MGI:98544]	No Mouse
ENSG00000124818	OPN5	ENSMUSG00000043972	Opn5	opsin 5 [Source:MGI Symbol;Acc:MGI:2662912]	Mouse data available
ENSG00000125815	CST8	ENSMUSG00000027442	Cst8	cystatin 8 (cystatin-related epididymal spermatogenic) [Source:MGI Symbol;Acc:MGI:107161]	No Mouse
ENSG00000125816	NKX2-4	ENSMUSG00000054160	Nkx2-4	NK2 homeobox 4 [Source:MGI Symbol;Acc:MGI:97349]	No Mouse
ENSG00000126856	PRDM7	ENSMUSG00000051977	Prdm9	PR domain containing 9 [Source:MGI Symbol;Acc:MGI:2384854]	Mouse data available
ENSG00000130377	ACSBG2	ENSMUSG00000024207	Acsbg2	acyl-CoA synthetase bubblegum family member 2 [Source:MGI Symbol;Acc:MGI:3587728]	Mouse data available
ENSG00000131059	BPIFA3	ENSMUSG00000027482	Bpifa3	BPI fold containing family A, member 3 [Source:MGI Symbol;Acc:MGI:1920638]	Mouse data available
ENSG00000131721	RHOXF2
ENSG00000131864	USP29	ENSMUSG00000051527	Usp29	ubiquitin specific peptidase 29 [Source:MGI Symbol;Acc:MGI:1888998]	Mouse data available
ENSG00000132631	SCP2D1	ENSMUSG00000027431	Scp2d1	SCP2 sterol-binding domain containing 1 [Source:MGI Symbol;Acc:MGI:1913578]	Mouse data available
ENSG00000132958	TPTE2	ENSMUSG00000031481	Tpte	transmembrane phosphatase with tensin homology [Source:MGI Symbol;Acc:MGI:2446460]	No Mouse
ENSG00000132972	RNF17	ENSMUSG00000000365	Rnf17	ring finger protein 17 [Source:MGI Symbol;Acc:MGI:1353419]	Mouse data available
ENSG00000134007	ADAM20	ENSMUSG00000071937	Adam25	a disintegrin and metallopeptidase domain 25 (testase 2) [Source:MGI Symbol;Acc:MGI:1345157]	No Mouse
ENSG00000134249	ADAM30	ENSMUSG00000043468	Adam30	a disintegrin and metallopeptidase domain 30 [Source:MGI Symbol;Acc:MGI:1918328]	No Mouse
ENSG00000134588	USP26	ENSMUSG00000055780	Usp26	ubiquitin specific peptidase 26 [Source:MGI Symbol;Acc:MGI:1933247]	Mouse data available
ENSG00000134940	ACRV1	ENSMUSG00000032110	Acrv1	acrosomal vesicle protein 1 [Source:MGI Symbol;Acc:MGI:104590]	No Mouse
ENSG00000135248	FAM71F1	ENSMUSG00000039742	Fam71f1	family with sequence similarity 71, member F1 [Source:MGI Symbol;Acc:MGI:3032524]	No Mouse
ENSG00000136834	OR1J1	ENSMUSG00000075384	Olfr3	olfactory receptor 3 [Source:MGI Symbol;Acc:MGI:102697]	No Mouse
ENSG00000137707	BTG4	ENSMUSG00000032056	Btg4	B cell translocation gene 4 [Source:MGI Symbol;Acc:MGI:1860140]	No Mouse
ENSG00000137948	BRDT	ENSMUSG00000029279	Brdt	bromodomain, testis-specific [Source:MGI Symbol;Acc:MGI:1891374]	Mouse data available
ENSG00000138068	SULT6B1	ENSMUSG00000038045	Sult6b1	sulfotransferase family, cytosolic, 6B, member 1 [Source:MGI Symbol;Acc:MGI:1920921]	No Mouse
ENSG00000138813	C4orf17	ENSMUSG00000012042	4930579F01Rik	RIKEN cDNA 4930579F01 gene [Source:MGI Symbol;Acc:MGI:1914991]	No Mouse
ENSG00000138892	TTLL8	ENSMUSG00000022388	Ttll8	tubulin tyrosine ligase-like family, member 8 [Source:MGI Symbol;Acc:MGI:1922902]	No Mouse
ENSG00000139223	ANP32D	ENSMUSG00000032249	Anp32a	acidic (leucine-rich) nuclear phosphoprotein 32 family, member A [Source:MGI Symbol;Acc:MGI:108447]	No Mouse
ENSG00000139445	FOXN4	ENSMUSG00000042002	Foxn4	forkhead box N4 [Source:MGI Symbol;Acc:MGI:2151057]	Mouse data available
ENSG00000139797	RNF113B	ENSMUSG00000036537	Rnf113a1	ring finger protein 113A1 [Source:MGI Symbol;Acc:MGI:1917192]	No Mouse
ENSG00000140623	SEPT12	ENSMUSG00000022542	Sept12	septin 12 [Source:MGI Symbol;Acc:MGI:1918339]	No Mouse
ENSG00000140798	ABCC12	ENSMUSG00000036872	Abcc12	ATP-binding cassette, sub-family C (CFTR/MRP), member 12 [Source:MGI Symbol;Acc:MGI:2441679]	No Mouse
ENSG00000140955	ADAD2	ENSMUSG00000024266	Adad2	adenosine deaminase domain containing 2 [Source:MGI Symbol;Acc:MGI:1923023]	Mouse data available
ENSG00000141200	KIF2B	ENSMUSG00000046755	Kif2b	kinesin family member 2B [Source:MGI Symbol;Acc:MGI:1920720]	Mouse data available
ENSG00000141255	SPATA22	ENSMUSG00000069825	Gm49340	predicted gene, 49340 [Source:MGI Symbol;Acc:MGI:6121532]	No Mouse
ENSG00000141437	SLC25A52	ENSMUSG00000045973	Slc25a51	solute carrier family 25, member 51 [Source:MGI Symbol;Acc:MGI:2684984]	No Mouse
ENSG00000142025	DMRTC2	ENSMUSG00000011349	Dmrtc2	doublesex and mab-3 related transcription factor like family C2 [Source:MGI Symbol;Acc:MGI:1918491]	Mouse data available
ENSG00000143032	BARHL2	ENSMUSG00000034384	Barhl2	BarH like homeobox 2 [Source:MGI Symbol;Acc:MGI:1859314]	Mouse data available
ENSG00000143552	NUP210L	ENSMUSG00000027939	Nup210l	nucleoporin 210-like [Source:MGI Symbol;Acc:MGI:1924845]	Mouse data available
ENSG00000144962	SPATA16	ENSMUSG00000039335	Spata16	spermatogenesis associated 16 [Source:MGI Symbol;Acc:MGI:1918112]	Mouse data available
ENSG00000145975	FAM217A	ENSMUSG00000021414	Fam217a	family with sequence similarity 217, member A [Source:MGI Symbol;Acc:MGI:1919114]	Mouse data available
ENSG00000146047	HIST1H2BA	ENSMUSG00000050799	Hist1h2ba	histone cluster 1, H2ba [Source:MGI Symbol;Acc:MGI:2448375]	No Mouse
ENSG00000147081	AKAP4	ENSMUSG00000050089	Akap4	A kinase (PRKA) anchor protein 4 [Source:MGI Symbol;Acc:MGI:102794]	Mouse data available
ENSG00000147082	CCNB3	ENSMUSG00000116524	Ccnb3	cyclin B3 [Source:MGI Symbol;Acc:MGI:2183443]	No Mouse
ENSG00000147381	MAGEA4	ENSMUSG00000055746	Magea2	melanoma antigen, family A, 2 [Source:MGI Symbol;Acc:MGI:1333793]	No Mouse
ENSG00000147596	PRDM14	ENSMUSG00000042414	Prdm14	PR domain containing 14 [Source:MGI Symbol;Acc:MGI:3588194]	Mouse data available
ENSG00000148156	ACTL7B	ENSMUSG00000070980	Actl7b	actin-like 7b [Source:MGI Symbol;Acc:MGI:1343053]	Mouse data available
ENSG00000148602	LRIT1	ENSMUSG00000041044	Lrit1	leucine-rich repeat, immunoglobulin-like and transmembrane domains 1 [Source:MGI Symbol;Acc:MGI:2385320]	Mouse data available
ENSG00000149507	OOSP2	ENSMUSG00000055895	Oosp2	oocyte secreted protein 2 [Source:MGI Symbol;Acc:MGI:2684945]	No Mouse
ENSG00000149646	CNBD2	ENSMUSG00000038085	Cnbd2	cyclic nucleotide binding domain containing 2 [Source:MGI Symbol;Acc:MGI:1918123]	Mouse data available
ENSG00000149651	SPINT4	ENSMUSG00000017310	Spint4	serine protease inhibitor, Kunitz type 4 [Source:MGI Symbol;Acc:MGI:1925489]	No Mouse
ENSG00000150676	CCDC83	ENSMUSG00000030617	Ccdc83	coiled-coil domain containing 83 [Source:MGI Symbol;Acc:MGI:1918255]	Mouse data available
ENSG00000151033	LYZL2	ENSMUSG00000024233	Lyzl1	lysozyme-like 1 [Source:MGI Symbol;Acc:MGI:1914578]	Mouse data available
ENSG00000151475	SLC25A31	ENSMUSG00000116218	Slc25a31	solute carrier family 25 (mitochondrial carrier; adenine nucleotide translocator), member 31 [Source:MGI Symbol;Acc:MGI:1920583]	Mouse data available
ENSG00000151615	POU4F2	ENSMUSG00000031688	Pou4f2	POU domain, class 4, transcription factor 2 [Source:MGI Symbol;Acc:MGI:102524]	Mouse data available
ENSG00000151838	CCDC175	ENSMUSG00000021086	Ccdc175	coiled-coil domain containing 175 [Source:MGI Symbol;Acc:MGI:1921186]	No Mouse
ENSG00000151962	RBM46	ENSMUSG00000033882	Rbm46	RNA binding motif protein 46 [Source:MGI Symbol;Acc:MGI:3645057]	No Mouse
ENSG00000152430	BOLL	ENSMUSG00000025977	Boll	boule homolog, RNA binding protein [Source:MGI Symbol;Acc:MGI:1922638]	Mouse data available
ENSG00000152670	DDX4	ENSMUSG00000021758	Ddx4	DEAD (Asp-Glu-Ala-Asp) box polypeptide 4 [Source:MGI Symbol;Acc:MGI:102670]	Mouse data available
ENSG00000152936	LMNTD1	ENSMUSG00000054966	Lmntd1	lamin tail domain containing 1 [Source:MGI Symbol;Acc:MGI:1921321]	No Mouse
ENSG00000153230	OR14K1
ENSG00000153498	SPACA7	ENSMUSG00000010435	Spaca7	sperm acrosome associated 7 [Source:MGI Symbol;Acc:MGI:1925884]	Mouse data available
ENSG00000153779	TGIF2LX	ENSMUSG00000100194	Tgif2lx2	TGFB-induced factor homeobox 2-like, X-linked 2 [Source:MGI Symbol;Acc:MGI:3800824]	No Mouse
ENSG00000154007	ASB17	ENSMUSG00000038997	Asb17	ankyrin repeat and SOCS box-containing 17 [Source:MGI Symbol;Acc:MGI:1914022]	No Mouse
ENSG00000154438	ASZ1	ENSMUSG00000010796	Asz1	ankyrin repeat, SAM and basic leucine zipper domain containing 1 [Source:MGI Symbol;Acc:MGI:1921318]	Mouse data available
ENSG00000154997	SEPT14	ENSMUSG00000034219	Sept14	septin 14 [Source:MGI Symbol;Acc:MGI:1921472]	No Mouse
ENSG00000155087	ODF1	ENSMUSG00000061923	Odf1	outer dense fiber of sperm tails 1 [Source:MGI Symbol;Acc:MGI:97424]	Mouse data available
ENSG00000155754	C2CD6	ENSMUSG00000072295	C2cd6	C2 calcium dependent domain containing 6 [Source:MGI Symbol;Acc:MGI:1920713]	No Mouse
ENSG00000155833	CYLC2	ENSMUSG00000039555	Cylc2	cylicin, basic protein of sperm head cytoskeleton 2 [Source:MGI Symbol;Acc:MGI:1922164]	No Mouse
ENSG00000155875	SAXO1	ENSMUSG00000028492	Saxo1	stabilizer of axonemal microtubules 1 [Source:MGI Symbol;Acc:MGI:1923061]	Mouse data available
ENSG00000155890	TRIM42	ENSMUSG00000032451	Trim42	tripartite motif-containing 42 [Source:MGI Symbol;Acc:MGI:1926161]	No Mouse
ENSG00000156269	NAA11	ENSMUSG00000046000	Naa11	N(alpha)-acetyltransferase 11, NatA catalytic subunit [Source:MGI Symbol;Acc:MGI:2141314]	No Mouse
ENSG00000157060	SHCBP1L	ENSMUSG00000042708	Shcbp1l	Shc SH2-domain binding protein 1-like [Source:MGI Symbol;Acc:MGI:1919086]	Mouse data available
ENSG00000157093	LYZL4	ENSMUSG00000032530	Lyzl4	lysozyme-like 4 [Source:MGI Symbol;Acc:MGI:1916282]	Mouse data available
ENSG00000158553	POM121L2	ENSMUSG00000016982	Pom121l2	POM121 membrane glycoprotein-like 2 (rat) [Source:MGI Symbol;Acc:MGI:2684870]	No Mouse
ENSG00000158639	PAGE5
ENSG00000160994	CCDC105	ENSMUSG00000078442	Ccdc105	coiled-coil domain containing 105 [Source:MGI Symbol;Acc:MGI:1918226]	No Mouse
ENSG00000161609	CCDC155	ENSMUSG00000038292	Ccdc155	coiled-coil domain containing 155 [Source:MGI Symbol;Acc:MGI:2687329]	Mouse data available
ENSG00000161652	IZUMO2	ENSMUSG00000066500	Izumo2	IZUMO family member 2 [Source:MGI Symbol;Acc:MGI:1922760]	No Mouse
ENSG00000161973	CCDC42	ENSMUSG00000045915	Ccdc42	coiled-coil domain containing 42 [Source:MGI Symbol;Acc:MGI:3045254]	Mouse data available
ENSG00000162039	MEIOB	ENSMUSG00000024155	Meiob	meiosis specific with OB domains [Source:MGI Symbol;Acc:MGI:1922428]	Mouse data available
ENSG00000162592	CCDC27	ENSMUSG00000039492	Ccdc27	coiled-coil domain containing 27 [Source:MGI Symbol;Acc:MGI:2685881]	No Mouse
ENSG00000163012	ZSWIM2	ENSMUSG00000034552	Zswim2	zinc finger SWIM-type containing 2 [Source:MGI Symbol;Acc:MGI:1919111]	No Mouse
ENSG00000163046	ANKRD30BL
ENSG00000163098	BIRC8	ENSMUSG00000025860	Xiap	X-linked inhibitor of apoptosis [Source:MGI Symbol;Acc:MGI:107572]	Mouse data available
ENSG00000163114	PDHA2	ENSMUSG00000047674	Pdha2	pyruvate dehydrogenase E1 alpha 2 [Source:MGI Symbol;Acc:MGI:97533]	Mouse data available
ENSG00000163254	CRYGC	ENSMUSG00000025952	Crygc	crystallin, gamma C [Source:MGI Symbol;Acc:MGI:88523]	Mouse data available
ENSG00000163424	C3orf30	ENSMUSG00000022798	4930435E12Rik	RIKEN cDNA 4930435E12 gene [Source:MGI Symbol;Acc:MGI:1921913]	No mouse
ENSG00000163530	DPPA2	ENSMUSG00000072419	Dppa2	developmental pluripotency associated 2 [Source:MGI Symbol;Acc:MGI:2157523]	No Mouse
ENSG00000163645	ERICH6	ENSMUSG00000070471	Erich6	glutamate rich 6 [Source:MGI Symbol;Acc:MGI:3588212]	No Mouse
ENSG00000163705	FANCD2OS	ENSMUSG00000033963	Fancd2os	Fancd2 opposite strand [Source:MGI Symbol;Acc:MGI:1918229]	No Mouse
ENSG00000164113	ADAD1	ENSMUSG00000027719	Adad1	adenosine deaminase domain containing 1 (testis specific) [Source:MGI Symbol;Acc:MGI:103258]	Mouse data available
ENSG00000164256	PRDM9	ENSMUSG00000055150	Zfp78	zinc finger protein 78 [Source:MGI Symbol;Acc:MGI:107783]	No Mouse
ENSG00000164287	CDC20B	ENSMUSG00000078926	Cdc20b	cell division cycle 20B [Source:MGI Symbol;Acc:MGI:3644472]	No Mouse
ENSG00000164299	SPZ1	ENSMUSG00000046957	Spz1	spermatogenic leucine zipper 1 [Source:MGI Symbol;Acc:MGI:1930801]	No Mouse
ENSG00000164508	HIST1H2AA	ENSMUSG00000060081	Hist1h2aa	histone cluster 1, H2aa [Source:MGI Symbol;Acc:MGI:2448285]	No Mouse
ENSG00000164645	TEX47	ENSMUSG00000040514	Tex47	testis expressed 47 [Source:MGI Symbol;Acc:MGI:1918170]	No Mouse
ENSG00000164744	SUN3	ENSMUSG00000040985	Sun3	Sad1 and UNC84 domain containing 3 [Source:MGI Symbol;Acc:MGI:3041199]	No Mouse
ENSG00000165059	PRKACG	ENSMUSG00000005469	Prkaca	protein kinase, cAMP dependent, catalytic, alpha [Source:MGI Symbol;Acc:MGI:97592]	Mouse data available
ENSG00000165076	PRSS37	ENSMUSG00000029909	Prss37	protease, serine 37 [Source:MGI Symbol;Acc:MGI:1914940]	Mouse data available
ENSG00000165584	SSX3	ENSMUSG00000062814	Ssxa1	synovial sarcoma, X member A1 [Source:MGI Symbol;Acc:MGI:2446782]	No Mouse
ENSG00000165805	C12orf50	ENSMUSG00000056912	1700017N19Rik	RIKEN cDNA 1700017N19 gene [Source:MGI Symbol;Acc:MGI:1913855]	No Mouse
ENSG00000166049	PASD1
ENSG00000166069	TMCO5A	ENSMUSG00000027355	Tmco5	transmembrane and coiled-coil domains 5 [Source:MGI Symbol;Acc:MGI:1914606]	Mouse data available
ENSG00000166118	SPATA19	ENSMUSG00000031991	Spata19	spermatogenesis associated 19 [Source:MGI Symbol;Acc:MGI:1922719]	No Mouse
ENSG00000166329	CCDC182	ENSMUSG00000098681	Ccdc182	coiled-coil domain containing 182 [Source:MGI Symbol;Acc:MGI:1921547]	No Mouse
ENSG00000166351	POTED	ENSMUSG00000020481	Ankrd36	ankyrin repeat domain 36 [Source:MGI Symbol;Acc:MGI:1923639]	No Mouse
ENSG00000166363	OR10A5	ENSMUSG00000073898	Olfr713	olfactory receptor 713 [Source:MGI Symbol;Acc:MGI:3030547]	Mouse data available
ENSG00000166368	OR2D2	ENSMUSG00000062987	Olfr715b	olfactory receptor 715B [Source:MGI Symbol;Acc:MGI:3647188]	No Mouse
ENSG00000166930	MS4A5	ENSMUSG00000054523	Ms4a5	membrane-spanning 4-domains, subfamily A, member 5 [Source:MGI Symbol;Acc:MGI:2670985]	No Mouse
ENSG00000166984	TCP10L2	ENSMUSG00000055602	Tcp10b	t-complex protein 10b [Source:MGI Symbol;Acc:MGI:98542]	No Mouse
ENSG00000167098	SUN5	ENSMUSG00000027480	Sun5	Sad1 and UNC84 domain containing 5 [Source:MGI Symbol;Acc:MGI:1923657]	Mouse data available
ENSG00000167139	TBC1D21	ENSMUSG00000036244	Tbc1d21	TBC1 domain family, member 21 [Source:MGI Symbol;Acc:MGI:1921536]	No Mouse
ENSG00000168148	HIST3H3
ENSG00000168263	KCNV2	ENSMUSG00000047298	Kcnv2	potassium channel, subfamily V, member 2 [Source:MGI Symbol;Acc:MGI:2670981]	Mouse data available
ENSG00000168619	ADAM18	ENSMUSG00000031552	Adam18	a disintegrin and metallopeptidase domain 18 [Source:MGI Symbol;Acc:MGI:105986]	Mouse data available
ENSG00000168676	KCTD19	ENSMUSG00000051648	Kctd19	potassium channel tetramerisation domain containing 19 [Source:MGI Symbol;Acc:MGI:3045294]	No Mouse
ENSG00000169059	VCX3A
ENSG00000169194	IL13	ENSMUSG00000020383	Il13	interleukin 13 [Source:MGI Symbol;Acc:MGI:96541]	Mouse data available
ENSG00000169551	CT55	ENSMUSG00000079593	Gm14597	predicted gene 14597 [Source:MGI Symbol;Acc:MGI:3711766]	No Mouse
ENSG00000169717	ACTRT2	ENSMUSG00000051276	Actrt2	actin-related protein T2 [Source:MGI Symbol;Acc:MGI:1920603]	No Mouse
ENSG00000170279	C7orf33
ENSG00000170516	COX7B2	ENSMUSG00000049387	Cox7b2	cytochrome c oxidase subunit 7B2 [Source:MGI Symbol;Acc:MGI:1925424]	No Mouse
ENSG00000170613	FAM71B	ENSMUSG00000020401	Fam71b	family with sequence similarity 71, member B [Source:MGI Symbol;Acc:MGI:3650836]	No Mouse
ENSG00000170748	RBMXL2	ENSMUSG00000073894	Rbmxl2	RNA binding motif protein, X-linked-like 2 [Source:MGI Symbol;Acc:MGI:1923822]	Mouse data available
ENSG00000170777	TPD52L3	ENSMUSG00000024815	Trpd52l3	tumor protein D52-like 3 [Source:MGI Symbol;Acc:MGI:1913995]	Mouse data available
ENSG00000170782	OR10A4	ENSMUSG00000073897	Olfr17	olfactory receptor 17 [Source:MGI Symbol;Acc:MGI:109148]	Mouse data available
ENSG00000170788	DYDC1	ENSMUSG00000021790	Dydc1	DPY30 domain containing 1 [Source:MGI Symbol;Acc:MGI:1916746]	No Mouse
ENSG00000170790	OR10A2	ENSMUSG00000073898	Olfr713	olfactory receptor 713 [Source:MGI Symbol;Acc:MGI:3030547]	Mouse data available
ENSG00000170950	PGK2	ENSMUSG00000031233	Pgk2	phosphoglycerate kinase 2 [Source:MGI Symbol;Acc:MGI:97563]	Mouse data available
ENSG00000170967	DDI1	ENSMUSG00000047619	Ddi1	DNA-damage inducible 1 [Source:MGI Symbol;Acc:MGI:1919079]	No Mouse
ENSG00000171405	XAGE5
ENSG00000171495	MROH2B	ENSMUSG00000022155	Mroh2b	maestro heat-like repeat family member 2B [Source:MGI Symbol;Acc:MGI:1921905]	No Mouse
ENSG00000171794	UTF1	ENSMUSG00000047751	Utf1	undifferentiated embryonic cell transcription factor 1 [Source:MGI Symbol;Acc:MGI:1276125]	Mouse data available
ENSG00000171804	WDR87
ENSG00000172073	TEX37	ENSMUSG00000051896	Tex37	testis expressed 37 [Source:MGI Symbol;Acc:MGI:1921471]	Mouse data available
ENSG00000172967	XKR3
ENSG00000173093	CCDC63	ENSMUSG00000043036	Ccdc63	coiled-coil domain containing 63 [Source:MGI Symbol;Acc:MGI:3607777]	Mouse data available
ENSG00000173389	IQCF1	ENSMUSG00000066383	Iqcf1	IQ motif containing F1 [Source:MGI Symbol;Acc:MGI:1921517]	Mouse data available
ENSG00000173662	TAS1R1	ENSMUSG00000028950	Tas1r1	taste receptor, type 1, member 1 [Source:MGI Symbol;Acc:MGI:1927505]	Mouse data available
ENSG00000173728	C1orf100	ENSMUSG00000015962	1700016C15Rik	RIKEN cDNA 1700016C15 gene [Source:MGI Symbol;Acc:MGI:1916678]	No Mouse
ENSG00000173769	TOPAZ1	ENSMUSG00000094985	Topaz1	testis and ovary specific PAZ domain containing 1 [Source:MGI Symbol;Acc:MGI:3779933]	Mouse data available
ENSG00000174015	SPERT	ENSMUSG00000034913	Spert	spermatid associated [Source:MGI Symbol;Acc:MGI:1915176]	No Mouse
ENSG00000174016	FAM46D
ENSG00000174448	STARD6	ENSMUSG00000079608	Stard6	StAR-related lipid transfer (START) domain containing 6 [Source:MGI Symbol;Acc:MGI:2156774]	No Mouse
ENSG00000174450	GOLGA6L2	ENSMUSG00000002546	Golga2	golgi autoantigen, golgin subfamily a, 2 [Source:MGI Symbol;Acc:MGI:2139395]	No Mouse
ENSG00000175018	TEX36	ENSMUSG00000030976	Tex36	testis expressed 36 [Source:MGI Symbol;Acc:MGI:1921058]	No Mouse
ENSG00000175520	UBQLN3	ENSMUSG00000051618	Ubqln3	ubiquilin 3 [Source:MGI Symbol;Acc:MGI:3045291]	Mouse data available
ENSG00000175697	GPR156	ENSMUSG00000046961	Gpr156	G protein-coupled receptor 156 [Source:MGI Symbol;Acc:MGI:2653880]	No Mouse
ENSG00000175718	RBMXL3	ENSMUSG00000073894	Rbmxl2	RNA binding motif protein, X-linked-like 2 [Source:MGI Symbol;Acc:MGI:1923822]	Mouse data available
ENSG00000175809	ZNF645
ENSG00000175820	CCDC168	ENSMUSG00000091844	Gm8251	predicted gene 8251 [Source:MGI Symbol;Acc:MGI:3647616]	No Mouse
ENSG00000175877	TMEM270	ENSMUSG00000040576	Tmem270	transmembrane protein 270 [Source:MGI Symbol;Acc:MGI:1923879]	Mouse data available
ENSG00000176256	HMGB4	ENSMUSG00000048686	Hmgb4	high-mobility group box 4 [Source:MGI Symbol;Acc:MGI:1916567]	Mouse data available
ENSG00000176302	FOXR1	ENSMUSG00000074397	Foxr1	forkhead box R1 [Source:MGI Symbol;Acc:MGI:2685961]	Mouse data available
ENSG00000176566	DCAF4L2	ENSMUSG00000021222	Dcaf4	DDB1 and CUL4 associated factor 4 [Source:MGI Symbol;Acc:MGI:1921078]	No Mouse
ENSG00000176571	CNBD1	ENSMUSG00000073991	Cnbd1	cyclic nucleotide binding domain containing 1 [Source:MGI Symbol;Acc:MGI:3650508]	No Mouse
ENSG00000176746	MAGEB6	ENSMUSG00000073069	Mageb2	melanoma antigen, family B, 2 [Source:MGI Symbol;Acc:MGI:105117]	No Mouse
ENSG00000176927	EFCAB5	ENSMUSG00000050944	Efcab5	EF-hand calcium binding domain 5 [Source:MGI Symbol;Acc:MGI:2442440]	No Mouse
ENSG00000176988	FMR1NB	ENSMUSG00000062170	Fmr1nb	Fmr1 neighbor [Source:MGI Symbol;Acc:MGI:2672032]	Mouse data available
ENSG00000177143	CETN1	ENSMUSG00000050996	Cetn1	centrin 1 [Source:MGI Symbol;Acc:MGI:1347086]	Mouse data available
ENSG00000177324	BEND2	ENSMUSG00000108981	Gm15262	predicted gene 15262 [Source:MGI Symbol;Acc:MGI:3705232]	No Mouse
ENSG00000177414	UBE2U	ENSMUSG00000069733	Ube2u	ubiquitin-conjugating enzyme E2U (putative) [Source:MGI Symbol;Acc:MGI:3588216]	Mouse data available
ENSG00000177504	VCX2
ENSG00000177558	FAM187B	ENSMUSG00000046826	Fam187b	family with sequence similarity 187, member B [Source:MGI Symbol;Acc:MGI:1923665]	No Mouse
ENSG00000177673	TEX44	ENSMUSG00000036574	Tex44	testis expressed 44 [Source:MGI Symbol;Acc:MGI:1919113]	No Mouse
ENSG00000177689	MAGEB10
ENSG00000177992	SPATA31E1
ENSG00000178021	TSPYL6
ENSG00000178257	PRM3	ENSMUSG00000050058	Prm3	protamine 3 [Source:MGI Symbol;Acc:MGI:106601]	Mouse data available
ENSG00000178279	TNP2	ENSMUSG00000043050	Tnp2	transition protein 2 [Source:MGI Symbol;Acc:MGI:98785]	Mouse data available
ENSG00000178358	OR2D3	ENSMUSG00000073896	Olfr716	olfactory receptor 716 [Source:MGI Symbol;Acc:MGI:3030550]	No Mouse
ENSG00000178395	CCDC185	ENSMUSG00000043429	Ccdc185	coiled-coil domain containing 185 [Source:MGI Symbol;Acc:MGI:3618292]	No Mouse
ENSG00000178645	C10orf53	ENSMUSG00000072473	1700024G13Rik	RIKEN cDNA 1700024G13 gene [Source:MGI Symbol;Acc:MGI:1914335]	No Mouse
ENSG00000178795	GDPD4	ENSMUSG00000035582	Gdpd4	glycerophosphodiester phosphodiesterase domain containing 4 [Source:MGI Symbol;Acc:MGI:3606573]	Mouse data available
ENSG00000178997	EXD1	ENSMUSG00000048647	Exd1	exonuclease 3'-5' domain containing 1 [Source:MGI Symbol;Acc:MGI:3045306]	Mouse data available
ENSG00000179046	TRIML2	ENSMUSG00000091490	Triml2	tripartite motif family-like 2 [Source:MGI Symbol;Acc:MGI:3642989]	No Mouse
ENSG00000179165	PXT1	ENSMUSG00000045378	Pxt1	peroxisomal, testis specific 1 [Source:MGI Symbol;Acc:MGI:1916557]	No Mouse
ENSG00000179213	SIGLECL1	ENSMUSG00000108695	Gm2511		No Mouse
ENSG00000179407	DNAJB8	ENSMUSG00000048206	Dnajb8	DnaJ heat shock protein family (Hsp40) member B8 [Source:MGI Symbol;Acc:MGI:1922801]	No Mouse
ENSG00000179468	OR9A2	ENSMUSG00000045479	Olfr459	olfactory receptor 459 [Source:MGI Symbol;Acc:MGI:3030293]	No Mouse
ENSG00000179580	RNF151	ENSMUSG00000008482	Rnf151	ring finger protein 151 [Source:MGI Symbol;Acc:MGI:1914754]	No Mouse
ENSG00000179930	ZNF648	ENSMUSG00000066797	Zfp648	zinc finger protein 648 [Source:MGI Symbol;Acc:MGI:2685049]	No Mouse
ENSG00000180083	WFDC11	ENSMUSG00000078940	Wfdc11	WAP four-disulfide core domain 11 [Source:MGI Symbol;Acc:MGI:3651686]	Mouse data available
ENSG00000180090	OR3A1	ENSMUSG00000070380	Olfr401	olfactory receptor 401 [Source:MGI Symbol;Acc:MGI:3030235]	No Mouse
ENSG00000180116	C12orf40	ENSMUSG00000078932	CN725425	cDNA sequence CN725425 [Source:MGI Symbol;Acc:MGI:3613655]	No Mouse
ENSG00000180219	FAM71C
ENSG00000180336	MEIOC	ENSMUSG00000051455	Meioc	meiosis specific with coiled-coil domain [Source:MGI Symbol;Acc:MGI:2686410]	Mouse data available
ENSG00000180424	DEFB123	ENSMUSG00000044863	Defb36	defensin beta 36 [Source:MGI Symbol;Acc:MGI:2385956]	No Mouse
ENSG00000180483	DEFB119	ENSMUSG00000050645	Defb19	defensin beta 19 [Source:MGI Symbol;Acc:MGI:2385955]	No Mouse
ENSG00000180697	C3orf22	ENSMUSG00000049694	BC048671	cDNA sequence BC048671 [Source:MGI Symbol;Acc:MGI:2679261]	No Mouse
ENSG00000180974	OR52E4	ENSMUSG00000073914	Olfr677	olfactory receptor 677 [Source:MGI Symbol;Acc:MGI:3030511]	No Mouse
ENSG00000180988	OR52N2	ENSMUSG00000063582	Olfr666	olfactory receptor 666 [Source:MGI Symbol;Acc:MGI:3030500]	No Mouse
ENSG00000181013	C17orf47	ENSMUSG00000090107	Gm11492	predicted gene 11492 [Source:MGI Symbol;Acc:MGI:3651136]	No Mouse
ENSG00000181323	SPEM1	ENSMUSG00000041165	Spem1	sperm maturation 1 [Source:MGI Symbol;Acc:MGI:1921538]	Mouse data available
ENSG00000181355	OFCC1
ENSG00000181433	SAGE1	ENSMUSG00000064016	Gm648	predicted gene 648 [Source:MGI Symbol;Acc:MGI:2685494]	Mouse data available
ENSG00000181609	OR52D1	ENSMUSG00000073931	Olfr646	olfactory receptor 646 [Source:MGI Symbol;Acc:MGI:3030480]	No Mouse
ENSG00000181626	ANKRD62
ENSG00000181786	ACTL9	ENSMUSG00000092519	Actl9	actin-like 9 [Source:MGI Symbol;Acc:MGI:1916731]	No Mouse
ENSG00000181867	FTMT	ENSMUSG00000024510	Ftmt	ferritin mitochondrial [Source:MGI Symbol;Acc:MGI:1914884]	Mouse data available
ENSG00000182111	ZNF716
ENSG00000182459	TEX19	ENSMUSG00000039337	Tex19.2	testis expressed gene 19.2 [Source:MGI Symbol;Acc:MGI:1918206]	Mouse data available
ENSG00000182645	CCDC172	ENSMUSG00000025090	Ccdc172	coiled-coil domain containing 172 [Source:MGI Symbol;Acc:MGI:1922895]	No Mouse
ENSG00000183035	CYLC1	ENSMUSG00000073001	Cylc1	cylicin, basic protein of sperm head cytoskeleton 1 [Source:MGI Symbol;Acc:MGI:1914657]	No Mouse
ENSG00000183206	POTEC	ENSMUSG00000020481	Ankrd36	ankyrin repeat domain 36 [Source:MGI Symbol;Acc:MGI:1923639]	No Mouse
ENSG00000183269	OR52E8	ENSMUSG00000094531	Olfr671	olfactory receptor 671 [Source:MGI Symbol;Acc:MGI:3030505]	No Mouse
ENSG00000183304	FAM9A	ENSMUSG00000079578	Gm1140	predicted gene 1140 [Source:MGI Symbol;Acc:MGI:2685986]	No Mouse
ENSG00000183318	SPDYE4	ENSMUSG00000029586	Spdye4b	speedy/RINGO cell cycle regulator family, member E4B [Source:MGI Symbol;Acc:MGI:3612701]	Mouse data available
ENSG00000183324	REC114	ENSMUSG00000074269	Rec114	REC114 meiotic recombination protein [Source:MGI Symbol;Acc:MGI:1920923]	Mouse data available
ENSG00000183434	TFDP3	ENSMUSG00000038482	Tfdp1	transcription factor Dp 1 [Source:MGI Symbol;Acc:MGI:101934]	Mouse data available
ENSG00000183559	C10orf120	ENSMUSG00000013668	4933402N03Rik	RIKEN cDNA 4933402N03 gene [Source:MGI Symbol;Acc:MGI:1914681]	Mouse data available
ENSG00000184029	DSCR4
ENSG00000184108	TRIML1	ENSMUSG00000031651	Triml1	tripartite motif family-like 1 [Source:MGI Symbol;Acc:MGI:2687279]	No Mouse
ENSG00000184345	IQCF2	ENSMUSG00000118396	IQCF2		No Mouse
ENSG00000184507	NUTM1	ENSMUSG00000041358	Nutm1	NUT midline carcinoma, family member 1 [Source:MGI Symbol;Acc:MGI:2661384]	Mouse data available
ENSG00000184560	SPEM2	ENSMUSG00000044084	Spem2	SPEM family member 2 [Source:MGI Symbol;Acc:MGI:1918293]	No Mouse
ENSG00000184650	ODF4	ENSMUSG00000032921	Odf4	outer dense fiber of sperm tails 4 [Source:MGI Symbol;Acc:MGI:2182079]	Mouse data available
ENSG00000184735	DDX53
ENSG00000184933	OR6A2	ENSMUSG00000070417	Olfr2	olfactory receptor 2 [Source:MGI Symbol;Acc:MGI:97432]	No Mouse
ENSG00000185056	C5orf47	ENSMUSG00000020299	4930524B15Rik	RIKEN cDNA 4930524B15 gene [Source:MGI Symbol;Acc:MGI:1914842]	No Mouse
ENSG00000185247	MAGEA11	ENSMUSG00000033343	Magea4	melanoma antigen, family A, 4 [Source:MGI Symbol;Acc:MGI:1333839]	No Mouse
ENSG00000185264	TEX33	ENSMUSG00000062154	Tex33	testis expressed 33 [Source:MGI Symbol;Acc:MGI:1920626]	No Mouse
ENSG00000185294	SPPL2C	ENSMUSG00000049506	Sppl2c	signal peptide peptidase 2C [Source:MGI Symbol;Acc:MGI:3045264]	No Mouse
ENSG00000185594	SPATA8
ENSG00000185686	PRAME
ENSG00000185689	C6orf201	ENSMUSG00000021415	4933417A18Rik	RIKEN cDNA 4933417A18 gene [Source:MGI Symbol;Acc:MGI:1914011]	Mouse data available
ENSG00000185823	NPAP1
ENSG00000185888	PRSS38	ENSMUSG00000049291	Prss38	protease, serine 38 [Source:MGI Symbol;Acc:MGI:2685095]	No Mouse
ENSG00000185958	FAM186A	ENSMUSG00000045350	Fam186a	family with sequence similarity 186, member A [Source:MGI Symbol;Acc:MGI:2685766]	No Mouse
ENSG00000186118	TEX38	ENSMUSG00000044556	Tex38	testis expressed 38 [Source:MGI Symbol;Acc:MGI:1922423]	Mouse data available
ENSG00000186143	PRR30	ENSMUSG00000042888	Prr30	proline rich 30 [Source:MGI Symbol;Acc:MGI:1923877]	No Mouse
ENSG00000186452	TMPRSS12	ENSMUSG00000045631	Tmprss12	transmembrane (C-terminal) protease, serine 12 [Source:MGI Symbol;Acc:MGI:1922252]	No Mouse
ENSG00000186714	CCDC73	ENSMUSG00000045106	Ccdc73	coiled-coil domain containing 73 [Source:MGI Symbol;Acc:MGI:3606488]	No Mouse
ENSG00000186788	SPATA31D3	ENSMUSG00000050876	Spata31d1a	spermatogenesis associated 31 subfamily D, member 1A [Source:MGI Symbol;Acc:MGI:1919469]	No Mouse
ENSG00000187003	ACTL7A	ENSMUSG00000070979	Actl7a	actin-like 7a [Source:MGI Symbol;Acc:MGI:1343051]	No Mouse
ENSG00000187516	HYPM	ENSMUSG00000040456	Hypm	huntingtin interacting protein M [Source:MGI Symbol;Acc:MGI:1914584]	No Mouse
ENSG00000187747	OR52B6	ENSMUSG00000073945	Olfr618	olfactory receptor 618 [Source:MGI Symbol;Acc:MGI:3030452]	No Mouse
ENSG00000187753	C9orf153	ENSMUSG00000049902	4921517D22Rik	RIKEN cDNA 4921517D22 gene [Source:MGI Symbol;Acc:MGI:1918150]	No Mouse
ENSG00000187772	LIN28B	ENSMUSG00000063804	Lin28b	lin-28 homolog B (C. elegans) [Source:MGI Symbol;Acc:MGI:3584032]	Mouse data available
ENSG00000187791	FAM205C	ENSMUSG00000050141	Fam205c	family with sequence similarity 205, member C [Source:MGI Symbol;Acc:MGI:2679716]	No Mouse
ENSG00000187806	TMEM202	ENSMUSG00000049526	Tmem202	transmembrane protein 202 [Source:MGI Symbol;Acc:MGI:1921143]	Mouse data available
ENSG00000187833	C2orf78	ENSMUSG00000060565	Gm5591	predicted gene 5591 [Source:MGI Symbol;Acc:MGI:3648692]	No Mouse
ENSG00000187969	ZCCHC13	ENSMUSG00000031330	Zcchc13	zinc finger, CCHC domain containing 13 [Source:MGI Symbol;Acc:MGI:1922314]	Mouse data available
ENSG00000188219	POTEE	ENSMUSG00000020481	Ankrd36	ankyrin repeat domain 36 [Source:MGI Symbol;Acc:MGI:1923639]	No Mouse
ENSG00000188316	ENO4	ENSMUSG00000048029	Eno4	enolase 4 [Source:MGI Symbol;Acc:MGI:2441717]	Mouse data available
ENSG00000188386	PPP3R2	ENSMUSG00000028310	Ppp3r2	protein phosphatase 3, regulatory subunit B, alpha isoform (calcineurin B, type II) [Source:MGI Symbol;Acc:MGI:107171]	Mouse data available
ENSG00000188425	NANOS2	ENSMUSG00000051965	Nanos2	nanos C2HC-type zinc finger 2 [Source:MGI Symbol;Acc:MGI:2676627]	Mouse data available
ENSG00000188782	CATSPER4	ENSMUSG00000048003	Catsper4	cation channel, sperm associated 4 [Source:MGI Symbol;Acc:MGI:3043288]	Mouse data available
ENSG00000188800	TMCO2	ENSMUSG00000078577	Tmco2	transmembrane and coiled-coil domains 2 [Source:MGI Symbol;Acc:MGI:1916719]	No Mouse
ENSG00000189064	GAGE2A
ENSG00000189099	PRSS48	ENSMUSG00000049013	Prss48	protease, serine 48 [Source:MGI Symbol;Acc:MGI:2685865]	No Mouse
ENSG00000189139	FSCB	ENSMUSG00000043060	Fscb	fibrous sheath CABYR binding protein [Source:MGI Symbol;Acc:MGI:3646964]	No Mouse
ENSG00000189186	DCAF8L2	ENSMUSG00000035395	Pet2	plasmacytoma expressed transcript 2 [Source:MGI Symbol;Acc:MGI:101758]	No Mouse
ENSG00000189299	FOXR2	ENSMUSG00000071665	Foxr2	forkhead box R2 [Source:MGI Symbol;Acc:MGI:3511682]	No Mouse
ENSG00000189401	OTUD6A	ENSMUSG00000051582	Otud6a	OTU domain containing 6A [Source:MGI Symbol;Acc:MGI:3644685]	Mouse data available
ENSG00000196242	OR2C3
ENSG00000196335	STK31	ENSMUSG00000023403	Stk31	serine threonine kinase 31 [Source:MGI Symbol;Acc:MGI:1924735]	Mouse data available
ENSG00000196350	ZNF729	ENSMUSG00000058093	Zfp729b	zinc finger protein 729b [Source:MGI Symbol;Acc:MGI:2145180]	No Mouse
ENSG00000196475	GK2	ENSMUSG00000050553	Gk2	glycerol kinase 2 [Source:MGI Symbol;Acc:MGI:1329027]	Mouse data available
ENSG00000196553	CCDC196	ENSMUSG00000099418	Gm6657	predicted gene 6657 [Source:MGI Symbol;Acc:MGI:3645257]	No Mouse
ENSG00000196604	POTEF	ENSMUSG00000020481	Ankrd36	ankyrin repeat domain 36 [Source:MGI Symbol;Acc:MGI:1923639]	No Mouse
ENSG00000196862	RGPD4	ENSMUSG00000003226	Ranbp2	RAN binding protein 2 [Source:MGI Symbol;Acc:MGI:894323]	Mouse data available
ENSG00000196866	HIST1H2AD	ENSMUSG00000061615	Hist1h2ab	histone cluster 1, H2ab [Source:MGI Symbol;Acc:MGI:2448306]	No Mouse
ENSG00000197172	MAGEA6	ENSMUSG00000055746	Magea2	melanoma antigen, family A, 2 [Source:MGI Symbol;Acc:MGI:1333793]	No Mouse
ENSG00000197213	ZSCAN5B	ENSMUSG00000058028	Zscan5b	zinc finger and SCAN domain containing 5B [Source:MGI Symbol;Acc:MGI:2159640]	Mouse data available
ENSG00000197437	OR13G1	ENSMUSG00000054054	Olfr309	olfactory receptor 309 [Source:MGI Symbol;Acc:MGI:3030143]	No Mouse
ENSG00000197651	CCER1	ENSMUSG00000047025	Ccer1	coiled-coil glutamate-rich protein 1 [Source:MGI Symbol;Acc:MGI:1913966]	No Mouse
ENSG00000197889	MEIG1	ENSMUSG00000026650	Meig1	meiosis expressed gene 1 [Source:MGI Symbol;Acc:MGI:1202878]	Mouse data available
ENSG00000198028	ZNF560	ENSMUSG00000055150	Zfp78	zinc finger protein 78 [Source:MGI Symbol;Acc:MGI:107783]	No Mouse
ENSG00000198033	TUBA3C	ENSMUSG00000067338	Tuba3b	tubulin, alpha 3B [Source:MGI Symbol;Acc:MGI:1095408]	No Mouse
ENSG00000198054	DSCR8
ENSG00000198445	CCT8L2	ENSMUSG00000038044	Cct8l1	chaperonin containing TCP1, subunit 8 (theta)-like 1 [Source:MGI Symbol;Acc:MGI:2685289]	No Mouse
ENSG00000198573	SPANXC
ENSG00000198633	ZNF534
ENSG00000198681	MAGEA1	ENSMUSG00000055746	Magea2	melanoma antigen, family A, 2 [Source:MGI Symbol;Acc:MGI:1333793]	No Mouse
ENSG00000198765	SYCP1	ENSMUSG00000027855	Sycp1	synaptonemal complex protein 1 [Source:MGI Symbol;Acc:MGI:105931]	Mouse data available
ENSG00000198798	MAGEB3
ENSG00000203730	TEDDM1	ENSMUSG00000043282	Teddm1b	transmembrane epididymal protein 1B [Source:MGI Symbol;Acc:MGI:3646829]	No Mouse
ENSG00000203733	GJE1	ENSMUSG00000019867	Gje1	gap junction protein, epsilon 1 [Source:MGI Symbol;Acc:MGI:1923993]	Mouse data available
ENSG00000203784	LELP1	ENSMUSG00000027927	Lelp1	late cornified envelope-like proline-rich 1 [Source:MGI Symbol;Acc:MGI:1916582]	No Mouse
ENSG00000203795	FAM24A	ENSMUSG00000030858	Fam24b	family with sequence similarity 24 member B [Source:MGI Symbol;Acc:MGI:1916568]	No Mouse
ENSG00000203910	C1orf146	ENSMUSG00000089798	1700028K03Rik	RIKEN cDNA 1700028K03 gene [Source:MGI Symbol;Acc:MGI:1923671]	No Mouse
ENSG00000203942	C10orf62	ENSMUSG00000090369	4933411K16Rik	RIKEN cDNA 4933411K16 gene [Source:MGI Symbol;Acc:MGI:1914015]	No Mouse
ENSG00000204006	C1orf185	ENSMUSG00000060491	4930522H14Rik	RIKEN cDNA 4930522H14 gene [Source:MGI Symbol;Acc:MGI:1914896]	Mouse data available
ENSG00000204025	TRPC5OS	ENSMUSG00000072934	Trpc5os	transient receptor potential cation channel, subfamily C, member 5, opposite strand [Source:MGI Symbol;Acc:MGI:3641805]	No Mouse
ENSG00000204086	RPA4
ENSG00000204193	TXNDC8	ENSMUSG00000038709	Txndc8	thioredoxin domain containing 8 [Source:MGI Symbol;Acc:MGI:1914652]	No Mouse
ENSG00000204279	PAGE3
ENSG00000204296	C6orf10
ENSG00000204300	TMEM225	ENSMUSG00000040541	Tmem225	transmembrane protein 225 [Source:MGI Symbol;Acc:MGI:1922917]	No Mouse
ENSG00000204640	NMS	ENSMUSG00000067604	Nms	neuromedin S [Source:MGI Symbol;Acc:MGI:3583618]	No Mouse
ENSG00000204669	C9orf57	ENSMUSG00000079382	Gm3443	predicted gene 3443 [Source:MGI Symbol;Acc:MGI:3781620]	No Mouse
ENSG00000204700	OR2J2	ENSMUSG00000054940	Olfr137	olfactory receptor 137 [Source:MGI Symbol;Acc:MGI:2177520]	No Mouse
ENSG00000204703	OR2B3
ENSG00000204704	OR2W1	ENSMUSG00000060404	Olfr1369-ps1	olfactory receptor 1369, pseudogene 1 [Source:MGI Symbol;Acc:MGI:3031203]	No Mouse
ENSG00000204952	FBXO47	ENSMUSG00000070336	Fbxo47	F-box protein 47 [Source:MGI Symbol;Acc:MGI:1920223]	Mouse data available
ENSG00000204961	PCDHA9	ENSMUSG00000104318	Pcdha7	protocadherin alpha 7 [Source:MGI Symbol;Acc:MGI:1298369]	No Mouse
ENSG00000205108	FAM205A	ENSMUSG00000078746	Fam205a4	family with sequence similarity 205, member A4 [Source:MGI Symbol;Acc:MGI:5434294]	No Mouse
ENSG00000205111	CDKL4	ENSMUSG00000033966	Cdkl4	cyclin-dependent kinase-like 4 [Source:MGI Symbol;Acc:MGI:3587025]	No Mouse
ENSG00000205301	MGAT4D	ENSMUSG00000035057	Mgat4d	MGAT4 family, member C [Source:MGI Symbol;Acc:MGI:1914805]	Mouse data available
ENSG00000205359	SLCO6A1	ENSMUSG00000045463	Slco6b1		No Mouse
ENSG00000205642	VCX3B
ENSG00000206043	C18orf63	ENSMUSG00000117781	C18orf63		No Mouse
ENSG00000206105	KRTAP20-4
ENSG00000206181	ELOA2
ENSG00000212126	TAS2R50	ENSMUSG00000059382	Tas2r120	taste receptor, type 2, member 120 [Source:MGI Symbol;Acc:MGI:2681256]	No Mouse
ENSG00000212128	TAS2R13	ENSMUSG00000071150	Tas2r121	taste receptor, type 2, member 121 [Source:MGI Symbol;Acc:MGI:2681259]	No Mouse
ENSG00000212710	CTAGE1	ENSMUSG00000021000	Mia2	melanoma inhibitory activity 2 [Source:MGI Symbol;Acc:MGI:2159614]	Mouse data available
ENSG00000213221	DNLZ	ENSMUSG00000075467	Dnlz	DNL-type zinc finger [Source:MGI Symbol;Acc:MGI:106559]	No Mouse
ENSG00000213265	TSGA13	ENSMUSG00000039032	Tsga13	testis specific gene A13 [Source:MGI Symbol;Acc:MGI:1891413]	Mouse data available
ENSG00000213401	MAGEA12	ENSMUSG00000055746	Magea2	melanoma antigen, family A, 2 [Source:MGI Symbol;Acc:MGI:1333793]	No Mouse
ENSG00000213973	ZNF99	ENSMUSG00000058093	Zfp729b	zinc finger protein 729b [Source:MGI Symbol;Acc:MGI:2145180]	No Mouse
ENSG00000214107	MAGEB1	ENSMUSG00000062162	Mageb1	melanoma antigen, family B, 1 [Source:MGI Symbol;Acc:MGI:105118]	No Mouse
ENSG00000214360	EFCAB9	ENSMUSG00000044056	Efcab9	EF-hand calcium binding domain 9 [Source:MGI Symbol;Acc:MGI:1916556]	No Mouse
ENSG00000214686	IQCF6	ENSMUSG00000091129	Iqcf6	IQ motif containing F6 [Source:MGI Symbol;Acc:MGI:3781315]	No Mouse
ENSG00000214897	PNMA6E	ENSMUSG00000109368	Gm45015	predicted gene 45015 [Source:MGI Symbol;Acc:MGI:5753591]	No Mouse
ENSG00000214929	SPATA31D1	ENSMUSG00000050876	Spata31d1a	spermatogenesis associated 31 subfamily D, member 1A [Source:MGI Symbol;Acc:MGI:1919469]	No Mouse
ENSG00000215131	C16orf90	ENSMUSG00000005983	1700037C18Rik	RIKEN cDNA 1700037C18 gene [Source:MGI Symbol;Acc:MGI:1920511]	Mouse data available
ENSG00000215262	KCNU1	ENSMUSG00000031576	Kcnu1	potassium channel, subfamily U, member 1 [Source:MGI Symbol;Acc:MGI:1202300]	Mouse data available
ENSG00000215910	C1orf167
ENSG00000218819	TDRD15
ENSG00000218823	PAPOLB	ENSMUSG00000074817	Papolb	poly (A) polymerase beta (testis specific) [Source:MGI Symbol;Acc:MGI:1932115]	Mouse data available
ENSG00000221882	OR3A2	ENSMUSG00000063116	Olfr410	olfactory receptor 410 [Source:MGI Symbol;Acc:MGI:3030244]	No Mouse
ENSG00000221888	OR1C1	ENSMUSG00000061952	Olfr1377	olfactory receptor 1377 [Source:MGI Symbol;Acc:MGI:3031211]	No Mouse
ENSG00000221900	POM121L12	ENSMUSG00000084135	Pom121l12	POM121 membrane glycoprotein-like 12 [Source:MGI Symbol;Acc:MGI:1920677]	No Mouse
ENSG00000223601	EBLN1
ENSG00000224902	GAGE12H
ENSG00000224960	PPP4R3C	ENSMUSG00000079513	4932429P05Rik	RIKEN cDNA 4932429P05 gene [Source:MGI Symbol;Acc:MGI:3588287]	No Mouse
ENSG00000225781	OR6V1
ENSG00000226372	DCAF8L1	ENSMUSG00000035395	Pet2	plasmacytoma expressed transcript 2 [Source:MGI Symbol;Acc:MGI:101758]	No Mouse
ENSG00000226650	KIF4B	ENSMUSG00000034311	Kif4	kinesin family member 4 [Source:MGI Symbol;Acc:MGI:108389]	Mouse data available
ENSG00000226761	TAS2R46	ENSMUSG00000059382	Tas2r120	taste receptor, type 2, member 120 [Source:MGI Symbol;Acc:MGI:2681256]	No Mouse
ENSG00000227059	ANHX
ENSG00000227234	SPANXB1
ENSG00000227868	TEX46	ENSMUSG00000036921	Tex46	testis expressed 46 [Source:MGI Symbol;Acc:MGI:1914913]	No Mouse
ENSG00000228075	BOD1L2	ENSMUSG00000044502	Bod1	biorientation of chromosomes in cell division 1 [Source:MGI Symbol;Acc:MGI:1916806]	Mouse data available
ENSG00000229937	PRPS1L1	ENSMUSG00000092305	Prps1l1	phosphoribosyl pyrophosphate synthetase 1-like 1 [Source:MGI Symbol;Acc:MGI:1922706]	No Mouse
ENSG00000230268	SSU72P8
ENSG00000230601	TEX48	ENSMUSG00000058935	Tex48	testis expressed 48 [Source:MGI Symbol;Acc:MGI:1922774]	No Mouse
ENSG00000231256	C17orf105
ENSG00000232113	TEX50	ENSMUSG00000049160	Tex50	testis expressed 50 [Source:MGI Symbol;Acc:MGI:1922183]	No Mouse
ENSG00000233436	BTBD18	ENSMUSG00000086598	Btbd18	BTB (POZ) domain containing 18 [Source:MGI Symbol;Acc:MGI:3650217]	Mouse data available
ENSG00000233701	PRR23C	ENSMUSG00000074123	7420426K07Rik	RIKEN cDNA 7420426K07 gene [Source:MGI Symbol;Acc:MGI:3588253]	No Mouse
ENSG00000234068	PAGE2
ENSG00000234186	C16orf82
ENSG00000234828	IQCM	ENSMUSG00000031620	Iqcm	IQ motif containing M [Source:MGI Symbol;Acc:MGI:1919081]	No Mouse
ENSG00000235376	RPEL1	ENSMUSG00000026005	Rpe	ribulose-5-phosphate-3-epimerase [Source:MGI Symbol;Acc:MGI:1913896]	Mouse data available
ENSG00000235631	RNF148	ENSMUSG00000078179	Rnf148	ring finger protein 148 [Source:MGI Symbol;Acc:MGI:1918550]	No Mouse
ENSG00000236027	PATE3	ENSMUSG00000094995	Pate3	prostate and testis expressed 3 [Source:MGI Symbol;Acc:MGI:4936999]	Mouse data available
ENSG00000236398	TAS2R39	ENSMUSG00000047102	Tas2r139	taste receptor, type 2, member 139 [Source:MGI Symbol;Acc:MGI:2681308]	Mouse data available
ENSG00000236444	UBE2L5
ENSG00000236446	CT47B1	ENSMUSG00000079642	Gm6268	predicted gene 6268 [Source:MGI Symbol;Acc:MGI:3644556]	No Mouse
ENSG00000236980	C3orf84	ENSMUSG00000050641	BC048562	cDNA sequence BC048562 [Source:MGI Symbol;Acc:MGI:3618861]	Mouse data available
ENSG00000237136	C4orf51	ENSMUSG00000031682	1700011L22Rik	RIKEN cDNA 1700011L22 gene [Source:MGI Symbol;Acc:MGI:1914937]	No Mouse
ENSG00000237353	PATE4	ENSMUSG00000032099	Pate4	prostate and testis expressed 4 [Source:MGI Symbol;Acc:MGI:1930790]	Mouse data available
ENSG00000237452	BHMG1	ENSMUSG00000085601	Gm4969	predicted gene 4969 [Source:MGI Symbol;Acc:MGI:3647482]	No Mouse
ENSG00000240021	TEX35	ENSMUSG00000026592	Tex35	testis expressed 35 [Source:MGI Symbol;Acc:MGI:1920685]	Mouse data available
ENSG00000240720	LRRD1	ENSMUSG00000040367	Lrrd1	leucine rich repeats and death domain containing 1 [Source:MGI Symbol;Acc:MGI:3045299]	No Mouse
ENSG00000241128	OR14A2	ENSMUSG00000055610	Olfr307	olfactory receptor 307 [Source:MGI Symbol;Acc:MGI:3030141]	No Mouse
ENSG00000241149	AC115220.1
ENSG00000242950	ERVW-1	ENSMUSG00000084897	Gm14226	predicted gene 14226 [Source:MGI Symbol;Acc:MGI:3649244]	No Mouse
ENSG00000243978	RTL9	ENSMUSG00000085584	Rtl9	retrotransposon Gag like 9 [Source:MGI Symbol;Acc:MGI:2685231]	No Mouse
ENSG00000244411	KRTAP5-7
ENSG00000244588	RAD21L1	ENSMUSG00000074704	Rad21l	RAD21-like (S. pombe) [Source:MGI Symbol;Acc:MGI:3652039]	Mouse data available
ENSG00000248483	POU5F2	ENSMUSG00000093668	Pou5f2	POU domain class 5, transcription factor 2 [Source:MGI Symbol;Acc:MGI:1922757]	Mouse data available
ENSG00000248767	AC187653.1	ENSMUSG00000094504	Gm5294	predicted gene 5294 [Source:MGI Symbol;Acc:MGI:3646467]	No Mouse
ENSG00000249139	EPPIN-WFDC6	ENSMUSG00000070531	Wfdc6b	WAP four-disulfide core domain 6B [Source:MGI Symbol;Acc:MGI:3575430]	No Mouse
ENSG00000249715	FER1L5	ENSMUSG00000037432	Fer1l5	fer-1-like 5 (C. elegans) [Source:MGI Symbol;Acc:MGI:3616091]	No Mouse
ENSG00000249961	TERB1	ENSMUSG00000052616	Terb1	telomere repeat binding bouquet formation protein 1 [Source:MGI Symbol;Acc:MGI:2443187]	Mouse data available
ENSG00000250719	AL672043.1	ENSMUSG00000078593	1700042G07Rik	RIKEN cDNA 1700042G07 gene [Source:MGI Symbol;Acc:MGI:1914573]	No Mouse
ENSG00000250803	AC010255.3	ENSMUSG00000024532	1700034E13Rik	RIKEN cDNA 1700034E13 gene [Source:MGI Symbol;Acc:MGI:1925664]	No Mouse
ENSG00000251258	RFPL4B	ENSMUSG00000094311	Rfpl4b	ret finger protein-like 4B [Source:MGI Symbol;Acc:MGI:2684908]	No Mouse
ENSG00000253506	NACA2	ENSMUSG00000061315	Naca	nascent polypeptide-associated complex alpha polypeptide [Source:MGI Symbol;Acc:MGI:106095]	Mouse data available
ENSG00000255181	CCDC166	ENSMUSG00000098176	Ccdc166	coiled-coil domain containing 166 [Source:MGI Symbol;Acc:MGI:1925902]	No Mouse
ENSG00000255359	CCDC179	ENSMUSG00000094445	1700015G11Rik	RIKEN cDNA 1700015G11 gene [Source:MGI Symbol;Acc:MGI:1922779]	No Mouse
ENSG00000256188	TAS2R30	ENSMUSG00000059382	Tas2r120	taste receptor, type 2, member 120 [Source:MGI Symbol;Acc:MGI:2681256]	No Mouse
ENSG00000258223	PRSS58	ENSMUSG00000051936	Prss58	protease, serine 58 [Source:MGI Symbol;Acc:MGI:3608323]	No Mouse
ENSG00000258713	C20orf141	ENSMUSG00000027409	1700020A23Rik	RIKEN cDNA 1700020A23 gene [Source:MGI Symbol;Acc:MGI:1922906]	No Mouse
ENSG00000260456	C16orf95	ENSMUSG00000031809	1700018B08Rik	RIKEN cDNA 1700018B08 gene [Source:MGI Symbol;Acc:MGI:1923655]	No Mouse
ENSG00000260734	TLE7	ENSMUSG00000095941	Tle7		No Mouse
ENSG00000266733	TBC1D29
ENSG00000266826	AC011195.2	ENSMUSG00000031221	Igbp1	immunoglobulin (CD79A) binding protein 1 [Source:MGI Symbol;Acc:MGI:1346500]	No Mouse
ENSG00000268629	TEX13A	ENSMUSG00000071686	Tex13a	testis expressed 13A [Source:MGI Symbol;Acc:MGI:1915194]	Mouse data available
ENSG00000269058	CALR3	ENSMUSG00000019732	Calr3	calreticulin 3 [Source:MGI Symbol;Acc:MGI:1920566]	Mouse data available
ENSG00000269586	CT45A10	ENSMUSG00000064016	Gm648	predicted gene 648 [Source:MGI Symbol;Acc:MGI:2685494]	Mouse data available
ENSG00000269699	ZIM2
ENSG00000270806	C17orf50	ENSMUSG00000035085	1700020L24Rik	RIKEN cDNA 1700020L24 gene [Source:MGI Symbol;Acc:MGI:1913580]	No Mouse
ENSG00000273111	LYPD4	ENSMUSG00000062732	Lypd4	Ly6/Plaur domain containing 4 [Source:MGI Symbol;Acc:MGI:2687054]	Mouse data available
ENSG00000274391	TPTE	ENSMUSG00000031481	Tpte	transmembrane phosphatase with tensin homology [Source:MGI Symbol;Acc:MGI:2446460]	No Mouse
ENSG00000275489	C17orf98	ENSMUSG00000018543	1700001P01Rik	RIKEN cDNA 1700001P01 gene [Source:MGI Symbol;Acc:MGI:1919465]	No Mouse
ENSG00000275722	LYZL6	ENSMUSG00000020945	Lyzl6	lysozyme-like 6 [Source:MGI Symbol;Acc:MGI:1916694]	Mouse data available
ENSG00000276087	AC008073.3	ENSMUSG00000050545	Fam228b	family with sequence similarity 228, member B [Source:MGI Symbol;Acc:MGI:2442121]	No Mouse
ENSG00000276203	ANKRD20A3
ENSG00000277535	AL772284.2	ENSMUSG00000079642	Gm6268	predicted gene 6268 [Source:MGI Symbol;Acc:MGI:3644556]	No Mouse
ENSG00000277630	BX072566.1	ENSMUSG00000020481	Ankrd36	ankyrin repeat domain 36 [Source:MGI Symbol;Acc:MGI:1923639]	No Mouse
ENSG00000277932	OR52E5	ENSMUSG00000073913	Olfr678	olfactory receptor 678 [Source:MGI Symbol;Acc:MGI:3030512]	No Mouse
ENSG00000278633	AC023491.2
ENSG00000278685	IQCA1L	ENSMUSG00000038199	Iqca1l		No Mouse
ENSG00000280090	OR8B4	ENSMUSG00000066747	Olfr878	olfactory receptor 878 [Source:MGI Symbol;Acc:MGI:3030712]	No Mouse
ENSG00000282419	TEX13D	ENSMUSG00000078320	Tex13c1	TEX13 family member C1 [Source:MGI Symbol;Acc:MGI:2685208]	No Mouse
ENSG00000282815	TEX13C	ENSMUSG00000078320	Tex13c1	TEX13 family member C1 [Source:MGI Symbol;Acc:MGI:2685208]	No Mouse
ENSG00000283205	AL353572.3	ENSMUSG00000114559	Gm47429	predicted gene, 47429 [Source:MGI Symbol;Acc:MGI:6096375]	No Mouse
ENSG00000283434	CSNKA2IP	ENSMUSG00000068167	Csnka2ip	casein kinase 2, alpha prime interacting protein [Source:MGI Symbol;Acc:MGI:2676295]	No Mouse
ENSG00000283439	SPEM3	ENSMUSG00000109737	Gm39566	predicted gene, 39566 [Source:MGI Symbol;Acc:MGI:5622451]	No Mouse
ENSG00000283599	BX276092.9	ENSMUSG00000045010	Gm4779	predicted gene 4779 [Source:MGI Symbol;Acc:MGI:3646776]	No Mouse
ENSG00000283755	CPHXL	ENSMUSG00000095975	Cphx1	cytoplasmic polyadenylated homeobox 1 [Source:MGI Symbol;Acc:MGI:2145733]	No Mouse
ENSG00000284701	TMEM247	ENSMUSG00000037689	Tmem247	transmembrane protein 247 [Source:MGI Symbol;Acc:MGI:1925719]	Mouse data available

## Sheet: spermatogonial_SC_(SSEA4-KIT+)
GeneID	GeneSymbol	ms.GeneID	ms.Symbol	Gene.description	Mouse model availability
ENSG00000042813	ZPBP	ENSMUSG00000020193	Zpbp	zona pellucida binding protein [Source:MGI Symbol;Acc:MGI:1855701]	Mouse data available
ENSG00000046774	MAGEC2	ENSMUSG00000046180	4930550L24Rik	RIKEN cDNA 4930550L24 gene [Source:MGI Symbol;Acc:MGI:1922602]	No Mouse
ENSG00000054796	SPO11	ENSMUSG00000005883	Spo11	SPO11 meiotic protein covalently bound to DSB [Source:MGI Symbol;Acc:MGI:1349669]	Mouse data available
ENSG00000068985	PAGE1
ENSG00000077800	FKBP6	ENSMUSG00000040013	Fkbp6	FK506 binding protein 6 [Source:MGI Symbol;Acc:MGI:2137612]	Mouse data available
ENSG00000078795	PKD2L2	ENSMUSG00000014503	Pkd2l2	polycystic kidney disease 2-like 2 [Source:MGI Symbol;Acc:MGI:1858231]	Mouse data available
ENSG00000101435	CST9L	ENSMUSG00000027445	Cst9	cystatin 9 [Source:MGI Symbol;Acc:MGI:1340053]	Mouse data available
ENSG00000101448	EPPIN	ENSMUSG00000070531	Wfdc6b	WAP four-disulfide core domain 6B [Source:MGI Symbol;Acc:MGI:3575430]	No Mouse
ENSG00000102021	LUZP4
ENSG00000102055	PPP1R2P9
ENSG00000104755	ADAM2	ENSMUSG00000022039	Adam2	a disintegrin and metallopeptidase domain 2 [Source:MGI Symbol;Acc:MGI:1340894]	Mouse data available
ENSG00000104901	DKKL1	ENSMUSG00000030792	Dkkl1	dickkopf-like 1 [Source:MGI Symbol;Acc:MGI:1354963]	Mouse data available
ENSG00000105428	ZNRF4	ENSMUSG00000044526	Znrf4	zinc and ring finger 4 [Source:MGI Symbol;Acc:MGI:1341258]	No Mouse
ENSG00000106013	ANKRD7	ENSMUSG00000029517	Ankrd7	ankyrin repeat domain 7 [Source:MGI Symbol;Acc:MGI:1922446]	Mouse data available
ENSG00000106328	FSCN3	ENSMUSG00000029707	Fscn3	fascin actin-bundling protein 3 [Source:MGI Symbol;Acc:MGI:1890386]	No Mouse
ENSG00000111305	GSG1	ENSMUSG00000030206	Gsg1	germ cell associated 1 [Source:MGI Symbol;Acc:MGI:1194499]	Mouse data available
ENSG00000112273	HDGFL1	ENSMUSG00000045835	Hdgfl1	hepatoma derived growth factor-like 1 [Source:MGI Symbol;Acc:MGI:1194493]	Mouse data available
ENSG00000114487	MORC1	ENSMUSG00000022652	Morc1	microrchidia 1 [Source:MGI Symbol;Acc:MGI:1316740]	Mouse data available
ENSG00000114656	KIAA1257
ENSG00000116703	PDC	ENSMUSG00000006007	Pdc	phosducin [Source:MGI Symbol;Acc:MGI:98090]	Mouse data available
ENSG00000117148	ACTL8
ENSG00000118434	SPACA1	ENSMUSG00000028264	Spaca1	sperm acrosome associated 1 [Source:MGI Symbol;Acc:MGI:1914902]	Mouse data available
ENSG00000120160	EQTN	ENSMUSG00000028575	Eqtn	equatorin, sperm acrosome associated [Source:MGI Symbol;Acc:MGI:1915003]	Mouse data available
ENSG00000120289	MAGEB4	ENSMUSG00000035427	Mageb4	melanoma antigen, family B, 4 [Source:MGI Symbol;Acc:MGI:2148568]	No Mouse
ENSG00000120329	SLC25A2	ENSMUSG00000050304	Slc25a2	solute carrier family 25 (mitochondrial carrier, ornithine transporter) member 2 [Source:MGI Symbol;Acc:MGI:2137907]	No Mouse
ENSG00000120563	LYZL1	ENSMUSG00000024233	Lyzl1	lysozyme-like 1 [Source:MGI Symbol;Acc:MGI:1914578]	Mouse data available
ENSG00000120669	SOHLH2	ENSMUSG00000027794	Sohlh2	spermatogenesis and oogenesis specific basic helix-loop-helix 2 [Source:MGI Symbol;Acc:MGI:1921684]	Mouse data available
ENSG00000121634	GJA8	ENSMUSG00000049908	Gja8	gap junction protein, alpha 8 [Source:MGI Symbol;Acc:MGI:99953]	Mouse data available
ENSG00000122728	TAF1L	ENSMUSG00000031314	Taf1	TATA-box binding protein associated factor 1 [Source:MGI Symbol;Acc:MGI:1336878]	No Mouse
ENSG00000123171	CCDC70	ENSMUSG00000017049	Ccdc70	coiled-coil domain containing 70 [Source:MGI Symbol;Acc:MGI:1915179]	No Mouse
ENSG00000123576	ESX1	ENSMUSG00000023443	Esx1	extraembryonic, spermatogenesis, homeobox 1 [Source:MGI Symbol;Acc:MGI:1096388]	Mouse data available
ENSG00000123594	ATXN3L	ENSMUSG00000021189	Atxn3	ataxin 3 [Source:MGI Symbol;Acc:MGI:1099442]	Mouse data available
ENSG00000124092	CTCFL	ENSMUSG00000070495	Ctcfl	CCCTC-binding factor (zinc finger protein)-like [Source:MGI Symbol;Acc:MGI:3652571]	Mouse data available
ENSG00000124116	WFDC3	ENSMUSG00000076434	Wfdc3	WAP four-disulfide core domain 3 [Source:MGI Symbol;Acc:MGI:1923897]	No Mouse
ENSG00000124449	IRGC	ENSMUSG00000062028	Irgc1	immunity-related GTPase family, cinema 1 [Source:MGI Symbol;Acc:MGI:2685948]	No Mouse
ENSG00000124610	HIST1H1A	ENSMUSG00000049539	Hist1h1a	histone cluster 1, H1a [Source:MGI Symbol;Acc:MGI:1931523]	Mouse data available
ENSG00000124678	TCP11	ENSMUSG00000062859	Tcp11	t-complex protein 11 [Source:MGI Symbol;Acc:MGI:98544]	No Mouse
ENSG00000124818	OPN5	ENSMUSG00000043972	Opn5	opsin 5 [Source:MGI Symbol;Acc:MGI:2662912]	Mouse data available
ENSG00000125815	CST8	ENSMUSG00000027442	Cst8	cystatin 8 (cystatin-related epididymal spermatogenic) [Source:MGI Symbol;Acc:MGI:107161]	No Mouse
ENSG00000125816	NKX2-4	ENSMUSG00000054160	Nkx2-4	NK2 homeobox 4 [Source:MGI Symbol;Acc:MGI:97349]	No Mouse
ENSG00000126856	PRDM7	ENSMUSG00000051977	Prdm9	PR domain containing 9 [Source:MGI Symbol;Acc:MGI:2384854]	Mouse data available
ENSG00000130377	ACSBG2	ENSMUSG00000024207	Acsbg2	acyl-CoA synthetase bubblegum family member 2 [Source:MGI Symbol;Acc:MGI:3587728]	Mouse data available
ENSG00000131059	BPIFA3	ENSMUSG00000027482	Bpifa3	BPI fold containing family A, member 3 [Source:MGI Symbol;Acc:MGI:1920638]	Mouse data available
ENSG00000131721	RHOXF2
ENSG00000131864	USP29	ENSMUSG00000051527	Usp29	ubiquitin specific peptidase 29 [Source:MGI Symbol;Acc:MGI:1888998]	Mouse data available
ENSG00000132631	SCP2D1	ENSMUSG00000027431	Scp2d1	SCP2 sterol-binding domain containing 1 [Source:MGI Symbol;Acc:MGI:1913578]	Mouse data available
ENSG00000132958	TPTE2	ENSMUSG00000031481	Tpte	transmembrane phosphatase with tensin homology [Source:MGI Symbol;Acc:MGI:2446460]	No Mouse
ENSG00000132972	RNF17	ENSMUSG00000000365	Rnf17	ring finger protein 17 [Source:MGI Symbol;Acc:MGI:1353419]	Mouse data available
ENSG00000134007	ADAM20	ENSMUSG00000071937	Adam25	a disintegrin and metallopeptidase domain 25 (testase 2) [Source:MGI Symbol;Acc:MGI:1345157]	No Mouse
ENSG00000134249	ADAM30	ENSMUSG00000043468	Adam30	a disintegrin and metallopeptidase domain 30 [Source:MGI Symbol;Acc:MGI:1918328]	No Mouse
ENSG00000134588	USP26	ENSMUSG00000055780	Usp26	ubiquitin specific peptidase 26 [Source:MGI Symbol;Acc:MGI:1933247]	Mouse data available
ENSG00000134940	ACRV1	ENSMUSG00000032110	Acrv1	acrosomal vesicle protein 1 [Source:MGI Symbol;Acc:MGI:104590]	No Mouse
ENSG00000135248	FAM71F1	ENSMUSG00000039742	Fam71f1	family with sequence similarity 71, member F1 [Source:MGI Symbol;Acc:MGI:3032524]	No Mouse
ENSG00000136834	OR1J1	ENSMUSG00000075384	Olfr3	olfactory receptor 3 [Source:MGI Symbol;Acc:MGI:102697]	No Mouse
ENSG00000137707	BTG4	ENSMUSG00000032056	Btg4	B cell translocation gene 4 [Source:MGI Symbol;Acc:MGI:1860140]	No Mouse
ENSG00000137948	BRDT	ENSMUSG00000029279	Brdt	bromodomain, testis-specific [Source:MGI Symbol;Acc:MGI:1891374]	Mouse data available
ENSG00000138813	C4orf17	ENSMUSG00000012042	4930579F01Rik	RIKEN cDNA 4930579F01 gene [Source:MGI Symbol;Acc:MGI:1914991]	No Mouse
ENSG00000139445	FOXN4	ENSMUSG00000042002	Foxn4	forkhead box N4 [Source:MGI Symbol;Acc:MGI:2151057]	Mouse data available
ENSG00000139797	RNF113B	ENSMUSG00000036537	Rnf113a1	ring finger protein 113A1 [Source:MGI Symbol;Acc:MGI:1917192]	No Mouse
ENSG00000140623	SEPT12	ENSMUSG00000022542	Sept12	septin 12 [Source:MGI Symbol;Acc:MGI:1918339]	No Mouse
ENSG00000140798	ABCC12	ENSMUSG00000036872	Abcc12	ATP-binding cassette, sub-family C (CFTR/MRP), member 12 [Source:MGI Symbol;Acc:MGI:2441679]	No Mouse
ENSG00000140955	ADAD2	ENSMUSG00000024266	Adad2	adenosine deaminase domain containing 2 [Source:MGI Symbol;Acc:MGI:1923023]	Mouse data available
ENSG00000141200	KIF2B	ENSMUSG00000046755	Kif2b	kinesin family member 2B [Source:MGI Symbol;Acc:MGI:1920720]	Mouse data available
ENSG00000141255	SPATA22	ENSMUSG00000069825	Gm49340	predicted gene, 49340 [Source:MGI Symbol;Acc:MGI:6121532]	No Mouse
ENSG00000141437	SLC25A52	ENSMUSG00000045973	Slc25a51	solute carrier family 25, member 51 [Source:MGI Symbol;Acc:MGI:2684984]	No Mouse
ENSG00000141946	ZIM3
ENSG00000142025	DMRTC2	ENSMUSG00000011349	Dmrtc2	doublesex and mab-3 related transcription factor like family C2 [Source:MGI Symbol;Acc:MGI:1918491]	Mouse data available
ENSG00000142684	ZNF593	ENSMUSG00000028840	Zfp593	zinc finger protein 593 [Source:MGI Symbol;Acc:MGI:1915290]	No Mouse
ENSG00000143032	BARHL2	ENSMUSG00000034384	Barhl2	BarH like homeobox 2 [Source:MGI Symbol;Acc:MGI:1859314]	Mouse data available
ENSG00000143552	NUP210L	ENSMUSG00000027939	Nup210l	nucleoporin 210-like [Source:MGI Symbol;Acc:MGI:1924845]	Mouse data available
ENSG00000144962	SPATA16	ENSMUSG00000039335	Spata16	spermatogenesis associated 16 [Source:MGI Symbol;Acc:MGI:1918112]	Mouse data available
ENSG00000145975	FAM217A	ENSMUSG00000021414	Fam217a	family with sequence similarity 217, member A [Source:MGI Symbol;Acc:MGI:1919114]	Mouse data available
ENSG00000146047	HIST1H2BA	ENSMUSG00000050799	Hist1h2ba	histone cluster 1, H2ba [Source:MGI Symbol;Acc:MGI:2448375]	No Mouse
ENSG00000147081	AKAP4	ENSMUSG00000050089	Akap4	A kinase (PRKA) anchor protein 4 [Source:MGI Symbol;Acc:MGI:102794]	Mouse data available
ENSG00000147082	CCNB3	ENSMUSG00000116524	Ccnb3	cyclin B3 [Source:MGI Symbol;Acc:MGI:2183443]	No Mouse
ENSG00000147381	MAGEA4	ENSMUSG00000055746	Magea2	melanoma antigen, family A, 2 [Source:MGI Symbol;Acc:MGI:1333793]	No Mouse
ENSG00000147596	PRDM14	ENSMUSG00000042414	Prdm14	PR domain containing 14 [Source:MGI Symbol;Acc:MGI:3588194]	Mouse data available
ENSG00000148156	ACTL7B	ENSMUSG00000070980	Actl7b	actin-like 7b [Source:MGI Symbol;Acc:MGI:1343053]	Mouse data available
ENSG00000149507	OOSP2	ENSMUSG00000055895	Oosp2	oocyte secreted protein 2 [Source:MGI Symbol;Acc:MGI:2684945]	No Mouse
ENSG00000149646	CNBD2	ENSMUSG00000038085	Cnbd2	cyclic nucleotide binding domain containing 2 [Source:MGI Symbol;Acc:MGI:1918123]	Mouse data available
ENSG00000150676	CCDC83	ENSMUSG00000030617	Ccdc83	coiled-coil domain containing 83 [Source:MGI Symbol;Acc:MGI:1918255]	Mouse data available
ENSG00000151033	LYZL2	ENSMUSG00000024233	Lyzl1	lysozyme-like 1 [Source:MGI Symbol;Acc:MGI:1914578]	Mouse data available
ENSG00000151475	SLC25A31	ENSMUSG00000116218	Slc25a31	solute carrier family 25 (mitochondrial carrier; adenine nucleotide translocator), member 31 [Source:MGI Symbol;Acc:MGI:1920583]	Mouse data available
ENSG00000151615	POU4F2	ENSMUSG00000031688	Pou4f2	POU domain, class 4, transcription factor 2 [Source:MGI Symbol;Acc:MGI:102524]	Mouse data available
ENSG00000151838	CCDC175	ENSMUSG00000021086	Ccdc175	coiled-coil domain containing 175 [Source:MGI Symbol;Acc:MGI:1921186]	No Mouse
ENSG00000151962	RBM46	ENSMUSG00000033882	Rbm46	RNA binding motif protein 46 [Source:MGI Symbol;Acc:MGI:3645057]	No Mouse
ENSG00000152430	BOLL	ENSMUSG00000025977	Boll	boule homolog, RNA binding protein [Source:MGI Symbol;Acc:MGI:1922638]	Mouse data available
ENSG00000152670	DDX4	ENSMUSG00000021758	Ddx4	DEAD (Asp-Glu-Ala-Asp) box polypeptide 4 [Source:MGI Symbol;Acc:MGI:102670]	Mouse data available
ENSG00000152936	LMNTD1	ENSMUSG00000054966	Lmntd1	lamin tail domain containing 1 [Source:MGI Symbol;Acc:MGI:1921321]	No Mouse
ENSG00000153230	OR14K1
ENSG00000153498	SPACA7	ENSMUSG00000010435	Spaca7	sperm acrosome associated 7 [Source:MGI Symbol;Acc:MGI:1925884]	Mouse data available
ENSG00000153779	TGIF2LX	ENSMUSG00000100194	Tgif2lx2	TGFB-induced factor homeobox 2-like, X-linked 2 [Source:MGI Symbol;Acc:MGI:3800824]	No Mouse
ENSG00000154007	ASB17	ENSMUSG00000038997	Asb17	ankyrin repeat and SOCS box-containing 17 [Source:MGI Symbol;Acc:MGI:1914022]	No Mouse
ENSG00000154438	ASZ1	ENSMUSG00000010796	Asz1	ankyrin repeat, SAM and basic leucine zipper domain containing 1 [Source:MGI Symbol;Acc:MGI:1921318]	Mouse data available
ENSG00000154997	SEPT14	ENSMUSG00000034219	Sept14	septin 14 [Source:MGI Symbol;Acc:MGI:1921472]	No Mouse
ENSG00000155087	ODF1	ENSMUSG00000061923	Odf1	outer dense fiber of sperm tails 1 [Source:MGI Symbol;Acc:MGI:97424]	Mouse data available
ENSG00000155754	C2CD6	ENSMUSG00000072295	C2cd6	C2 calcium dependent domain containing 6 [Source:MGI Symbol;Acc:MGI:1920713]	No Mouse
ENSG00000155833	CYLC2	ENSMUSG00000039555	Cylc2	cylicin, basic protein of sperm head cytoskeleton 2 [Source:MGI Symbol;Acc:MGI:1922164]	No Mouse
ENSG00000155875	SAXO1	ENSMUSG00000028492	Saxo1	stabilizer of axonemal microtubules 1 [Source:MGI Symbol;Acc:MGI:1923061]	Mouse data available
ENSG00000155890	TRIM42	ENSMUSG00000032451	Trim42	tripartite motif-containing 42 [Source:MGI Symbol;Acc:MGI:1926161]	No Mouse
ENSG00000156269	NAA11	ENSMUSG00000046000	Naa11	N(alpha)-acetyltransferase 11, NatA catalytic subunit [Source:MGI Symbol;Acc:MGI:2141314]	No Mouse
ENSG00000157060	SHCBP1L	ENSMUSG00000042708	Shcbp1l	Shc SH2-domain binding protein 1-like [Source:MGI Symbol;Acc:MGI:1919086]	Mouse data available
ENSG00000157093	LYZL4	ENSMUSG00000032530	Lyzl4	lysozyme-like 4 [Source:MGI Symbol;Acc:MGI:1916282]	Mouse data available
ENSG00000158553	POM121L2	ENSMUSG00000016982	Pom121l2	POM121 membrane glycoprotein-like 2 (rat) [Source:MGI Symbol;Acc:MGI:2684870]	No Mouse
ENSG00000158639	PAGE5
ENSG00000160994	CCDC105	ENSMUSG00000078442	Ccdc105	coiled-coil domain containing 105 [Source:MGI Symbol;Acc:MGI:1918226]	No Mouse
ENSG00000161609	CCDC155	ENSMUSG00000038292	Ccdc155	coiled-coil domain containing 155 [Source:MGI Symbol;Acc:MGI:2687329]	Mouse data available
ENSG00000161652	IZUMO2	ENSMUSG00000066500	Izumo2	IZUMO family member 2 [Source:MGI Symbol;Acc:MGI:1922760]	No Mouse
ENSG00000161973	CCDC42	ENSMUSG00000045915	Ccdc42	coiled-coil domain containing 42 [Source:MGI Symbol;Acc:MGI:3045254]	Mouse data available
ENSG00000162039	MEIOB	ENSMUSG00000024155	Meiob	meiosis specific with OB domains [Source:MGI Symbol;Acc:MGI:1922428]	Mouse data available
ENSG00000162592	CCDC27	ENSMUSG00000039492	Ccdc27	coiled-coil domain containing 27 [Source:MGI Symbol;Acc:MGI:2685881]	No Mouse
ENSG00000162771	FAM71A	ENSMUSG00000091017	Fam71a	family with sequence similarity 71, member A [Source:MGI Symbol;Acc:MGI:3588202]	No Mouse
ENSG00000163012	ZSWIM2	ENSMUSG00000034552	Zswim2	zinc finger SWIM-type containing 2 [Source:MGI Symbol;Acc:MGI:1919111]	No Mouse
ENSG00000163046	ANKRD30BL
ENSG00000163098	BIRC8	ENSMUSG00000025860	Xiap	X-linked inhibitor of apoptosis [Source:MGI Symbol;Acc:MGI:107572]	Mouse data available
ENSG00000163114	PDHA2	ENSMUSG00000047674	Pdha2	pyruvate dehydrogenase E1 alpha 2 [Source:MGI Symbol;Acc:MGI:97533]	Mouse data available
ENSG00000163254	CRYGC	ENSMUSG00000025952	Crygc	crystallin, gamma C [Source:MGI Symbol;Acc:MGI:88523]	Mouse data available
ENSG00000163424	C3orf30	ENSMUSG00000022798	4930435E12Rik	RIKEN cDNA 4930435E12 gene [Source:MGI Symbol;Acc:MGI:1921913]	No mouse
ENSG00000163530	DPPA2	ENSMUSG00000072419	Dppa2	developmental pluripotency associated 2 [Source:MGI Symbol;Acc:MGI:2157523]	No Mouse
ENSG00000163645	ERICH6	ENSMUSG00000070471	Erich6	glutamate rich 6 [Source:MGI Symbol;Acc:MGI:3588212]	No Mouse
ENSG00000163705	FANCD2OS	ENSMUSG00000033963	Fancd2os	Fancd2 opposite strand [Source:MGI Symbol;Acc:MGI:1918229]	No Mouse
ENSG00000164113	ADAD1	ENSMUSG00000027719	Adad1	adenosine deaminase domain containing 1 (testis specific) [Source:MGI Symbol;Acc:MGI:103258]	Mouse data available
ENSG00000164256	PRDM9	ENSMUSG00000055150	Zfp78	zinc finger protein 78 [Source:MGI Symbol;Acc:MGI:107783]	No Mouse
ENSG00000164287	CDC20B	ENSMUSG00000078926	Cdc20b	cell division cycle 20B [Source:MGI Symbol;Acc:MGI:3644472]	No Mouse
ENSG00000164299	SPZ1	ENSMUSG00000046957	Spz1	spermatogenic leucine zipper 1 [Source:MGI Symbol;Acc:MGI:1930801]	No Mouse
ENSG00000164508	HIST1H2AA	ENSMUSG00000060081	Hist1h2aa	histone cluster 1, H2aa [Source:MGI Symbol;Acc:MGI:2448285]	No Mouse
ENSG00000164645	TEX47	ENSMUSG00000040514	Tex47	testis expressed 47 [Source:MGI Symbol;Acc:MGI:1918170]	No Mouse
ENSG00000164744	SUN3	ENSMUSG00000040985	Sun3	Sad1 and UNC84 domain containing 3 [Source:MGI Symbol;Acc:MGI:3041199]	No Mouse
ENSG00000165059	PRKACG	ENSMUSG00000005469	Prkaca	protein kinase, cAMP dependent, catalytic, alpha [Source:MGI Symbol;Acc:MGI:97592]	Mouse data available
ENSG00000165076	PRSS37	ENSMUSG00000029909	Prss37	protease, serine 37 [Source:MGI Symbol;Acc:MGI:1914940]	Mouse data available
ENSG00000165584	SSX3	ENSMUSG00000062814	Ssxa1	synovial sarcoma, X member A1 [Source:MGI Symbol;Acc:MGI:2446782]	No Mouse
ENSG00000165805	C12orf50	ENSMUSG00000056912	1700017N19Rik	RIKEN cDNA 1700017N19 gene [Source:MGI Symbol;Acc:MGI:1913855]	No Mouse
ENSG00000166049	PASD1
ENSG00000166069	TMCO5A	ENSMUSG00000027355	Tmco5	transmembrane and coiled-coil domains 5 [Source:MGI Symbol;Acc:MGI:1914606]	Mouse data available
ENSG00000166118	SPATA19	ENSMUSG00000031991	Spata19	spermatogenesis associated 19 [Source:MGI Symbol;Acc:MGI:1922719]	No Mouse
ENSG00000166329	CCDC182	ENSMUSG00000098681	Ccdc182	coiled-coil domain containing 182 [Source:MGI Symbol;Acc:MGI:1921547]	No Mouse
ENSG00000166368	OR2D2	ENSMUSG00000062987	Olfr715b	olfactory receptor 715B [Source:MGI Symbol;Acc:MGI:3647188]	No Mouse
ENSG00000166930	MS4A5	ENSMUSG00000054523	Ms4a5	membrane-spanning 4-domains, subfamily A, member 5 [Source:MGI Symbol;Acc:MGI:2670985]	No Mouse
ENSG00000167098	SUN5	ENSMUSG00000027480	Sun5	Sad1 and UNC84 domain containing 5 [Source:MGI Symbol;Acc:MGI:1923657]	Mouse data available
ENSG00000167139	TBC1D21	ENSMUSG00000036244	Tbc1d21	TBC1 domain family, member 21 [Source:MGI Symbol;Acc:MGI:1921536]	No Mouse
ENSG00000168148	HIST3H3
ENSG00000168263	KCNV2	ENSMUSG00000047298	Kcnv2	potassium channel, subfamily V, member 2 [Source:MGI Symbol;Acc:MGI:2670981]	Mouse data available
ENSG00000168454	TXNDC2	ENSMUSG00000050612	Txndc2	thioredoxin domain containing 2 (spermatozoa) [Source:MGI Symbol;Acc:MGI:2389312]	Mouse data available
ENSG00000168594	ADAM29	ENSMUSG00000046258	Adam29	a disintegrin and metallopeptidase domain 29 [Source:MGI Symbol;Acc:MGI:2676326]	No Mouse
ENSG00000168619	ADAM18	ENSMUSG00000031552	Adam18	a disintegrin and metallopeptidase domain 18 [Source:MGI Symbol;Acc:MGI:105986]	Mouse data available
ENSG00000168676	KCTD19	ENSMUSG00000051648	Kctd19	potassium channel tetramerisation domain containing 19 [Source:MGI Symbol;Acc:MGI:3045294]	No Mouse
ENSG00000169059	VCX3A
ENSG00000169194	IL13	ENSMUSG00000020383	Il13	interleukin 13 [Source:MGI Symbol;Acc:MGI:96541]	Mouse data available
ENSG00000169551	CT55	ENSMUSG00000079593	Gm14597	predicted gene 14597 [Source:MGI Symbol;Acc:MGI:3711766]	No Mouse
ENSG00000169717	ACTRT2	ENSMUSG00000051276	Actrt2	actin-related protein T2 [Source:MGI Symbol;Acc:MGI:1920603]	No Mouse
ENSG00000170516	COX7B2	ENSMUSG00000049387	Cox7b2	cytochrome c oxidase subunit 7B2 [Source:MGI Symbol;Acc:MGI:1925424]	No Mouse
ENSG00000170613	FAM71B	ENSMUSG00000020401	Fam71b	family with sequence similarity 71, member B [Source:MGI Symbol;Acc:MGI:3650836]	No Mouse
ENSG00000170748	RBMXL2	ENSMUSG00000073894	Rbmxl2	RNA binding motif protein, X-linked-like 2 [Source:MGI Symbol;Acc:MGI:1923822]	Mouse data available
ENSG00000170777	TPD52L3	ENSMUSG00000024815	Trpd52l3	tumor protein D52-like 3 [Source:MGI Symbol;Acc:MGI:1913995]	Mouse data available
ENSG00000170782	OR10A4	ENSMUSG00000073897	Olfr17	olfactory receptor 17 [Source:MGI Symbol;Acc:MGI:109148]	Mouse data available
ENSG00000170788	DYDC1	ENSMUSG00000021790	Dydc1	DPY30 domain containing 1 [Source:MGI Symbol;Acc:MGI:1916746]	No Mouse
ENSG00000170790	OR10A2	ENSMUSG00000073898	Olfr713	olfactory receptor 713 [Source:MGI Symbol;Acc:MGI:3030547]	Mouse data available
ENSG00000170948	MBD3L1	ENSMUSG00000038691	Mbd3l1	methyl-CpG binding domain protein 3-like 1 [Source:MGI Symbol;Acc:MGI:1920753]	Mouse data available
ENSG00000170950	PGK2	ENSMUSG00000031233	Pgk2	phosphoglycerate kinase 2 [Source:MGI Symbol;Acc:MGI:97563]	Mouse data available
ENSG00000170967	DDI1	ENSMUSG00000047619	Ddi1	DNA-damage inducible 1 [Source:MGI Symbol;Acc:MGI:1919079]	No Mouse
ENSG00000171405	XAGE5
ENSG00000171495	MROH2B	ENSMUSG00000022155	Mroh2b	maestro heat-like repeat family member 2B [Source:MGI Symbol;Acc:MGI:1921905]	No Mouse
ENSG00000171804	WDR87
ENSG00000172073	TEX37	ENSMUSG00000051896	Tex37	testis expressed 37 [Source:MGI Symbol;Acc:MGI:1921471]	Mouse data available
ENSG00000172967	XKR3
ENSG00000173093	CCDC63	ENSMUSG00000043036	Ccdc63	coiled-coil domain containing 63 [Source:MGI Symbol;Acc:MGI:3607777]	Mouse data available
ENSG00000173389	IQCF1	ENSMUSG00000066383	Iqcf1	IQ motif containing F1 [Source:MGI Symbol;Acc:MGI:1921517]	Mouse data available
ENSG00000173699	SPATA3	ENSMUSG00000026226	Spata3	spermatogenesis associated 3 [Source:MGI Symbol;Acc:MGI:1917310]	No Mouse
ENSG00000173728	C1orf100	ENSMUSG00000015962	1700016C15Rik	RIKEN cDNA 1700016C15 gene [Source:MGI Symbol;Acc:MGI:1916678]	No Mouse
ENSG00000173769	TOPAZ1	ENSMUSG00000094985	Topaz1	testis and ovary specific PAZ domain containing 1 [Source:MGI Symbol;Acc:MGI:3779933]	Mouse data available
ENSG00000174015	SPERT	ENSMUSG00000034913	Spert	spermatid associated [Source:MGI Symbol;Acc:MGI:1915176]	No Mouse
ENSG00000174016	FAM46D
ENSG00000174448	STARD6	ENSMUSG00000079608	Stard6	StAR-related lipid transfer (START) domain containing 6 [Source:MGI Symbol;Acc:MGI:2156774]	No Mouse
ENSG00000175018	TEX36	ENSMUSG00000030976	Tex36	testis expressed 36 [Source:MGI Symbol;Acc:MGI:1921058]	No Mouse
ENSG00000175520	UBQLN3	ENSMUSG00000051618	Ubqln3	ubiquilin 3 [Source:MGI Symbol;Acc:MGI:3045291]	Mouse data available
ENSG00000175697	GPR156	ENSMUSG00000046961	Gpr156	G protein-coupled receptor 156 [Source:MGI Symbol;Acc:MGI:2653880]	No Mouse
ENSG00000175718	RBMXL3	ENSMUSG00000073894	Rbmxl2	RNA binding motif protein, X-linked-like 2 [Source:MGI Symbol;Acc:MGI:1923822]	Mouse data available
ENSG00000175809	ZNF645
ENSG00000175820	CCDC168	ENSMUSG00000091844	Gm8251	predicted gene 8251 [Source:MGI Symbol;Acc:MGI:3647616]	No Mouse
ENSG00000175877	TMEM270	ENSMUSG00000040576	Tmem270	transmembrane protein 270 [Source:MGI Symbol;Acc:MGI:1923879]	Mouse data available
ENSG00000176256	HMGB4	ENSMUSG00000048686	Hmgb4	high-mobility group box 4 [Source:MGI Symbol;Acc:MGI:1916567]	Mouse data available
ENSG00000176302	FOXR1	ENSMUSG00000074397	Foxr1	forkhead box R1 [Source:MGI Symbol;Acc:MGI:2685961]	Mouse data available
ENSG00000176566	DCAF4L2	ENSMUSG00000021222	Dcaf4	DDB1 and CUL4 associated factor 4 [Source:MGI Symbol;Acc:MGI:1921078]	No Mouse
ENSG00000176571	CNBD1	ENSMUSG00000073991	Cnbd1	cyclic nucleotide binding domain containing 1 [Source:MGI Symbol;Acc:MGI:3650508]	No Mouse
ENSG00000176746	MAGEB6	ENSMUSG00000073069	Mageb2	melanoma antigen, family B, 2 [Source:MGI Symbol;Acc:MGI:105117]	No Mouse
ENSG00000176927	EFCAB5	ENSMUSG00000050944	Efcab5	EF-hand calcium binding domain 5 [Source:MGI Symbol;Acc:MGI:2442440]	No Mouse
ENSG00000176988	FMR1NB	ENSMUSG00000062170	Fmr1nb	Fmr1 neighbor [Source:MGI Symbol;Acc:MGI:2672032]	Mouse data available
ENSG00000177143	CETN1	ENSMUSG00000050996	Cetn1	centrin 1 [Source:MGI Symbol;Acc:MGI:1347086]	Mouse data available
ENSG00000177324	BEND2	ENSMUSG00000108981	Gm15262	predicted gene 15262 [Source:MGI Symbol;Acc:MGI:3705232]	No Mouse
ENSG00000177414	UBE2U	ENSMUSG00000069733	Ube2u	ubiquitin-conjugating enzyme E2U (putative) [Source:MGI Symbol;Acc:MGI:3588216]	Mouse data available
ENSG00000177504	VCX2
ENSG00000177558	FAM187B	ENSMUSG00000046826	Fam187b	family with sequence similarity 187, member B [Source:MGI Symbol;Acc:MGI:1923665]	No Mouse
ENSG00000177673	TEX44	ENSMUSG00000036574	Tex44	testis expressed 44 [Source:MGI Symbol;Acc:MGI:1919113]	No Mouse
ENSG00000177689	MAGEB10
ENSG00000177992	SPATA31E1
ENSG00000178021	TSPYL6
ENSG00000178257	PRM3	ENSMUSG00000050058	Prm3	protamine 3 [Source:MGI Symbol;Acc:MGI:106601]	Mouse data available
ENSG00000178279	TNP2	ENSMUSG00000043050	Tnp2	transition protein 2 [Source:MGI Symbol;Acc:MGI:98785]	Mouse data available
ENSG00000178358	OR2D3	ENSMUSG00000073896	Olfr716	olfactory receptor 716 [Source:MGI Symbol;Acc:MGI:3030550]	No Mouse
ENSG00000178395	CCDC185	ENSMUSG00000043429	Ccdc185	coiled-coil domain containing 185 [Source:MGI Symbol;Acc:MGI:3618292]	No Mouse
ENSG00000178645	C10orf53	ENSMUSG00000072473	1700024G13Rik	RIKEN cDNA 1700024G13 gene [Source:MGI Symbol;Acc:MGI:1914335]	No Mouse
ENSG00000178795	GDPD4	ENSMUSG00000035582	Gdpd4	glycerophosphodiester phosphodiesterase domain containing 4 [Source:MGI Symbol;Acc:MGI:3606573]	Mouse data available
ENSG00000178997	EXD1	ENSMUSG00000048647	Exd1	exonuclease 3'-5' domain containing 1 [Source:MGI Symbol;Acc:MGI:3045306]	Mouse data available
ENSG00000179046	TRIML2	ENSMUSG00000091490	Triml2	tripartite motif family-like 2 [Source:MGI Symbol;Acc:MGI:3642989]	No Mouse
ENSG00000179165	PXT1	ENSMUSG00000045378	Pxt1	peroxisomal, testis specific 1 [Source:MGI Symbol;Acc:MGI:1916557]	No Mouse
ENSG00000179213	SIGLECL1	ENSMUSG00000108695	Gm2511		No Mouse
ENSG00000179407	DNAJB8	ENSMUSG00000048206	Dnajb8	DnaJ heat shock protein family (Hsp40) member B8 [Source:MGI Symbol;Acc:MGI:1922801]	No Mouse
ENSG00000179468	OR9A2	ENSMUSG00000045479	Olfr459	olfactory receptor 459 [Source:MGI Symbol;Acc:MGI:3030293]	No Mouse
ENSG00000179580	RNF151	ENSMUSG00000008482	Rnf151	ring finger protein 151 [Source:MGI Symbol;Acc:MGI:1914754]	No Mouse
ENSG00000180116	C12orf40	ENSMUSG00000078932	CN725425	cDNA sequence CN725425 [Source:MGI Symbol;Acc:MGI:3613655]	No Mouse
ENSG00000180219	FAM71C
ENSG00000180336	MEIOC	ENSMUSG00000051455	Meioc	meiosis specific with coiled-coil domain [Source:MGI Symbol;Acc:MGI:2686410]	Mouse data available
ENSG00000180424	DEFB123	ENSMUSG00000044863	Defb36	defensin beta 36 [Source:MGI Symbol;Acc:MGI:2385956]	No Mouse
ENSG00000180483	DEFB119	ENSMUSG00000050645	Defb19	defensin beta 19 [Source:MGI Symbol;Acc:MGI:2385955]	No Mouse
ENSG00000180697	C3orf22	ENSMUSG00000049694	BC048671	cDNA sequence BC048671 [Source:MGI Symbol;Acc:MGI:2679261]	No Mouse
ENSG00000180974	OR52E4	ENSMUSG00000073914	Olfr677	olfactory receptor 677 [Source:MGI Symbol;Acc:MGI:3030511]	No Mouse
ENSG00000180988	OR52N2	ENSMUSG00000063582	Olfr666	olfactory receptor 666 [Source:MGI Symbol;Acc:MGI:3030500]	No Mouse
ENSG00000181013	C17orf47	ENSMUSG00000090107	Gm11492	predicted gene 11492 [Source:MGI Symbol;Acc:MGI:3651136]	No Mouse
ENSG00000181323	SPEM1	ENSMUSG00000041165	Spem1	sperm maturation 1 [Source:MGI Symbol;Acc:MGI:1921538]	Mouse data available
ENSG00000181355	OFCC1
ENSG00000181433	SAGE1	ENSMUSG00000064016	Gm648	predicted gene 648 [Source:MGI Symbol;Acc:MGI:2685494]	Mouse data available
ENSG00000181626	ANKRD62
ENSG00000181786	ACTL9	ENSMUSG00000092519	Actl9	actin-like 9 [Source:MGI Symbol;Acc:MGI:1916731]	No Mouse
ENSG00000181867	FTMT	ENSMUSG00000024510	Ftmt	ferritin mitochondrial [Source:MGI Symbol;Acc:MGI:1914884]	Mouse data available
ENSG00000182111	ZNF716
ENSG00000182459	TEX19	ENSMUSG00000039337	Tex19.2	testis expressed gene 19.2 [Source:MGI Symbol;Acc:MGI:1918206]	Mouse data available
ENSG00000182645	CCDC172	ENSMUSG00000025090	Ccdc172	coiled-coil domain containing 172 [Source:MGI Symbol;Acc:MGI:1922895]	No Mouse
ENSG00000183035	CYLC1	ENSMUSG00000073001	Cylc1	cylicin, basic protein of sperm head cytoskeleton 1 [Source:MGI Symbol;Acc:MGI:1914657]	No Mouse
ENSG00000183206	POTEC	ENSMUSG00000020481	Ankrd36	ankyrin repeat domain 36 [Source:MGI Symbol;Acc:MGI:1923639]	No Mouse
ENSG00000183269	OR52E8	ENSMUSG00000094531	Olfr671	olfactory receptor 671 [Source:MGI Symbol;Acc:MGI:3030505]	No Mouse
ENSG00000183304	FAM9A	ENSMUSG00000079578	Gm1140	predicted gene 1140 [Source:MGI Symbol;Acc:MGI:2685986]	No Mouse
ENSG00000183324	REC114	ENSMUSG00000074269	Rec114	REC114 meiotic recombination protein [Source:MGI Symbol;Acc:MGI:1920923]	Mouse data available
ENSG00000183434	TFDP3	ENSMUSG00000038482	Tfdp1	transcription factor Dp 1 [Source:MGI Symbol;Acc:MGI:101934]	Mouse data available
ENSG00000183559	C10orf120	ENSMUSG00000013668	4933402N03Rik	RIKEN cDNA 4933402N03 gene [Source:MGI Symbol;Acc:MGI:1914681]	Mouse data available
ENSG00000184029	DSCR4
ENSG00000184108	TRIML1	ENSMUSG00000031651	Triml1	tripartite motif family-like 1 [Source:MGI Symbol;Acc:MGI:2687279]	No Mouse
ENSG00000184321	OR51J1
ENSG00000184345	IQCF2	ENSMUSG00000118396	IQCF2		No Mouse
ENSG00000184507	NUTM1	ENSMUSG00000041358	Nutm1	NUT midline carcinoma, family member 1 [Source:MGI Symbol;Acc:MGI:2661384]	Mouse data available
ENSG00000184560	SPEM2	ENSMUSG00000044084	Spem2	SPEM family member 2 [Source:MGI Symbol;Acc:MGI:1918293]	No Mouse
ENSG00000184571	PIWIL3
ENSG00000184647	PRSS55	ENSMUSG00000034623	Prss55	protease, serine 55 [Source:MGI Symbol;Acc:MGI:1918287]	Mouse data available
ENSG00000184650	ODF4	ENSMUSG00000032921	Odf4	outer dense fiber of sperm tails 4 [Source:MGI Symbol;Acc:MGI:2182079]	Mouse data available
ENSG00000184735	DDX53
ENSG00000184814	PRR23B	ENSMUSG00000074123	7420426K07Rik	RIKEN cDNA 7420426K07 gene [Source:MGI Symbol;Acc:MGI:3588253]	No Mouse
ENSG00000185056	C5orf47	ENSMUSG00000020299	4930524B15Rik	RIKEN cDNA 4930524B15 gene [Source:MGI Symbol;Acc:MGI:1914842]	No Mouse
ENSG00000185177	ZNF479
ENSG00000185247	MAGEA11	ENSMUSG00000033343	Magea4	melanoma antigen, family A, 4 [Source:MGI Symbol;Acc:MGI:1333839]	No Mouse
ENSG00000185264	TEX33	ENSMUSG00000062154	Tex33	testis expressed 33 [Source:MGI Symbol;Acc:MGI:1920626]	No Mouse
ENSG00000185294	SPPL2C	ENSMUSG00000049506	Sppl2c	signal peptide peptidase 2C [Source:MGI Symbol;Acc:MGI:3045264]	No Mouse
ENSG00000185594	SPATA8
ENSG00000185686	PRAME
ENSG00000185689	C6orf201	ENSMUSG00000021415	4933417A18Rik	RIKEN cDNA 4933417A18 gene [Source:MGI Symbol;Acc:MGI:1914011]	Mouse data available
ENSG00000185823	NPAP1
ENSG00000185888	PRSS38	ENSMUSG00000049291	Prss38	protease, serine 38 [Source:MGI Symbol;Acc:MGI:2685095]	No Mouse
ENSG00000185958	FAM186A	ENSMUSG00000045350	Fam186a	family with sequence similarity 186, member A [Source:MGI Symbol;Acc:MGI:2685766]	No Mouse
ENSG00000186118	TEX38	ENSMUSG00000044556	Tex38	testis expressed 38 [Source:MGI Symbol;Acc:MGI:1922423]	Mouse data available
ENSG00000186143	PRR30	ENSMUSG00000042888	Prr30	proline rich 30 [Source:MGI Symbol;Acc:MGI:1923877]	No Mouse
ENSG00000186452	TMPRSS12	ENSMUSG00000045631	Tmprss12	transmembrane (C-terminal) protease, serine 12 [Source:MGI Symbol;Acc:MGI:1922252]	No Mouse
ENSG00000186714	CCDC73	ENSMUSG00000045106	Ccdc73	coiled-coil domain containing 73 [Source:MGI Symbol;Acc:MGI:3606488]	No Mouse
ENSG00000187003	ACTL7A	ENSMUSG00000070979	Actl7a	actin-like 7a [Source:MGI Symbol;Acc:MGI:1343051]	No Mouse
ENSG00000187516	HYPM	ENSMUSG00000040456	Hypm	huntingtin interacting protein M [Source:MGI Symbol;Acc:MGI:1914584]	No Mouse
ENSG00000187690	CXorf67
ENSG00000187747	OR52B6	ENSMUSG00000073945	Olfr618	olfactory receptor 618 [Source:MGI Symbol;Acc:MGI:3030452]	No Mouse
ENSG00000187753	C9orf153	ENSMUSG00000049902	4921517D22Rik	RIKEN cDNA 4921517D22 gene [Source:MGI Symbol;Acc:MGI:1918150]	No Mouse
ENSG00000187772	LIN28B	ENSMUSG00000063804	Lin28b	lin-28 homolog B (C. elegans) [Source:MGI Symbol;Acc:MGI:3584032]	Mouse data available
ENSG00000187791	FAM205C	ENSMUSG00000050141	Fam205c	family with sequence similarity 205, member C [Source:MGI Symbol;Acc:MGI:2679716]	No Mouse
ENSG00000187806	TMEM202	ENSMUSG00000049526	Tmem202	transmembrane protein 202 [Source:MGI Symbol;Acc:MGI:1921143]	Mouse data available
ENSG00000187833	C2orf78	ENSMUSG00000060565	Gm5591	predicted gene 5591 [Source:MGI Symbol;Acc:MGI:3648692]	No Mouse
ENSG00000187969	ZCCHC13	ENSMUSG00000031330	Zcchc13	zinc finger, CCHC domain containing 13 [Source:MGI Symbol;Acc:MGI:1922314]	Mouse data available
ENSG00000188219	POTEE	ENSMUSG00000020481	Ankrd36	ankyrin repeat domain 36 [Source:MGI Symbol;Acc:MGI:1923639]	No Mouse
ENSG00000188386	PPP3R2	ENSMUSG00000028310	Ppp3r2	protein phosphatase 3, regulatory subunit B, alpha isoform (calcineurin B, type II) [Source:MGI Symbol;Acc:MGI:107171]	Mouse data available
ENSG00000188425	NANOS2	ENSMUSG00000051965	Nanos2	nanos C2HC-type zinc finger 2 [Source:MGI Symbol;Acc:MGI:2676627]	Mouse data available
ENSG00000188800	TMCO2	ENSMUSG00000078577	Tmco2	transmembrane and coiled-coil domains 2 [Source:MGI Symbol;Acc:MGI:1916719]	No Mouse
ENSG00000189064	GAGE2A
ENSG00000189099	PRSS48	ENSMUSG00000049013	Prss48	protease, serine 48 [Source:MGI Symbol;Acc:MGI:2685865]	No Mouse
ENSG00000189132	FAM47B	ENSMUSG00000045797	4930402K13Rik	RIKEN cDNA 4930402K13 gene [Source:MGI Symbol;Acc:MGI:1923025]	No Mouse
ENSG00000189139	FSCB	ENSMUSG00000043060	Fscb	fibrous sheath CABYR binding protein [Source:MGI Symbol;Acc:MGI:3646964]	No Mouse
ENSG00000189186	DCAF8L2	ENSMUSG00000035395	Pet2	plasmacytoma expressed transcript 2 [Source:MGI Symbol;Acc:MGI:101758]	No Mouse
ENSG00000189299	FOXR2	ENSMUSG00000071665	Foxr2	forkhead box R2 [Source:MGI Symbol;Acc:MGI:3511682]	No Mouse
ENSG00000189326	SPANXN4
ENSG00000189401	OTUD6A	ENSMUSG00000051582	Otud6a	OTU domain containing 6A [Source:MGI Symbol;Acc:MGI:3644685]	Mouse data available
ENSG00000196242	OR2C3
ENSG00000196335	STK31	ENSMUSG00000023403	Stk31	serine threonine kinase 31 [Source:MGI Symbol;Acc:MGI:1924735]	Mouse data available
ENSG00000196350	ZNF729	ENSMUSG00000058093	Zfp729b	zinc finger protein 729b [Source:MGI Symbol;Acc:MGI:2145180]	No Mouse
ENSG00000196406	SPANXD
ENSG00000196475	GK2	ENSMUSG00000050553	Gk2	glycerol kinase 2 [Source:MGI Symbol;Acc:MGI:1329027]	Mouse data available
ENSG00000196553	CCDC196	ENSMUSG00000099418	Gm6657	predicted gene 6657 [Source:MGI Symbol;Acc:MGI:3645257]	No Mouse
ENSG00000196604	POTEF	ENSMUSG00000020481	Ankrd36	ankyrin repeat domain 36 [Source:MGI Symbol;Acc:MGI:1923639]	No Mouse
ENSG00000196862	RGPD4	ENSMUSG00000003226	Ranbp2	RAN binding protein 2 [Source:MGI Symbol;Acc:MGI:894323]	Mouse data available
ENSG00000196866	HIST1H2AD	ENSMUSG00000061615	Hist1h2ab	histone cluster 1, H2ab [Source:MGI Symbol;Acc:MGI:2448306]	No Mouse
ENSG00000197172	MAGEA6	ENSMUSG00000055746	Magea2	melanoma antigen, family A, 2 [Source:MGI Symbol;Acc:MGI:1333793]	No Mouse
ENSG00000197213	ZSCAN5B	ENSMUSG00000058028	Zscan5b	zinc finger and SCAN domain containing 5B [Source:MGI Symbol;Acc:MGI:2159640]	Mouse data available
ENSG00000197437	OR13G1	ENSMUSG00000054054	Olfr309	olfactory receptor 309 [Source:MGI Symbol;Acc:MGI:3030143]	No Mouse
ENSG00000197651	CCER1	ENSMUSG00000047025	Ccer1	coiled-coil glutamate-rich protein 1 [Source:MGI Symbol;Acc:MGI:1913966]	No Mouse
ENSG00000197889	MEIG1	ENSMUSG00000026650	Meig1	meiosis expressed gene 1 [Source:MGI Symbol;Acc:MGI:1202878]	Mouse data available
ENSG00000198028	ZNF560	ENSMUSG00000055150	Zfp78	zinc finger protein 78 [Source:MGI Symbol;Acc:MGI:107783]	No Mouse
ENSG00000198033	TUBA3C	ENSMUSG00000067338	Tuba3b	tubulin, alpha 3B [Source:MGI Symbol;Acc:MGI:1095408]	No Mouse
ENSG00000198054	DSCR8
ENSG00000198445	CCT8L2	ENSMUSG00000038044	Cct8l1	chaperonin containing TCP1, subunit 8 (theta)-like 1 [Source:MGI Symbol;Acc:MGI:2685289]	No Mouse
ENSG00000198573	SPANXC
ENSG00000198633	ZNF534
ENSG00000198681	MAGEA1	ENSMUSG00000055746	Magea2	melanoma antigen, family A, 2 [Source:MGI Symbol;Acc:MGI:1333793]	No Mouse
ENSG00000198765	SYCP1	ENSMUSG00000027855	Sycp1	synaptonemal complex protein 1 [Source:MGI Symbol;Acc:MGI:105931]	Mouse data available
ENSG00000198798	MAGEB3
ENSG00000203730	TEDDM1	ENSMUSG00000043282	Teddm1b	transmembrane epididymal protein 1B [Source:MGI Symbol;Acc:MGI:3646829]	No Mouse
ENSG00000203733	GJE1	ENSMUSG00000019867	Gje1	gap junction protein, epsilon 1 [Source:MGI Symbol;Acc:MGI:1923993]	Mouse data available
ENSG00000203784	LELP1	ENSMUSG00000027927	Lelp1	late cornified envelope-like proline-rich 1 [Source:MGI Symbol;Acc:MGI:1916582]	No Mouse
ENSG00000203795	FAM24A	ENSMUSG00000030858	Fam24b	family with sequence similarity 24 member B [Source:MGI Symbol;Acc:MGI:1916568]	No Mouse
ENSG00000203910	C1orf146	ENSMUSG00000089798	1700028K03Rik	RIKEN cDNA 1700028K03 gene [Source:MGI Symbol;Acc:MGI:1923671]	No Mouse
ENSG00000203942	C10orf62	ENSMUSG00000090369	4933411K16Rik	RIKEN cDNA 4933411K16 gene [Source:MGI Symbol;Acc:MGI:1914015]	No Mouse
ENSG00000204006	C1orf185	ENSMUSG00000060491	4930522H14Rik	RIKEN cDNA 4930522H14 gene [Source:MGI Symbol;Acc:MGI:1914896]	Mouse data available
ENSG00000204025	TRPC5OS	ENSMUSG00000072934	Trpc5os	transient receptor potential cation channel, subfamily C, member 5, opposite strand [Source:MGI Symbol;Acc:MGI:3641805]	No Mouse
ENSG00000204086	RPA4
ENSG00000204296	C6orf10
ENSG00000204300	TMEM225	ENSMUSG00000040541	Tmem225	transmembrane protein 225 [Source:MGI Symbol;Acc:MGI:1922917]	No Mouse
ENSG00000204669	C9orf57	ENSMUSG00000079382	Gm3443	predicted gene 3443 [Source:MGI Symbol;Acc:MGI:3781620]	No Mouse
ENSG00000204704	OR2W1	ENSMUSG00000060404	Olfr1369-ps1	olfactory receptor 1369, pseudogene 1 [Source:MGI Symbol;Acc:MGI:3031203]	No Mouse
ENSG00000204952	FBXO47	ENSMUSG00000070336	Fbxo47	F-box protein 47 [Source:MGI Symbol;Acc:MGI:1920223]	Mouse data available
ENSG00000205108	FAM205A	ENSMUSG00000078746	Fam205a4	family with sequence similarity 205, member A4 [Source:MGI Symbol;Acc:MGI:5434294]	No Mouse
ENSG00000205111	CDKL4	ENSMUSG00000033966	Cdkl4	cyclin-dependent kinase-like 4 [Source:MGI Symbol;Acc:MGI:3587025]	No Mouse
ENSG00000205301	MGAT4D	ENSMUSG00000035057	Mgat4d	MGAT4 family, member C [Source:MGI Symbol;Acc:MGI:1914805]	Mouse data available
ENSG00000205359	SLCO6A1	ENSMUSG00000045463	Slco6b1		No Mouse
ENSG00000205442	IZUMO3	ENSMUSG00000028533	Izumo3	IZUMO family member 3 [Source:MGI Symbol;Acc:MGI:1916564]	No Mouse
ENSG00000205642	VCX3B
ENSG00000205777	GAGE1
ENSG00000206043	C18orf63	ENSMUSG00000117781	C18orf63		No Mouse
ENSG00000206105	KRTAP20-4
ENSG00000212126	TAS2R50	ENSMUSG00000059382	Tas2r120	taste receptor, type 2, member 120 [Source:MGI Symbol;Acc:MGI:2681256]	No Mouse
ENSG00000212710	CTAGE1	ENSMUSG00000021000	Mia2	melanoma inhibitory activity 2 [Source:MGI Symbol;Acc:MGI:2159614]	Mouse data available
ENSG00000213265	TSGA13	ENSMUSG00000039032	Tsga13	testis specific gene A13 [Source:MGI Symbol;Acc:MGI:1891413]	Mouse data available
ENSG00000213401	MAGEA12	ENSMUSG00000055746	Magea2	melanoma antigen, family A, 2 [Source:MGI Symbol;Acc:MGI:1333793]	No Mouse
ENSG00000213973	ZNF99	ENSMUSG00000058093	Zfp729b	zinc finger protein 729b [Source:MGI Symbol;Acc:MGI:2145180]	No Mouse
ENSG00000214107	MAGEB1	ENSMUSG00000062162	Mageb1	melanoma antigen, family B, 1 [Source:MGI Symbol;Acc:MGI:105118]	No Mouse
ENSG00000214360	EFCAB9	ENSMUSG00000044056	Efcab9	EF-hand calcium binding domain 9 [Source:MGI Symbol;Acc:MGI:1916556]	No Mouse
ENSG00000214686	IQCF6	ENSMUSG00000091129	Iqcf6	IQ motif containing F6 [Source:MGI Symbol;Acc:MGI:3781315]	No Mouse
ENSG00000214897	PNMA6E	ENSMUSG00000109368	Gm45015	predicted gene 45015 [Source:MGI Symbol;Acc:MGI:5753591]	No Mouse
ENSG00000214929	SPATA31D1	ENSMUSG00000050876	Spata31d1a	spermatogenesis associated 31 subfamily D, member 1A [Source:MGI Symbol;Acc:MGI:1919469]	No Mouse
ENSG00000215131	C16orf90	ENSMUSG00000005983	1700037C18Rik	RIKEN cDNA 1700037C18 gene [Source:MGI Symbol;Acc:MGI:1920511]	Mouse data available
ENSG00000215262	KCNU1	ENSMUSG00000031576	Kcnu1	potassium channel, subfamily U, member 1 [Source:MGI Symbol;Acc:MGI:1202300]	Mouse data available
ENSG00000215910	C1orf167
ENSG00000218819	TDRD15
ENSG00000218823	PAPOLB	ENSMUSG00000074817	Papolb	poly (A) polymerase beta (testis specific) [Source:MGI Symbol;Acc:MGI:1932115]	Mouse data available
ENSG00000221867	MAGEA3	ENSMUSG00000055746	Magea2	melanoma antigen, family A, 2 [Source:MGI Symbol;Acc:MGI:1333793]	No Mouse
ENSG00000221882	OR3A2	ENSMUSG00000063116	Olfr410	olfactory receptor 410 [Source:MGI Symbol;Acc:MGI:3030244]	No Mouse
ENSG00000221888	OR1C1	ENSMUSG00000061952	Olfr1377	olfactory receptor 1377 [Source:MGI Symbol;Acc:MGI:3031211]	No Mouse
ENSG00000221900	POM121L12	ENSMUSG00000084135	Pom121l12	POM121 membrane glycoprotein-like 12 [Source:MGI Symbol;Acc:MGI:1920677]	No Mouse
ENSG00000224659	GAGE12J
ENSG00000224902	GAGE12H
ENSG00000224960	PPP4R3C	ENSMUSG00000079513	4932429P05Rik	RIKEN cDNA 4932429P05 gene [Source:MGI Symbol;Acc:MGI:3588287]	No Mouse
ENSG00000226372	DCAF8L1	ENSMUSG00000035395	Pet2	plasmacytoma expressed transcript 2 [Source:MGI Symbol;Acc:MGI:101758]	No Mouse
ENSG00000226650	KIF4B	ENSMUSG00000034311	Kif4	kinesin family member 4 [Source:MGI Symbol;Acc:MGI:108389]	Mouse data available
ENSG00000226761	TAS2R46	ENSMUSG00000059382	Tas2r120	taste receptor, type 2, member 120 [Source:MGI Symbol;Acc:MGI:2681256]	No Mouse
ENSG00000227059	ANHX
ENSG00000227234	SPANXB1
ENSG00000227868	TEX46	ENSMUSG00000036921	Tex46	testis expressed 46 [Source:MGI Symbol;Acc:MGI:1914913]	No Mouse
ENSG00000228075	BOD1L2	ENSMUSG00000044502	Bod1	biorientation of chromosomes in cell division 1 [Source:MGI Symbol;Acc:MGI:1916806]	Mouse data available
ENSG00000229937	PRPS1L1	ENSMUSG00000092305	Prps1l1	phosphoribosyl pyrophosphate synthetase 1-like 1 [Source:MGI Symbol;Acc:MGI:1922706]	No Mouse
ENSG00000230268	SSU72P8
ENSG00000230601	TEX48	ENSMUSG00000058935	Tex48	testis expressed 48 [Source:MGI Symbol;Acc:MGI:1922774]	No Mouse
ENSG00000231256	C17orf105
ENSG00000232113	TEX50	ENSMUSG00000049160	Tex50	testis expressed 50 [Source:MGI Symbol;Acc:MGI:1922183]	No Mouse
ENSG00000233436	BTBD18	ENSMUSG00000086598	Btbd18	BTB (POZ) domain containing 18 [Source:MGI Symbol;Acc:MGI:3650217]	Mouse data available
ENSG00000233701	PRR23C	ENSMUSG00000074123	7420426K07Rik	RIKEN cDNA 7420426K07 gene [Source:MGI Symbol;Acc:MGI:3588253]	No Mouse
ENSG00000234068	PAGE2
ENSG00000234186	C16orf82
ENSG00000234828	IQCM	ENSMUSG00000031620	Iqcm	IQ motif containing M [Source:MGI Symbol;Acc:MGI:1919081]	No Mouse
ENSG00000235631	RNF148	ENSMUSG00000078179	Rnf148	ring finger protein 148 [Source:MGI Symbol;Acc:MGI:1918550]	No Mouse
ENSG00000236398	TAS2R39	ENSMUSG00000047102	Tas2r139	taste receptor, type 2, member 139 [Source:MGI Symbol;Acc:MGI:2681308]	Mouse data available
ENSG00000236424	TSPY10
ENSG00000236444	UBE2L5
ENSG00000236446	CT47B1	ENSMUSG00000079642	Gm6268	predicted gene 6268 [Source:MGI Symbol;Acc:MGI:3644556]	No Mouse
ENSG00000237136	C4orf51	ENSMUSG00000031682	1700011L22Rik	RIKEN cDNA 1700011L22 gene [Source:MGI Symbol;Acc:MGI:1914937]	No Mouse
ENSG00000237452	BHMG1	ENSMUSG00000085601	Gm4969	predicted gene 4969 [Source:MGI Symbol;Acc:MGI:3647482]	No Mouse
ENSG00000240021	TEX35	ENSMUSG00000026592	Tex35	testis expressed 35 [Source:MGI Symbol;Acc:MGI:1920685]	Mouse data available
ENSG00000240720	LRRD1	ENSMUSG00000040367	Lrrd1	leucine rich repeats and death domain containing 1 [Source:MGI Symbol;Acc:MGI:3045299]	No Mouse
ENSG00000241128	OR14A2	ENSMUSG00000055610	Olfr307	olfactory receptor 307 [Source:MGI Symbol;Acc:MGI:3030141]	No Mouse
ENSG00000241149	AC115220.1
ENSG00000241476	SSX2	ENSMUSG00000062814	Ssxa1	synovial sarcoma, X member A1 [Source:MGI Symbol;Acc:MGI:2446782]	No Mouse
ENSG00000242950	ERVW-1	ENSMUSG00000084897	Gm14226	predicted gene 14226 [Source:MGI Symbol;Acc:MGI:3649244]	No Mouse
ENSG00000243978	RTL9	ENSMUSG00000085584	Rtl9	retrotransposon Gag like 9 [Source:MGI Symbol;Acc:MGI:2685231]	No Mouse
ENSG00000244588	RAD21L1	ENSMUSG00000074704	Rad21l	RAD21-like (S. pombe) [Source:MGI Symbol;Acc:MGI:3652039]	Mouse data available
ENSG00000248483	POU5F2	ENSMUSG00000093668	Pou5f2	POU domain class 5, transcription factor 2 [Source:MGI Symbol;Acc:MGI:1922757]	Mouse data available
ENSG00000248767	AC187653.1	ENSMUSG00000094504	Gm5294	predicted gene 5294 [Source:MGI Symbol;Acc:MGI:3646467]	No Mouse
ENSG00000249139	EPPIN-WFDC6	ENSMUSG00000070531	Wfdc6b	WAP four-disulfide core domain 6B [Source:MGI Symbol;Acc:MGI:3575430]	No Mouse
ENSG00000249715	FER1L5	ENSMUSG00000037432	Fer1l5	fer-1-like 5 (C. elegans) [Source:MGI Symbol;Acc:MGI:3616091]	No Mouse
ENSG00000249961	TERB1	ENSMUSG00000052616	Terb1	telomere repeat binding bouquet formation protein 1 [Source:MGI Symbol;Acc:MGI:2443187]	Mouse data available
ENSG00000250719	AL672043.1	ENSMUSG00000078593	1700042G07Rik	RIKEN cDNA 1700042G07 gene [Source:MGI Symbol;Acc:MGI:1914573]	No Mouse
ENSG00000250803	AC010255.3	ENSMUSG00000024532	1700034E13Rik	RIKEN cDNA 1700034E13 gene [Source:MGI Symbol;Acc:MGI:1925664]	No Mouse
ENSG00000251258	RFPL4B	ENSMUSG00000094311	Rfpl4b	ret finger protein-like 4B [Source:MGI Symbol;Acc:MGI:2684908]	No Mouse
ENSG00000253506	NACA2	ENSMUSG00000061315	Naca	nascent polypeptide-associated complex alpha polypeptide [Source:MGI Symbol;Acc:MGI:106095]	Mouse data available
ENSG00000255359	CCDC179	ENSMUSG00000094445	1700015G11Rik	RIKEN cDNA 1700015G11 gene [Source:MGI Symbol;Acc:MGI:1922779]	No Mouse
ENSG00000256188	TAS2R30	ENSMUSG00000059382	Tas2r120	taste receptor, type 2, member 120 [Source:MGI Symbol;Acc:MGI:2681256]	No Mouse
ENSG00000258223	PRSS58	ENSMUSG00000051936	Prss58	protease, serine 58 [Source:MGI Symbol;Acc:MGI:3608323]	No Mouse
ENSG00000258713	C20orf141	ENSMUSG00000027409	1700020A23Rik	RIKEN cDNA 1700020A23 gene [Source:MGI Symbol;Acc:MGI:1922906]	No Mouse
ENSG00000260456	C16orf95	ENSMUSG00000031809	1700018B08Rik	RIKEN cDNA 1700018B08 gene [Source:MGI Symbol;Acc:MGI:1923655]	No Mouse
ENSG00000260734	TLE7	ENSMUSG00000095941	Tle7		No Mouse
ENSG00000266826	AC011195.2	ENSMUSG00000031221	Igbp1	immunoglobulin (CD79A) binding protein 1 [Source:MGI Symbol;Acc:MGI:1346500]	No Mouse
ENSG00000268629	TEX13A	ENSMUSG00000071686	Tex13a	testis expressed 13A [Source:MGI Symbol;Acc:MGI:1915194]	Mouse data available
ENSG00000269058	CALR3	ENSMUSG00000019732	Calr3	calreticulin 3 [Source:MGI Symbol;Acc:MGI:1920566]	Mouse data available
ENSG00000269586	CT45A10	ENSMUSG00000064016	Gm648	predicted gene 648 [Source:MGI Symbol;Acc:MGI:2685494]	Mouse data available
ENSG00000269699	ZIM2
ENSG00000269791	SSX4B	ENSMUSG00000023165	Ssxb2	synovial sarcoma, X member B2 [Source:MGI Symbol;Acc:MGI:2446771]	No Mouse
ENSG00000270806	C17orf50	ENSMUSG00000035085	1700020L24Rik	RIKEN cDNA 1700020L24 gene [Source:MGI Symbol;Acc:MGI:1913580]	No Mouse
ENSG00000273111	LYPD4	ENSMUSG00000062732	Lypd4	Ly6/Plaur domain containing 4 [Source:MGI Symbol;Acc:MGI:2687054]	Mouse data available
ENSG00000274391	TPTE	ENSMUSG00000031481	Tpte	transmembrane phosphatase with tensin homology [Source:MGI Symbol;Acc:MGI:2446460]	No Mouse
ENSG00000275489	C17orf98	ENSMUSG00000018543	1700001P01Rik	RIKEN cDNA 1700001P01 gene [Source:MGI Symbol;Acc:MGI:1919465]	No Mouse
ENSG00000275722	LYZL6	ENSMUSG00000020945	Lyzl6	lysozyme-like 6 [Source:MGI Symbol;Acc:MGI:1916694]	Mouse data available
ENSG00000277535	AL772284.2	ENSMUSG00000079642	Gm6268	predicted gene 6268 [Source:MGI Symbol;Acc:MGI:3644556]	No Mouse
ENSG00000277630	BX072566.1	ENSMUSG00000020481	Ankrd36	ankyrin repeat domain 36 [Source:MGI Symbol;Acc:MGI:1923639]	No Mouse
ENSG00000277932	OR52E5	ENSMUSG00000073913	Olfr678	olfactory receptor 678 [Source:MGI Symbol;Acc:MGI:3030512]	No Mouse
ENSG00000278633	AC023491.2
ENSG00000279486	OR2AG1	ENSMUSG00000051680	Olfr693	olfactory receptor 693 [Source:MGI Symbol;Acc:MGI:3030527]	No Mouse
ENSG00000282419	TEX13D	ENSMUSG00000078320	Tex13c1	TEX13 family member C1 [Source:MGI Symbol;Acc:MGI:2685208]	No Mouse
ENSG00000282815	TEX13C	ENSMUSG00000078320	Tex13c1	TEX13 family member C1 [Source:MGI Symbol;Acc:MGI:2685208]	No Mouse
ENSG00000283205	AL353572.3	ENSMUSG00000114559	Gm47429	predicted gene, 47429 [Source:MGI Symbol;Acc:MGI:6096375]	No Mouse
ENSG00000283434	CSNKA2IP	ENSMUSG00000068167	Csnka2ip	casein kinase 2, alpha prime interacting protein [Source:MGI Symbol;Acc:MGI:2676295]	No Mouse
ENSG00000283439	SPEM3	ENSMUSG00000109737	Gm39566	predicted gene, 39566 [Source:MGI Symbol;Acc:MGI:5622451]	No Mouse
ENSG00000283599	BX276092.9	ENSMUSG00000045010	Gm4779	predicted gene 4779 [Source:MGI Symbol;Acc:MGI:3646776]	No Mouse
ENSG00000284701	TMEM247	ENSMUSG00000037689	Tmem247	transmembrane protein 247 [Source:MGI Symbol;Acc:MGI:1925719]	Mouse data available

## Sheet: undiff_spermatognias
GeneID	GeneSymbol	ms.GeneID	ms.Symbol	Gene.description	Mouse model availability
ENSG00000042813	ZPBP	ENSMUSG00000020193	Zpbp	zona pellucida binding protein [Source:MGI Symbol;Acc:MGI:1855701]	Mouse data available
ENSG00000046774	MAGEC2	ENSMUSG00000046180	4930550L24Rik	RIKEN cDNA 4930550L24 gene [Source:MGI Symbol;Acc:MGI:1922602]	No Mouse
ENSG00000063515	GSC2	ENSMUSG00000022738	Gsc2	goosecoid homebox 2 [Source:MGI Symbol;Acc:MGI:892006]	Mouse data available
ENSG00000068985	PAGE1
ENSG00000077800	FKBP6	ENSMUSG00000040013	Fkbp6	FK506 binding protein 6 [Source:MGI Symbol;Acc:MGI:2137612]	Mouse data available
ENSG00000100565	LRRC74A	ENSMUSG00000059114	Lrrc74a	leucine rich repeat containing 74A [Source:MGI Symbol;Acc:MGI:3646959]	No Mouse
ENSG00000101251	SEL1L2	ENSMUSG00000074764	Sel1l2	sel-1 suppressor of lin-12-like 2 (C. elegans) [Source:MGI Symbol;Acc:MGI:2684964]	No Mouse
ENSG00000102021	LUZP4
ENSG00000102055	PPP1R2P9
ENSG00000103023	PRSS54	ENSMUSG00000048400	Prss54	protease, serine 54 [Source:MGI Symbol;Acc:MGI:1918243]	Mouse data available
ENSG00000104901	DKKL1	ENSMUSG00000030792	Dkkl1	dickkopf-like 1 [Source:MGI Symbol;Acc:MGI:1354963]	Mouse data available
ENSG00000105428	ZNRF4	ENSMUSG00000044526	Znrf4	zinc and ring finger 4 [Source:MGI Symbol;Acc:MGI:1341258]	No Mouse
ENSG00000105672	ETV2	ENSMUSG00000006311	Etv2	ets variant 2 [Source:MGI Symbol;Acc:MGI:99253]	Mouse data available
ENSG00000106013	ANKRD7	ENSMUSG00000029517	Ankrd7	ankyrin repeat domain 7 [Source:MGI Symbol;Acc:MGI:1922446]	Mouse data available
ENSG00000106304	SPAM1	ENSMUSG00000029682	Spam1	sperm adhesion molecule 1 [Source:MGI Symbol;Acc:MGI:109335]	Mouse data available
ENSG00000106328	FSCN3	ENSMUSG00000029707	Fscn3	fascin actin-bundling protein 3 [Source:MGI Symbol;Acc:MGI:1890386]	No Mouse
ENSG00000106336	FBXO24	ENSMUSG00000089984	Fbxo24	F-box protein 24 [Source:MGI Symbol;Acc:MGI:1918426]	Mouse data available
ENSG00000106648	GALNTL5	ENSMUSG00000028938	Galntl5	UDP-N-acetyl-alpha-D-galactosamine:polypeptide N-acetylgalactosaminyltransferase-like 5 [Source:MGI Symbol;Acc:MGI:1915159]	Mouse data available
ENSG00000111305	GSG1	ENSMUSG00000030206	Gsg1	germ cell associated 1 [Source:MGI Symbol;Acc:MGI:1194499]	Mouse data available
ENSG00000112273	HDGFL1	ENSMUSG00000045835	Hdgfl1	hepatoma derived growth factor-like 1 [Source:MGI Symbol;Acc:MGI:1194493]	Mouse data available
ENSG00000114487	MORC1	ENSMUSG00000022652	Morc1	microrchidia 1 [Source:MGI Symbol;Acc:MGI:1316740]	Mouse data available
ENSG00000114656	KIAA1257
ENSG00000117148	ACTL8
ENSG00000118434	SPACA1	ENSMUSG00000028264	Spaca1	sperm acrosome associated 1 [Source:MGI Symbol;Acc:MGI:1914902]	Mouse data available
ENSG00000120160	EQTN	ENSMUSG00000028575	Eqtn	equatorin, sperm acrosome associated [Source:MGI Symbol;Acc:MGI:1915003]	Mouse data available
ENSG00000120329	SLC25A2	ENSMUSG00000050304	Slc25a2	solute carrier family 25 (mitochondrial carrier, ornithine transporter) member 2 [Source:MGI Symbol;Acc:MGI:2137907]	No Mouse
ENSG00000120563	LYZL1	ENSMUSG00000024233	Lyzl1	lysozyme-like 1 [Source:MGI Symbol;Acc:MGI:1914578]	Mouse data available
ENSG00000120669	SOHLH2	ENSMUSG00000027794	Sohlh2	spermatogenesis and oogenesis specific basic helix-loop-helix 2 [Source:MGI Symbol;Acc:MGI:1921684]	Mouse data available
ENSG00000121634	GJA8	ENSMUSG00000049908	Gja8	gap junction protein, alpha 8 [Source:MGI Symbol;Acc:MGI:99953]	Mouse data available
ENSG00000123165	ACTRT1	ENSMUSG00000046615	Actrt1	actin-related protein T1 [Source:MGI Symbol;Acc:MGI:1920610]	No Mouse
ENSG00000123171	CCDC70	ENSMUSG00000017049	Ccdc70	coiled-coil domain containing 70 [Source:MGI Symbol;Acc:MGI:1915179]	No Mouse
ENSG00000123576	ESX1	ENSMUSG00000023443	Esx1	extraembryonic, spermatogenesis, homeobox 1 [Source:MGI Symbol;Acc:MGI:1096388]	Mouse data available
ENSG00000123584	MAGEA9	ENSMUSG00000055746	Magea2	melanoma antigen, family A, 2 [Source:MGI Symbol;Acc:MGI:1333793]	No Mouse
ENSG00000124227	ANKRD60	ENSMUSG00000027517	Ankrd60	ankyrin repeat domain 60 [Source:MGI Symbol;Acc:MGI:1917315]	No Mouse
ENSG00000124449	IRGC	ENSMUSG00000062028	Irgc1	immunity-related GTPase family, cinema 1 [Source:MGI Symbol;Acc:MGI:2685948]	No Mouse
ENSG00000124610	HIST1H1A	ENSMUSG00000049539	Hist1h1a	histone cluster 1, H1a [Source:MGI Symbol;Acc:MGI:1931523]	Mouse data available
ENSG00000124678	TCP11	ENSMUSG00000062859	Tcp11	t-complex protein 11 [Source:MGI Symbol;Acc:MGI:98544]	No Mouse
ENSG00000125815	CST8	ENSMUSG00000027442	Cst8	cystatin 8 (cystatin-related epididymal spermatogenic) [Source:MGI Symbol;Acc:MGI:107161]	No Mouse
ENSG00000125816	NKX2-4	ENSMUSG00000054160	Nkx2-4	NK2 homeobox 4 [Source:MGI Symbol;Acc:MGI:97349]	No Mouse
ENSG00000125975	C20orf173	ENSMUSG00000074646	6430550D23Rik	RIKEN cDNA 6430550D23 gene [Source:MGI Symbol;Acc:MGI:2443361]	No Mouse
ENSG00000129864	VCY
ENSG00000130377	ACSBG2	ENSMUSG00000024207	Acsbg2	acyl-CoA synthetase bubblegum family member 2 [Source:MGI Symbol;Acc:MGI:3587728]	Mouse data available
ENSG00000131059	BPIFA3	ENSMUSG00000027482	Bpifa3	BPI fold containing family A, member 3 [Source:MGI Symbol;Acc:MGI:1920638]	Mouse data available
ENSG00000131721	RHOXF2
ENSG00000132631	SCP2D1	ENSMUSG00000027431	Scp2d1	SCP2 sterol-binding domain containing 1 [Source:MGI Symbol;Acc:MGI:1913578]	Mouse data available
ENSG00000132972	RNF17	ENSMUSG00000000365	Rnf17	ring finger protein 17 [Source:MGI Symbol;Acc:MGI:1353419]	Mouse data available
ENSG00000134007	ADAM20	ENSMUSG00000071937	Adam25	a disintegrin and metallopeptidase domain 25 (testase 2) [Source:MGI Symbol;Acc:MGI:1345157]	No Mouse
ENSG00000134249	ADAM30	ENSMUSG00000043468	Adam30	a disintegrin and metallopeptidase domain 30 [Source:MGI Symbol;Acc:MGI:1918328]	No Mouse
ENSG00000134940	ACRV1	ENSMUSG00000032110	Acrv1	acrosomal vesicle protein 1 [Source:MGI Symbol;Acc:MGI:104590]	No Mouse
ENSG00000135248	FAM71F1	ENSMUSG00000039742	Fam71f1	family with sequence similarity 71, member F1 [Source:MGI Symbol;Acc:MGI:3032524]	No Mouse
ENSG00000137707	BTG4	ENSMUSG00000032056	Btg4	B cell translocation gene 4 [Source:MGI Symbol;Acc:MGI:1860140]	No Mouse
ENSG00000137948	BRDT	ENSMUSG00000029279	Brdt	bromodomain, testis-specific [Source:MGI Symbol;Acc:MGI:1891374]	Mouse data available
ENSG00000138813	C4orf17	ENSMUSG00000012042	4930579F01Rik	RIKEN cDNA 4930579F01 gene [Source:MGI Symbol;Acc:MGI:1914991]	No Mouse
ENSG00000139797	RNF113B	ENSMUSG00000036537	Rnf113a1	ring finger protein 113A1 [Source:MGI Symbol;Acc:MGI:1917192]	No Mouse
ENSG00000140623	SEPT12	ENSMUSG00000022542	Sept12	septin 12 [Source:MGI Symbol;Acc:MGI:1918339]	No Mouse
ENSG00000140955	ADAD2	ENSMUSG00000024266	Adad2	adenosine deaminase domain containing 2 [Source:MGI Symbol;Acc:MGI:1923023]	Mouse data available
ENSG00000141200	KIF2B	ENSMUSG00000046755	Kif2b	kinesin family member 2B [Source:MGI Symbol;Acc:MGI:1920720]	Mouse data available
ENSG00000141255	SPATA22	ENSMUSG00000069825	Gm49340	predicted gene, 49340 [Source:MGI Symbol;Acc:MGI:6121532]	No Mouse
ENSG00000141437	SLC25A52	ENSMUSG00000045973	Slc25a51	solute carrier family 25, member 51 [Source:MGI Symbol;Acc:MGI:2684984]	No Mouse
ENSG00000142025	DMRTC2	ENSMUSG00000011349	Dmrtc2	doublesex and mab-3 related transcription factor like family C2 [Source:MGI Symbol;Acc:MGI:1918491]	Mouse data available
ENSG00000143552	NUP210L	ENSMUSG00000027939	Nup210l	nucleoporin 210-like [Source:MGI Symbol;Acc:MGI:1924845]	Mouse data available
ENSG00000144671	SLC22A14	ENSMUSG00000070280	Slc22a14	solute carrier family 22 (organic cation transporter), member 14 [Source:MGI Symbol;Acc:MGI:2685974]	No Mouse
ENSG00000144962	SPATA16	ENSMUSG00000039335	Spata16	spermatogenesis associated 16 [Source:MGI Symbol;Acc:MGI:1918112]	Mouse data available
ENSG00000145975	FAM217A	ENSMUSG00000021414	Fam217a	family with sequence similarity 217, member A [Source:MGI Symbol;Acc:MGI:1919114]	Mouse data available
ENSG00000147081	AKAP4	ENSMUSG00000050089	Akap4	A kinase (PRKA) anchor protein 4 [Source:MGI Symbol;Acc:MGI:102794]	Mouse data available
ENSG00000147183	CPXCR1	ENSMUSG00000072995	Cpxcr1	CPX chromosome region, candidate 1 [Source:MGI Symbol;Acc:MGI:2685989]	No Mouse
ENSG00000147381	MAGEA4	ENSMUSG00000055746	Magea2	melanoma antigen, family A, 2 [Source:MGI Symbol;Acc:MGI:1333793]	No Mouse
ENSG00000148156	ACTL7B	ENSMUSG00000070980	Actl7b	actin-like 7b [Source:MGI Symbol;Acc:MGI:1343053]	Mouse data available
ENSG00000148602	LRIT1	ENSMUSG00000041044	Lrit1	leucine-rich repeat, immunoglobulin-like and transmembrane domains 1 [Source:MGI Symbol;Acc:MGI:2385320]	Mouse data available
ENSG00000149506	ZP1	ENSMUSG00000024734	Zp1	zona pellucida glycoprotein 1 [Source:MGI Symbol;Acc:MGI:103073]	Mouse data available
ENSG00000149646	CNBD2	ENSMUSG00000038085	Cnbd2	cyclic nucleotide binding domain containing 2 [Source:MGI Symbol;Acc:MGI:1918123]	Mouse data available
ENSG00000150676	CCDC83	ENSMUSG00000030617	Ccdc83	coiled-coil domain containing 83 [Source:MGI Symbol;Acc:MGI:1918255]	Mouse data available
ENSG00000151033	LYZL2	ENSMUSG00000024233	Lyzl1	lysozyme-like 1 [Source:MGI Symbol;Acc:MGI:1914578]	Mouse data available
ENSG00000151475	SLC25A31	ENSMUSG00000116218	Slc25a31	solute carrier family 25 (mitochondrial carrier; adenine nucleotide translocator), member 31 [Source:MGI Symbol;Acc:MGI:1920583]	Mouse data available
ENSG00000151962	RBM46	ENSMUSG00000033882	Rbm46	RNA binding motif protein 46 [Source:MGI Symbol;Acc:MGI:3645057]	No Mouse
ENSG00000152430	BOLL	ENSMUSG00000025977	Boll	boule homolog, RNA binding protein [Source:MGI Symbol;Acc:MGI:1922638]	Mouse data available
ENSG00000152670	DDX4	ENSMUSG00000021758	Ddx4	DEAD (Asp-Glu-Ala-Asp) box polypeptide 4 [Source:MGI Symbol;Acc:MGI:102670]	Mouse data available
ENSG00000153498	SPACA7	ENSMUSG00000010435	Spaca7	sperm acrosome associated 7 [Source:MGI Symbol;Acc:MGI:1925884]	Mouse data available
ENSG00000153779	TGIF2LX	ENSMUSG00000100194	Tgif2lx2	TGFB-induced factor homeobox 2-like, X-linked 2 [Source:MGI Symbol;Acc:MGI:3800824]	No Mouse
ENSG00000154007	ASB17	ENSMUSG00000038997	Asb17	ankyrin repeat and SOCS box-containing 17 [Source:MGI Symbol;Acc:MGI:1914022]	No Mouse
ENSG00000154438	ASZ1	ENSMUSG00000010796	Asz1	ankyrin repeat, SAM and basic leucine zipper domain containing 1 [Source:MGI Symbol;Acc:MGI:1921318]	Mouse data available
ENSG00000155087	ODF1	ENSMUSG00000061923	Odf1	outer dense fiber of sperm tails 1 [Source:MGI Symbol;Acc:MGI:97424]	Mouse data available
ENSG00000155754	C2CD6	ENSMUSG00000072295	C2cd6	C2 calcium dependent domain containing 6 [Source:MGI Symbol;Acc:MGI:1920713]	No Mouse
ENSG00000155833	CYLC2	ENSMUSG00000039555	Cylc2	cylicin, basic protein of sperm head cytoskeleton 2 [Source:MGI Symbol;Acc:MGI:1922164]	No Mouse
ENSG00000155875	SAXO1	ENSMUSG00000028492	Saxo1	stabilizer of axonemal microtubules 1 [Source:MGI Symbol;Acc:MGI:1923061]	Mouse data available
ENSG00000155890	TRIM42	ENSMUSG00000032451	Trim42	tripartite motif-containing 42 [Source:MGI Symbol;Acc:MGI:1926161]	No Mouse
ENSG00000156269	NAA11	ENSMUSG00000046000	Naa11	N(alpha)-acetyltransferase 11, NatA catalytic subunit [Source:MGI Symbol;Acc:MGI:2141314]	No Mouse
ENSG00000157060	SHCBP1L	ENSMUSG00000042708	Shcbp1l	Shc SH2-domain binding protein 1-like [Source:MGI Symbol;Acc:MGI:1919086]	Mouse data available
ENSG00000157093	LYZL4	ENSMUSG00000032530	Lyzl4	lysozyme-like 4 [Source:MGI Symbol;Acc:MGI:1916282]	Mouse data available
ENSG00000158639	PAGE5
ENSG00000160994	CCDC105	ENSMUSG00000078442	Ccdc105	coiled-coil domain containing 105 [Source:MGI Symbol;Acc:MGI:1918226]	No Mouse
ENSG00000161609	CCDC155	ENSMUSG00000038292	Ccdc155	coiled-coil domain containing 155 [Source:MGI Symbol;Acc:MGI:2687329]	Mouse data available
ENSG00000161652	IZUMO2	ENSMUSG00000066500	Izumo2	IZUMO family member 2 [Source:MGI Symbol;Acc:MGI:1922760]	No Mouse
ENSG00000161973	CCDC42	ENSMUSG00000045915	Ccdc42	coiled-coil domain containing 42 [Source:MGI Symbol;Acc:MGI:3045254]	Mouse data available
ENSG00000162039	MEIOB	ENSMUSG00000024155	Meiob	meiosis specific with OB domains [Source:MGI Symbol;Acc:MGI:1922428]	Mouse data available
ENSG00000162592	CCDC27	ENSMUSG00000039492	Ccdc27	coiled-coil domain containing 27 [Source:MGI Symbol;Acc:MGI:2685881]	No Mouse
ENSG00000162771	FAM71A	ENSMUSG00000091017	Fam71a	family with sequence similarity 71, member A [Source:MGI Symbol;Acc:MGI:3588202]	No Mouse
ENSG00000163012	ZSWIM2	ENSMUSG00000034552	Zswim2	zinc finger SWIM-type containing 2 [Source:MGI Symbol;Acc:MGI:1919111]	No Mouse
ENSG00000163098	BIRC8	ENSMUSG00000025860	Xiap	X-linked inhibitor of apoptosis [Source:MGI Symbol;Acc:MGI:107572]	Mouse data available
ENSG00000163114	PDHA2	ENSMUSG00000047674	Pdha2	pyruvate dehydrogenase E1 alpha 2 [Source:MGI Symbol;Acc:MGI:97533]	Mouse data available
ENSG00000163254	CRYGC	ENSMUSG00000025952	Crygc	crystallin, gamma C [Source:MGI Symbol;Acc:MGI:88523]	Mouse data available
ENSG00000163424	C3orf30	ENSMUSG00000022798	4930435E12Rik	RIKEN cDNA 4930435E12 gene [Source:MGI Symbol;Acc:MGI:1921913]	No mouse
ENSG00000163530	DPPA2	ENSMUSG00000072419	Dppa2	developmental pluripotency associated 2 [Source:MGI Symbol;Acc:MGI:2157523]	No Mouse
ENSG00000163645	ERICH6	ENSMUSG00000070471	Erich6	glutamate rich 6 [Source:MGI Symbol;Acc:MGI:3588212]	No Mouse
ENSG00000163705	FANCD2OS	ENSMUSG00000033963	Fancd2os	Fancd2 opposite strand [Source:MGI Symbol;Acc:MGI:1918229]	No Mouse
ENSG00000163746	PLSCR2	ENSMUSG00000032372	Plscr2	phospholipid scramblase 2 [Source:MGI Symbol;Acc:MGI:1270860]	Mouse data available
ENSG00000164113	ADAD1	ENSMUSG00000027719	Adad1	adenosine deaminase domain containing 1 (testis specific) [Source:MGI Symbol;Acc:MGI:103258]	Mouse data available
ENSG00000164299	SPZ1	ENSMUSG00000046957	Spz1	spermatogenic leucine zipper 1 [Source:MGI Symbol;Acc:MGI:1930801]	No Mouse
ENSG00000164304	CAGE1	ENSMUSG00000044566	Cage1	cancer antigen 1 [Source:MGI Symbol;Acc:MGI:1918463]	No Mouse
ENSG00000164508	HIST1H2AA	ENSMUSG00000060081	Hist1h2aa	histone cluster 1, H2aa [Source:MGI Symbol;Acc:MGI:2448285]	No Mouse
ENSG00000164645	TEX47	ENSMUSG00000040514	Tex47	testis expressed 47 [Source:MGI Symbol;Acc:MGI:1918170]	No Mouse
ENSG00000164729	SLC35G3	ENSMUSG00000018776	Slc35g3	solute carrier family 35, member G3 [Source:MGI Symbol;Acc:MGI:1927128]	No Mouse
ENSG00000164744	SUN3	ENSMUSG00000040985	Sun3	Sad1 and UNC84 domain containing 3 [Source:MGI Symbol;Acc:MGI:3041199]	No Mouse
ENSG00000165059	PRKACG	ENSMUSG00000005469	Prkaca	protein kinase, cAMP dependent, catalytic, alpha [Source:MGI Symbol;Acc:MGI:97592]	Mouse data available
ENSG00000165076	PRSS37	ENSMUSG00000029909	Prss37	protease, serine 37 [Source:MGI Symbol;Acc:MGI:1914940]	Mouse data available
ENSG00000165584	SSX3	ENSMUSG00000062814	Ssxa1	synovial sarcoma, X member A1 [Source:MGI Symbol;Acc:MGI:2446782]	No Mouse
ENSG00000165805	C12orf50	ENSMUSG00000056912	1700017N19Rik	RIKEN cDNA 1700017N19 gene [Source:MGI Symbol;Acc:MGI:1913855]	No Mouse
ENSG00000166049	PASD1
ENSG00000166069	TMCO5A	ENSMUSG00000027355	Tmco5	transmembrane and coiled-coil domains 5 [Source:MGI Symbol;Acc:MGI:1914606]	Mouse data available
ENSG00000166118	SPATA19	ENSMUSG00000031991	Spata19	spermatogenesis associated 19 [Source:MGI Symbol;Acc:MGI:1922719]	No Mouse
ENSG00000166329	CCDC182	ENSMUSG00000098681	Ccdc182	coiled-coil domain containing 182 [Source:MGI Symbol;Acc:MGI:1921547]	No Mouse
ENSG00000166930	MS4A5	ENSMUSG00000054523	Ms4a5	membrane-spanning 4-domains, subfamily A, member 5 [Source:MGI Symbol;Acc:MGI:2670985]	No Mouse
ENSG00000167098	SUN5	ENSMUSG00000027480	Sun5	Sad1 and UNC84 domain containing 5 [Source:MGI Symbol;Acc:MGI:1923657]	Mouse data available
ENSG00000167139	TBC1D21	ENSMUSG00000036244	Tbc1d21	TBC1 domain family, member 21 [Source:MGI Symbol;Acc:MGI:1921536]	No Mouse
ENSG00000168148	HIST3H3
ENSG00000168263	KCNV2	ENSMUSG00000047298	Kcnv2	potassium channel, subfamily V, member 2 [Source:MGI Symbol;Acc:MGI:2670981]	Mouse data available
ENSG00000168454	TXNDC2	ENSMUSG00000050612	Txndc2	thioredoxin domain containing 2 (spermatozoa) [Source:MGI Symbol;Acc:MGI:2389312]	Mouse data available
ENSG00000168594	ADAM29	ENSMUSG00000046258	Adam29	a disintegrin and metallopeptidase domain 29 [Source:MGI Symbol;Acc:MGI:2676326]	No Mouse
ENSG00000169059	VCX3A
ENSG00000169154	GOT1L1	ENSMUSG00000039720	Got1l1	glutamic-oxaloacetic transaminase 1-like 1 [Source:MGI Symbol;Acc:MGI:1923865]	No Mouse
ENSG00000169194	IL13	ENSMUSG00000020383	Il13	interleukin 13 [Source:MGI Symbol;Acc:MGI:96541]	Mouse data available
ENSG00000169551	CT55	ENSMUSG00000079593	Gm14597	predicted gene 14597 [Source:MGI Symbol;Acc:MGI:3711766]	No Mouse
ENSG00000169717	ACTRT2	ENSMUSG00000051276	Actrt2	actin-related protein T2 [Source:MGI Symbol;Acc:MGI:1920603]	No Mouse
ENSG00000170289	CNGB3	ENSMUSG00000056494	Cngb3	cyclic nucleotide gated channel beta 3 [Source:MGI Symbol;Acc:MGI:1353562]	Mouse data available
ENSG00000170516	COX7B2	ENSMUSG00000049387	Cox7b2	cytochrome c oxidase subunit 7B2 [Source:MGI Symbol;Acc:MGI:1925424]	No Mouse
ENSG00000170613	FAM71B	ENSMUSG00000020401	Fam71b	family with sequence similarity 71, member B [Source:MGI Symbol;Acc:MGI:3650836]	No Mouse
ENSG00000170748	RBMXL2	ENSMUSG00000073894	Rbmxl2	RNA binding motif protein, X-linked-like 2 [Source:MGI Symbol;Acc:MGI:1923822]	Mouse data available
ENSG00000170777	TPD52L3	ENSMUSG00000024815	Trpd52l3	tumor protein D52-like 3 [Source:MGI Symbol;Acc:MGI:1913995]	Mouse data available
ENSG00000170788	DYDC1	ENSMUSG00000021790	Dydc1	DPY30 domain containing 1 [Source:MGI Symbol;Acc:MGI:1916746]	No Mouse
ENSG00000170948	MBD3L1	ENSMUSG00000038691	Mbd3l1	methyl-CpG binding domain protein 3-like 1 [Source:MGI Symbol;Acc:MGI:1920753]	Mouse data available
ENSG00000170950	PGK2	ENSMUSG00000031233	Pgk2	phosphoglycerate kinase 2 [Source:MGI Symbol;Acc:MGI:97563]	Mouse data available
ENSG00000170967	DDI1	ENSMUSG00000047619	Ddi1	DNA-damage inducible 1 [Source:MGI Symbol;Acc:MGI:1919079]	No Mouse
ENSG00000171495	MROH2B	ENSMUSG00000022155	Mroh2b	maestro heat-like repeat family member 2B [Source:MGI Symbol;Acc:MGI:1921905]	No Mouse
ENSG00000171794	UTF1	ENSMUSG00000047751	Utf1	undifferentiated embryonic cell transcription factor 1 [Source:MGI Symbol;Acc:MGI:1276125]	Mouse data available
ENSG00000171804	WDR87
ENSG00000171931	FBXW10	ENSMUSG00000090173	Fbxw10	F-box and WD-40 domain protein 10 [Source:MGI Symbol;Acc:MGI:3052463]	No Mouse
ENSG00000172073	TEX37	ENSMUSG00000051896	Tex37	testis expressed 37 [Source:MGI Symbol;Acc:MGI:1921471]	Mouse data available
ENSG00000172538	FAM170B	ENSMUSG00000078127	Fam170b	family with sequence similarity 170, member B [Source:MGI Symbol;Acc:MGI:2145650]	No Mouse
ENSG00000172717	FAM71D	ENSMUSG00000056987	Fam71d	family with sequence similarity 71, member D [Source:MGI Symbol;Acc:MGI:1918147]	No Mouse
ENSG00000172967	XKR3
ENSG00000173093	CCDC63	ENSMUSG00000043036	Ccdc63	coiled-coil domain containing 63 [Source:MGI Symbol;Acc:MGI:3607777]	Mouse data available
ENSG00000173389	IQCF1	ENSMUSG00000066383	Iqcf1	IQ motif containing F1 [Source:MGI Symbol;Acc:MGI:1921517]	Mouse data available
ENSG00000173699	SPATA3	ENSMUSG00000026226	Spata3	spermatogenesis associated 3 [Source:MGI Symbol;Acc:MGI:1917310]	No Mouse
ENSG00000173728	C1orf100	ENSMUSG00000015962	1700016C15Rik	RIKEN cDNA 1700016C15 gene [Source:MGI Symbol;Acc:MGI:1916678]	No Mouse
ENSG00000173769	TOPAZ1	ENSMUSG00000094985	Topaz1	testis and ovary specific PAZ domain containing 1 [Source:MGI Symbol;Acc:MGI:3779933]	Mouse data available
ENSG00000174015	SPERT	ENSMUSG00000034913	Spert	spermatid associated [Source:MGI Symbol;Acc:MGI:1915176]	No Mouse
ENSG00000174016	FAM46D
ENSG00000174038	C9orf131	ENSMUSG00000028451	1700022I11Rik	RIKEN cDNA 1700022I11 gene [Source:MGI Symbol;Acc:MGI:1914567]	No Mouse
ENSG00000174448	STARD6	ENSMUSG00000079608	Stard6	StAR-related lipid transfer (START) domain containing 6 [Source:MGI Symbol;Acc:MGI:2156774]	No Mouse
ENSG00000175018	TEX36	ENSMUSG00000030976	Tex36	testis expressed 36 [Source:MGI Symbol;Acc:MGI:1921058]	No Mouse
ENSG00000175520	UBQLN3	ENSMUSG00000051618	Ubqln3	ubiquilin 3 [Source:MGI Symbol;Acc:MGI:3045291]	Mouse data available
ENSG00000175809	ZNF645
ENSG00000175820	CCDC168	ENSMUSG00000091844	Gm8251	predicted gene 8251 [Source:MGI Symbol;Acc:MGI:3647616]	No Mouse
ENSG00000175877	TMEM270	ENSMUSG00000040576	Tmem270	transmembrane protein 270 [Source:MGI Symbol;Acc:MGI:1923879]	Mouse data available
ENSG00000176256	HMGB4	ENSMUSG00000048686	Hmgb4	high-mobility group box 4 [Source:MGI Symbol;Acc:MGI:1916567]	Mouse data available
ENSG00000176566	DCAF4L2	ENSMUSG00000021222	Dcaf4	DDB1 and CUL4 associated factor 4 [Source:MGI Symbol;Acc:MGI:1921078]	No Mouse
ENSG00000176571	CNBD1	ENSMUSG00000073991	Cnbd1	cyclic nucleotide binding domain containing 1 [Source:MGI Symbol;Acc:MGI:3650508]	No Mouse
ENSG00000176746	MAGEB6	ENSMUSG00000073069	Mageb2	melanoma antigen, family B, 2 [Source:MGI Symbol;Acc:MGI:105117]	No Mouse
ENSG00000176988	FMR1NB	ENSMUSG00000062170	Fmr1nb	Fmr1 neighbor [Source:MGI Symbol;Acc:MGI:2672032]	Mouse data available
ENSG00000177143	CETN1	ENSMUSG00000050996	Cetn1	centrin 1 [Source:MGI Symbol;Acc:MGI:1347086]	Mouse data available
ENSG00000177324	BEND2	ENSMUSG00000108981	Gm15262	predicted gene 15262 [Source:MGI Symbol;Acc:MGI:3705232]	No Mouse
ENSG00000177414	UBE2U	ENSMUSG00000069733	Ube2u	ubiquitin-conjugating enzyme E2U (putative) [Source:MGI Symbol;Acc:MGI:3588216]	Mouse data available
ENSG00000177558	FAM187B	ENSMUSG00000046826	Fam187b	family with sequence similarity 187, member B [Source:MGI Symbol;Acc:MGI:1923665]	No Mouse
ENSG00000177673	TEX44	ENSMUSG00000036574	Tex44	testis expressed 44 [Source:MGI Symbol;Acc:MGI:1919113]	No Mouse
ENSG00000177992	SPATA31E1
ENSG00000178021	TSPYL6
ENSG00000178257	PRM3	ENSMUSG00000050058	Prm3	protamine 3 [Source:MGI Symbol;Acc:MGI:106601]	Mouse data available
ENSG00000178395	CCDC185	ENSMUSG00000043429	Ccdc185	coiled-coil domain containing 185 [Source:MGI Symbol;Acc:MGI:3618292]	No Mouse
ENSG00000178645	C10orf53	ENSMUSG00000072473	1700024G13Rik	RIKEN cDNA 1700024G13 gene [Source:MGI Symbol;Acc:MGI:1914335]	No Mouse
ENSG00000178997	EXD1	ENSMUSG00000048647	Exd1	exonuclease 3'-5' domain containing 1 [Source:MGI Symbol;Acc:MGI:3045306]	Mouse data available
ENSG00000179046	TRIML2	ENSMUSG00000091490	Triml2	tripartite motif family-like 2 [Source:MGI Symbol;Acc:MGI:3642989]	No Mouse
ENSG00000179213	SIGLECL1	ENSMUSG00000108695	Gm2511		No Mouse
ENSG00000179407	DNAJB8	ENSMUSG00000048206	Dnajb8	DnaJ heat shock protein family (Hsp40) member B8 [Source:MGI Symbol;Acc:MGI:1922801]	No Mouse
ENSG00000179580	RNF151	ENSMUSG00000008482	Rnf151	ring finger protein 151 [Source:MGI Symbol;Acc:MGI:1914754]	No Mouse
ENSG00000180043	FAM71E2	ENSMUSG00000092518	Fam71e2	family with sequence similarity 71, member E2 [Source:MGI Symbol;Acc:MGI:3045311]	No Mouse
ENSG00000180219	FAM71C
ENSG00000180259	PRNT
ENSG00000180336	MEIOC	ENSMUSG00000051455	Meioc	meiosis specific with coiled-coil domain [Source:MGI Symbol;Acc:MGI:2686410]	Mouse data available
ENSG00000180697	C3orf22	ENSMUSG00000049694	BC048671	cDNA sequence BC048671 [Source:MGI Symbol;Acc:MGI:2679261]	No Mouse
ENSG00000181013	C17orf47	ENSMUSG00000090107	Gm11492	predicted gene 11492 [Source:MGI Symbol;Acc:MGI:3651136]	No Mouse
ENSG00000181323	SPEM1	ENSMUSG00000041165	Spem1	sperm maturation 1 [Source:MGI Symbol;Acc:MGI:1921538]	Mouse data available
ENSG00000181433	SAGE1	ENSMUSG00000064016	Gm648	predicted gene 648 [Source:MGI Symbol;Acc:MGI:2685494]	Mouse data available
ENSG00000181786	ACTL9	ENSMUSG00000092519	Actl9	actin-like 9 [Source:MGI Symbol;Acc:MGI:1916731]	No Mouse
ENSG00000181867	FTMT	ENSMUSG00000024510	Ftmt	ferritin mitochondrial [Source:MGI Symbol;Acc:MGI:1914884]	Mouse data available
ENSG00000182459	TEX19	ENSMUSG00000039337	Tex19.2	testis expressed gene 19.2 [Source:MGI Symbol;Acc:MGI:1918206]	Mouse data available
ENSG00000182583	VCX
ENSG00000182645	CCDC172	ENSMUSG00000025090	Ccdc172	coiled-coil domain containing 172 [Source:MGI Symbol;Acc:MGI:1922895]	No Mouse
ENSG00000182896	TMEM95	ENSMUSG00000094845	Tmem95	transmembrane protein 95 [Source:MGI Symbol;Acc:MGI:3779488]	No Mouse
ENSG00000183035	CYLC1	ENSMUSG00000073001	Cylc1	cylicin, basic protein of sperm head cytoskeleton 1 [Source:MGI Symbol;Acc:MGI:1914657]	No Mouse
ENSG00000183304	FAM9A	ENSMUSG00000079578	Gm1140	predicted gene 1140 [Source:MGI Symbol;Acc:MGI:2685986]	No Mouse
ENSG00000183318	SPDYE4	ENSMUSG00000029586	Spdye4b	speedy/RINGO cell cycle regulator family, member E4B [Source:MGI Symbol;Acc:MGI:3612701]	Mouse data available
ENSG00000183324	REC114	ENSMUSG00000074269	Rec114	REC114 meiotic recombination protein [Source:MGI Symbol;Acc:MGI:1920923]	Mouse data available
ENSG00000183434	TFDP3	ENSMUSG00000038482	Tfdp1	transcription factor Dp 1 [Source:MGI Symbol;Acc:MGI:101934]	Mouse data available
ENSG00000183559	C10orf120	ENSMUSG00000013668	4933402N03Rik	RIKEN cDNA 4933402N03 gene [Source:MGI Symbol;Acc:MGI:1914681]	Mouse data available
ENSG00000184108	TRIML1	ENSMUSG00000031651	Triml1	tripartite motif family-like 1 [Source:MGI Symbol;Acc:MGI:2687279]	No Mouse
ENSG00000184345	IQCF2	ENSMUSG00000118396	IQCF2		No Mouse
ENSG00000184507	NUTM1	ENSMUSG00000041358	Nutm1	NUT midline carcinoma, family member 1 [Source:MGI Symbol;Acc:MGI:2661384]	Mouse data available
ENSG00000184560	SPEM2	ENSMUSG00000044084	Spem2	SPEM family member 2 [Source:MGI Symbol;Acc:MGI:1918293]	No Mouse
ENSG00000184647	PRSS55	ENSMUSG00000034623	Prss55	protease, serine 55 [Source:MGI Symbol;Acc:MGI:1918287]	Mouse data available
ENSG00000184735	DDX53
ENSG00000185013	NT5C1B	ENSMUSG00000020622	Nt5c1b	5'-nucleotidase, cytosolic IB [Source:MGI Symbol;Acc:MGI:1918131]	No Mouse
ENSG00000185056	C5orf47	ENSMUSG00000020299	4930524B15Rik	RIKEN cDNA 4930524B15 gene [Source:MGI Symbol;Acc:MGI:1914842]	No Mouse
ENSG00000185247	MAGEA11	ENSMUSG00000033343	Magea4	melanoma antigen, family A, 4 [Source:MGI Symbol;Acc:MGI:1333839]	No Mouse
ENSG00000185264	TEX33	ENSMUSG00000062154	Tex33	testis expressed 33 [Source:MGI Symbol;Acc:MGI:1920626]	No Mouse
ENSG00000185294	SPPL2C	ENSMUSG00000049506	Sppl2c	signal peptide peptidase 2C [Source:MGI Symbol;Acc:MGI:3045264]	No Mouse
ENSG00000185448	FAM47A	ENSMUSG00000078315	Fam47c	family with sequence similarity 47, member C [Source:MGI Symbol;Acc:MGI:1918114]	No Mouse
ENSG00000185594	SPATA8
ENSG00000185662	SMIM23	ENSMUSG00000020270	Smim23	small integral membrane protein 23 [Source:MGI Symbol;Acc:MGI:1916601]	Mouse data available
ENSG00000185686	PRAME
ENSG00000185689	C6orf201	ENSMUSG00000021415	4933417A18Rik	RIKEN cDNA 4933417A18 gene [Source:MGI Symbol;Acc:MGI:1914011]	Mouse data available
ENSG00000185958	FAM186A	ENSMUSG00000045350	Fam186a	family with sequence similarity 186, member A [Source:MGI Symbol;Acc:MGI:2685766]	No Mouse
ENSG00000186118	TEX38	ENSMUSG00000044556	Tex38	testis expressed 38 [Source:MGI Symbol;Acc:MGI:1922423]	Mouse data available
ENSG00000186143	PRR30	ENSMUSG00000042888	Prr30	proline rich 30 [Source:MGI Symbol;Acc:MGI:1923877]	No Mouse
ENSG00000186452	TMPRSS12	ENSMUSG00000045631	Tmprss12	transmembrane (C-terminal) protease, serine 12 [Source:MGI Symbol;Acc:MGI:1922252]	No Mouse
ENSG00000187003	ACTL7A	ENSMUSG00000070979	Actl7a	actin-like 7a [Source:MGI Symbol;Acc:MGI:1343051]	No Mouse
ENSG00000187516	HYPM	ENSMUSG00000040456	Hypm	huntingtin interacting protein M [Source:MGI Symbol;Acc:MGI:1914584]	No Mouse
ENSG00000187690	CXorf67
ENSG00000187753	C9orf153	ENSMUSG00000049902	4921517D22Rik	RIKEN cDNA 4921517D22 gene [Source:MGI Symbol;Acc:MGI:1918150]	No Mouse
ENSG00000187772	LIN28B	ENSMUSG00000063804	Lin28b	lin-28 homolog B (C. elegans) [Source:MGI Symbol;Acc:MGI:3584032]	Mouse data available
ENSG00000187791	FAM205C	ENSMUSG00000050141	Fam205c	family with sequence similarity 205, member C [Source:MGI Symbol;Acc:MGI:2679716]	No Mouse
ENSG00000187806	TMEM202	ENSMUSG00000049526	Tmem202	transmembrane protein 202 [Source:MGI Symbol;Acc:MGI:1921143]	Mouse data available
ENSG00000187833	C2orf78	ENSMUSG00000060565	Gm5591	predicted gene 5591 [Source:MGI Symbol;Acc:MGI:3648692]	No Mouse
ENSG00000187969	ZCCHC13	ENSMUSG00000031330	Zcchc13	zinc finger, CCHC domain containing 13 [Source:MGI Symbol;Acc:MGI:1922314]	Mouse data available
ENSG00000188386	PPP3R2	ENSMUSG00000028310	Ppp3r2	protein phosphatase 3, regulatory subunit B, alpha isoform (calcineurin B, type II) [Source:MGI Symbol;Acc:MGI:107171]	Mouse data available
ENSG00000188425	NANOS2	ENSMUSG00000051965	Nanos2	nanos C2HC-type zinc finger 2 [Source:MGI Symbol;Acc:MGI:2676627]	Mouse data available
ENSG00000188782	CATSPER4	ENSMUSG00000048003	Catsper4	cation channel, sperm associated 4 [Source:MGI Symbol;Acc:MGI:3043288]	Mouse data available
ENSG00000188800	TMCO2	ENSMUSG00000078577	Tmco2	transmembrane and coiled-coil domains 2 [Source:MGI Symbol;Acc:MGI:1916719]	No Mouse
ENSG00000189023	MAGEB16	ENSMUSG00000046942	Mageb16	melanoma antigen family B, 16 [Source:MGI Symbol;Acc:MGI:1919217]	No Mouse
ENSG00000189037	DUSP21	ENSMUSG00000025043	Dusp21	dual specificity phosphatase 21 [Source:MGI Symbol;Acc:MGI:1920797]	No Mouse
ENSG00000189064	GAGE2A
ENSG00000189132	FAM47B	ENSMUSG00000045797	4930402K13Rik	RIKEN cDNA 4930402K13 gene [Source:MGI Symbol;Acc:MGI:1923025]	No Mouse
ENSG00000189139	FSCB	ENSMUSG00000043060	Fscb	fibrous sheath CABYR binding protein [Source:MGI Symbol;Acc:MGI:3646964]	No Mouse
ENSG00000189375	TBC1D28
ENSG00000189401	OTUD6A	ENSMUSG00000051582	Otud6a	OTU domain containing 6A [Source:MGI Symbol;Acc:MGI:3644685]	Mouse data available
ENSG00000196335	STK31	ENSMUSG00000023403	Stk31	serine threonine kinase 31 [Source:MGI Symbol;Acc:MGI:1924735]	Mouse data available
ENSG00000196406	SPANXD
ENSG00000196475	GK2	ENSMUSG00000050553	Gk2	glycerol kinase 2 [Source:MGI Symbol;Acc:MGI:1329027]	Mouse data available
ENSG00000196553	CCDC196	ENSMUSG00000099418	Gm6657	predicted gene 6657 [Source:MGI Symbol;Acc:MGI:3645257]	No Mouse
ENSG00000196862	RGPD4	ENSMUSG00000003226	Ranbp2	RAN binding protein 2 [Source:MGI Symbol;Acc:MGI:894323]	Mouse data available
ENSG00000197172	MAGEA6	ENSMUSG00000055746	Magea2	melanoma antigen, family A, 2 [Source:MGI Symbol;Acc:MGI:1333793]	No Mouse
ENSG00000197651	CCER1	ENSMUSG00000047025	Ccer1	coiled-coil glutamate-rich protein 1 [Source:MGI Symbol;Acc:MGI:1913966]	No Mouse
ENSG00000198028	ZNF560	ENSMUSG00000055150	Zfp78	zinc finger protein 78 [Source:MGI Symbol;Acc:MGI:107783]	No Mouse
ENSG00000198033	TUBA3C	ENSMUSG00000067338	Tuba3b	tubulin, alpha 3B [Source:MGI Symbol;Acc:MGI:1095408]	No Mouse
ENSG00000198173	FAM47C	ENSMUSG00000045797	4930402K13Rik	RIKEN cDNA 4930402K13 gene [Source:MGI Symbol;Acc:MGI:1923025]	No Mouse
ENSG00000198445	CCT8L2	ENSMUSG00000038044	Cct8l1	chaperonin containing TCP1, subunit 8 (theta)-like 1 [Source:MGI Symbol;Acc:MGI:2685289]	No Mouse
ENSG00000198681	MAGEA1	ENSMUSG00000055746	Magea2	melanoma antigen, family A, 2 [Source:MGI Symbol;Acc:MGI:1333793]	No Mouse
ENSG00000198765	SYCP1	ENSMUSG00000027855	Sycp1	synaptonemal complex protein 1 [Source:MGI Symbol;Acc:MGI:105931]	Mouse data available
ENSG00000198798	MAGEB3
ENSG00000203784	LELP1	ENSMUSG00000027927	Lelp1	late cornified envelope-like proline-rich 1 [Source:MGI Symbol;Acc:MGI:1916582]	No Mouse
ENSG00000203795	FAM24A	ENSMUSG00000030858	Fam24b	family with sequence similarity 24 member B [Source:MGI Symbol;Acc:MGI:1916568]	No Mouse
ENSG00000203910	C1orf146	ENSMUSG00000089798	1700028K03Rik	RIKEN cDNA 1700028K03 gene [Source:MGI Symbol;Acc:MGI:1923671]	No Mouse
ENSG00000203942	C10orf62	ENSMUSG00000090369	4933411K16Rik	RIKEN cDNA 4933411K16 gene [Source:MGI Symbol;Acc:MGI:1914015]	No Mouse
ENSG00000203963	C1orf141	ENSMUSG00000028520	4921539E11Rik	RIKEN cDNA 4921539E11 gene [Source:MGI Symbol;Acc:MGI:1918191]	No Mouse
ENSG00000203989	RHOXF2B
ENSG00000204006	C1orf185	ENSMUSG00000060491	4930522H14Rik	RIKEN cDNA 4930522H14 gene [Source:MGI Symbol;Acc:MGI:1914896]	Mouse data available
ENSG00000204007	GLT6D1	ENSMUSG00000036401	Glt6d1	glycosyltransferase 6 domain containing 1 [Source:MGI Symbol;Acc:MGI:1918353]	No Mouse
ENSG00000204086	RPA4
ENSG00000204296	C6orf10
ENSG00000204300	TMEM225	ENSMUSG00000040541	Tmem225	transmembrane protein 225 [Source:MGI Symbol;Acc:MGI:1922917]	No Mouse
ENSG00000204363	SPANXN5
ENSG00000204661	C5orf60
ENSG00000204688	OR2H1	ENSMUSG00000056600	Olfr90	olfactory receptor 90 [Source:MGI Symbol;Acc:MGI:2177473]	No Mouse
ENSG00000204849	SPATA31A1	ENSMUSG00000056223	Spata31	spermatogenesis associated 31 [Source:MGI Symbol;Acc:MGI:1925374]	No Mouse
ENSG00000204952	FBXO47	ENSMUSG00000070336	Fbxo47	F-box protein 47 [Source:MGI Symbol;Acc:MGI:1920223]	Mouse data available
ENSG00000205108	FAM205A	ENSMUSG00000078746	Fam205a4	family with sequence similarity 205, member A4 [Source:MGI Symbol;Acc:MGI:5434294]	No Mouse
ENSG00000205359	SLCO6A1	ENSMUSG00000045463	Slco6b1		No Mouse
ENSG00000205442	IZUMO3	ENSMUSG00000028533	Izumo3	IZUMO family member 3 [Source:MGI Symbol;Acc:MGI:1916564]	No Mouse
ENSG00000205642	VCX3B
ENSG00000205858	LRRC72	ENSMUSG00000020545	Lrrc72	leucine rich repeat containing 72 [Source:MGI Symbol;Acc:MGI:1920830]	No Mouse
ENSG00000206043	C18orf63	ENSMUSG00000117781	C18orf63		No Mouse
ENSG00000206181	ELOA2
ENSG00000206260	PRR23A	ENSMUSG00000074123	7420426K07Rik	RIKEN cDNA 7420426K07 gene [Source:MGI Symbol;Acc:MGI:3588253]	No Mouse
ENSG00000206531	CD200R1L	ENSMUSG00000022667	Cd200r1	CD200 receptor 1 [Source:MGI Symbol;Acc:MGI:1889024]	Mouse data available
ENSG00000212122	TSSK1B	ENSMUSG00000041566	Tssk1	testis-specific serine kinase 1 [Source:MGI Symbol;Acc:MGI:1347557]	No Mouse
ENSG00000212710	CTAGE1	ENSMUSG00000021000	Mia2	melanoma inhibitory activity 2 [Source:MGI Symbol;Acc:MGI:2159614]	Mouse data available
ENSG00000213265	TSGA13	ENSMUSG00000039032	Tsga13	testis specific gene A13 [Source:MGI Symbol;Acc:MGI:1891413]	Mouse data available
ENSG00000213401	MAGEA12	ENSMUSG00000055746	Magea2	melanoma antigen, family A, 2 [Source:MGI Symbol;Acc:MGI:1333793]	No Mouse
ENSG00000214107	MAGEB1	ENSMUSG00000062162	Mageb1	melanoma antigen, family B, 1 [Source:MGI Symbol;Acc:MGI:105118]	No Mouse
ENSG00000214324	C3orf56
ENSG00000214360	EFCAB9	ENSMUSG00000044056	Efcab9	EF-hand calcium binding domain 9 [Source:MGI Symbol;Acc:MGI:1916556]	No Mouse
ENSG00000214686	IQCF6	ENSMUSG00000091129	Iqcf6	IQ motif containing F6 [Source:MGI Symbol;Acc:MGI:3781315]	No Mouse
ENSG00000214819	CDRT15L2
ENSG00000214929	SPATA31D1	ENSMUSG00000050876	Spata31d1a	spermatogenesis associated 31 subfamily D, member 1A [Source:MGI Symbol;Acc:MGI:1919469]	No Mouse
ENSG00000215131	C16orf90	ENSMUSG00000005983	1700037C18Rik	RIKEN cDNA 1700037C18 gene [Source:MGI Symbol;Acc:MGI:1920511]	Mouse data available
ENSG00000215262	KCNU1	ENSMUSG00000031576	Kcnu1	potassium channel, subfamily U, member 1 [Source:MGI Symbol;Acc:MGI:1202300]	Mouse data available
ENSG00000218823	PAPOLB	ENSMUSG00000074817	Papolb	poly (A) polymerase beta (testis specific) [Source:MGI Symbol;Acc:MGI:1932115]	Mouse data available
ENSG00000221867	MAGEA3	ENSMUSG00000055746	Magea2	melanoma antigen, family A, 2 [Source:MGI Symbol;Acc:MGI:1333793]	No Mouse
ENSG00000223601	EBLN1
ENSG00000224107	ETDB	ENSMUSG00000060967	Etd	embryonic testis differentiation [Source:MGI Symbol;Acc:MGI:1916751]	No Mouse
ENSG00000224440	CXorf51A
ENSG00000224960	PPP4R3C	ENSMUSG00000079513	4932429P05Rik	RIKEN cDNA 4932429P05 gene [Source:MGI Symbol;Acc:MGI:3588287]	No Mouse
ENSG00000227059	ANHX
ENSG00000227234	SPANXB1
ENSG00000227868	TEX46	ENSMUSG00000036921	Tex46	testis expressed 46 [Source:MGI Symbol;Acc:MGI:1914913]	No Mouse
ENSG00000228075	BOD1L2	ENSMUSG00000044502	Bod1	biorientation of chromosomes in cell division 1 [Source:MGI Symbol;Acc:MGI:1916806]	Mouse data available
ENSG00000229937	PRPS1L1	ENSMUSG00000092305	Prps1l1	phosphoribosyl pyrophosphate synthetase 1-like 1 [Source:MGI Symbol;Acc:MGI:1922706]	No Mouse
ENSG00000229972	IQCF3
ENSG00000230601	TEX48	ENSMUSG00000058935	Tex48	testis expressed 48 [Source:MGI Symbol;Acc:MGI:1922774]	No Mouse
ENSG00000231256	C17orf105
ENSG00000232113	TEX50	ENSMUSG00000049160	Tex50	testis expressed 50 [Source:MGI Symbol;Acc:MGI:1922183]	No Mouse
ENSG00000234068	PAGE2
ENSG00000234186	C16orf82
ENSG00000234828	IQCM	ENSMUSG00000031620	Iqcm	IQ motif containing M [Source:MGI Symbol;Acc:MGI:1919081]	No Mouse
ENSG00000235631	RNF148	ENSMUSG00000078179	Rnf148	ring finger protein 148 [Source:MGI Symbol;Acc:MGI:1918550]	No Mouse
ENSG00000236444	UBE2L5
ENSG00000236446	CT47B1	ENSMUSG00000079642	Gm6268	predicted gene 6268 [Source:MGI Symbol;Acc:MGI:3644556]	No Mouse
ENSG00000237136	C4orf51	ENSMUSG00000031682	1700011L22Rik	RIKEN cDNA 1700011L22 gene [Source:MGI Symbol;Acc:MGI:1914937]	No Mouse
ENSG00000237452	BHMG1	ENSMUSG00000085601	Gm4969	predicted gene 4969 [Source:MGI Symbol;Acc:MGI:3647482]	No Mouse
ENSG00000237524	TEX51	ENSMUSG00000109238	Gm35060	predicted gene, 35060 [Source:MGI Symbol;Acc:MGI:5594219]	No Mouse
ENSG00000240021	TEX35	ENSMUSG00000026592	Tex35	testis expressed 35 [Source:MGI Symbol;Acc:MGI:1920685]	Mouse data available
ENSG00000240720	LRRD1	ENSMUSG00000040367	Lrrd1	leucine rich repeats and death domain containing 1 [Source:MGI Symbol;Acc:MGI:3045299]	No Mouse
ENSG00000241128	OR14A2	ENSMUSG00000055610	Olfr307	olfactory receptor 307 [Source:MGI Symbol;Acc:MGI:3030141]	No Mouse
ENSG00000241149	AC115220.1
ENSG00000242950	ERVW-1	ENSMUSG00000084897	Gm14226	predicted gene 14226 [Source:MGI Symbol;Acc:MGI:3649244]	No Mouse
ENSG00000244588	RAD21L1	ENSMUSG00000074704	Rad21l	RAD21-like (S. pombe) [Source:MGI Symbol;Acc:MGI:3652039]	Mouse data available
ENSG00000248767	AC187653.1	ENSMUSG00000094504	Gm5294	predicted gene 5294 [Source:MGI Symbol;Acc:MGI:3646467]	No Mouse
ENSG00000249961	TERB1	ENSMUSG00000052616	Terb1	telomere repeat binding bouquet formation protein 1 [Source:MGI Symbol;Acc:MGI:2443187]	Mouse data available
ENSG00000250803	AC010255.3	ENSMUSG00000024532	1700034E13Rik	RIKEN cDNA 1700034E13 gene [Source:MGI Symbol;Acc:MGI:1925664]	No Mouse
ENSG00000251258	RFPL4B	ENSMUSG00000094311	Rfpl4b	ret finger protein-like 4B [Source:MGI Symbol;Acc:MGI:2684908]	No Mouse
ENSG00000253506	NACA2	ENSMUSG00000061315	Naca	nascent polypeptide-associated complex alpha polypeptide [Source:MGI Symbol;Acc:MGI:106095]	Mouse data available
ENSG00000255181	CCDC166	ENSMUSG00000098176	Ccdc166	coiled-coil domain containing 166 [Source:MGI Symbol;Acc:MGI:1925902]	No Mouse
ENSG00000258223	PRSS58	ENSMUSG00000051936	Prss58	protease, serine 58 [Source:MGI Symbol;Acc:MGI:3608323]	No Mouse
ENSG00000258713	C20orf141	ENSMUSG00000027409	1700020A23Rik	RIKEN cDNA 1700020A23 gene [Source:MGI Symbol;Acc:MGI:1922906]	No Mouse
ENSG00000259060	AL163195.3	ENSMUSG00000068407	Rnase12	ribonuclease, RNase A family, 12 (non-active) [Source:MGI Symbol;Acc:MGI:3528588]	No Mouse
ENSG00000260456	C16orf95	ENSMUSG00000031809	1700018B08Rik	RIKEN cDNA 1700018B08 gene [Source:MGI Symbol;Acc:MGI:1923655]	No Mouse
ENSG00000260734	TLE7	ENSMUSG00000095941	Tle7		No Mouse
ENSG00000263201	AC040162.4
ENSG00000266733	TBC1D29
ENSG00000266826	AC011195.2	ENSMUSG00000031221	Igbp1	immunoglobulin (CD79A) binding protein 1 [Source:MGI Symbol;Acc:MGI:1346500]	No Mouse
ENSG00000267978	MAGEA9B	ENSMUSG00000055746	Magea2	melanoma antigen, family A, 2 [Source:MGI Symbol;Acc:MGI:1333793]	No Mouse
ENSG00000269058	CALR3	ENSMUSG00000019732	Calr3	calreticulin 3 [Source:MGI Symbol;Acc:MGI:1920566]	Mouse data available
ENSG00000269586	CT45A10	ENSMUSG00000064016	Gm648	predicted gene 648 [Source:MGI Symbol;Acc:MGI:2685494]	Mouse data available
ENSG00000270379	HEATR9	ENSMUSG00000018925	Heatr9	HEAT repeat containing 9 [Source:MGI Symbol;Acc:MGI:3650286]	No Mouse
ENSG00000270806	C17orf50	ENSMUSG00000035085	1700020L24Rik	RIKEN cDNA 1700020L24 gene [Source:MGI Symbol;Acc:MGI:1913580]	No Mouse
ENSG00000271321	CTAGE6	ENSMUSG00000021000	Mia2	melanoma inhibitory activity 2 [Source:MGI Symbol;Acc:MGI:2159614]	Mouse data available
ENSG00000273111	LYPD4	ENSMUSG00000062732	Lypd4	Ly6/Plaur domain containing 4 [Source:MGI Symbol;Acc:MGI:2687054]	Mouse data available
ENSG00000274600	RIMBP3B	ENSMUSG00000071636	Rimbp3	RIMS binding protein 3 [Source:MGI Symbol;Acc:MGI:2685449]	Mouse data available
ENSG00000274808	TBC1D3B
ENSG00000275489	C17orf98	ENSMUSG00000018543	1700001P01Rik	RIKEN cDNA 1700001P01 gene [Source:MGI Symbol;Acc:MGI:1919465]	No Mouse
ENSG00000275722	LYZL6	ENSMUSG00000020945	Lyzl6	lysozyme-like 6 [Source:MGI Symbol;Acc:MGI:1916694]	Mouse data available
ENSG00000276950	GSTTP1
ENSG00000277535	AL772284.2	ENSMUSG00000079642	Gm6268	predicted gene 6268 [Source:MGI Symbol;Acc:MGI:3644556]	No Mouse
ENSG00000278499	AC018554.3
ENSG00000278685	IQCA1L	ENSMUSG00000038199	Iqca1l		No Mouse
ENSG00000282815	TEX13C	ENSMUSG00000078320	Tex13c1	TEX13 family member C1 [Source:MGI Symbol;Acc:MGI:2685208]	No Mouse
ENSG00000283205	AL353572.3	ENSMUSG00000114559	Gm47429	predicted gene, 47429 [Source:MGI Symbol;Acc:MGI:6096375]	No Mouse
ENSG00000283434	CSNKA2IP	ENSMUSG00000068167	Csnka2ip	casein kinase 2, alpha prime interacting protein [Source:MGI Symbol;Acc:MGI:2676295]	No Mouse
ENSG00000283439	SPEM3	ENSMUSG00000109737	Gm39566	predicted gene, 39566 [Source:MGI Symbol;Acc:MGI:5622451]	No Mouse
ENSG00000283599	BX276092.9	ENSMUSG00000045010	Gm4779	predicted gene 4779 [Source:MGI Symbol;Acc:MGI:3646776]	No Mouse
ENSG00000284701	TMEM247	ENSMUSG00000037689	Tmem247	transmembrane protein 247 [Source:MGI Symbol;Acc:MGI:1925719]	Mouse data available

## Sheet: primary_spermatocytes
GeneID	GeneSymbol	ms.GeneID	ms.Symbol	Gene.description	Mouse model availability
ENSG00000042813	ZPBP	ENSMUSG00000020193	Zpbp	zona pellucida binding protein [Source:MGI Symbol;Acc:MGI:1855701]	Mouse data available
ENSG00000046774	MAGEC2	ENSMUSG00000046180	4930550L24Rik	RIKEN cDNA 4930550L24 gene [Source:MGI Symbol;Acc:MGI:1922602]	No Mouse
ENSG00000054796	SPO11	ENSMUSG00000005883	Spo11	SPO11 meiotic protein covalently bound to DSB [Source:MGI Symbol;Acc:MGI:1349669]	Mouse data available
ENSG00000068985	PAGE1
ENSG00000077800	FKBP6	ENSMUSG00000040013	Fkbp6	FK506 binding protein 6 [Source:MGI Symbol;Acc:MGI:2137612]	Mouse data available
ENSG00000078795	PKD2L2	ENSMUSG00000014503	Pkd2l2	polycystic kidney disease 2-like 2 [Source:MGI Symbol;Acc:MGI:1858231]	Mouse data available
ENSG00000100121	GGTLC2	ENSMUSG00000006345	Ggt1	gamma-glutamyltransferase 1 [Source:MGI Symbol;Acc:MGI:95706]	Mouse data available
ENSG00000100565	LRRC74A	ENSMUSG00000059114	Lrrc74a	leucine rich repeat containing 74A [Source:MGI Symbol;Acc:MGI:3646959]	No Mouse
ENSG00000101251	SEL1L2	ENSMUSG00000074764	Sel1l2	sel-1 suppressor of lin-12-like 2 (C. elegans) [Source:MGI Symbol;Acc:MGI:2684964]	No Mouse
ENSG00000101812	H2BFM	ENSMUSG00000048155	H2bfm	H2B histone family, member M [Source:MGI Symbol;Acc:MGI:1916639]	No Mouse
ENSG00000102021	LUZP4
ENSG00000102055	PPP1R2P9
ENSG00000103023	PRSS54	ENSMUSG00000048400	Prss54	protease, serine 54 [Source:MGI Symbol;Acc:MGI:1918243]	Mouse data available
ENSG00000104755	ADAM2	ENSMUSG00000022039	Adam2	a disintegrin and metallopeptidase domain 2 [Source:MGI Symbol;Acc:MGI:1340894]	Mouse data available
ENSG00000104901	DKKL1	ENSMUSG00000030792	Dkkl1	dickkopf-like 1 [Source:MGI Symbol;Acc:MGI:1354963]	Mouse data available
ENSG00000105428	ZNRF4	ENSMUSG00000044526	Znrf4	zinc and ring finger 4 [Source:MGI Symbol;Acc:MGI:1341258]	No Mouse
ENSG00000105672	ETV2	ENSMUSG00000006311	Etv2	ets variant 2 [Source:MGI Symbol;Acc:MGI:99253]	Mouse data available
ENSG00000106013	ANKRD7	ENSMUSG00000029517	Ankrd7	ankyrin repeat domain 7 [Source:MGI Symbol;Acc:MGI:1922446]	Mouse data available
ENSG00000106304	SPAM1	ENSMUSG00000029682	Spam1	sperm adhesion molecule 1 [Source:MGI Symbol;Acc:MGI:109335]	Mouse data available
ENSG00000106328	FSCN3	ENSMUSG00000029707	Fscn3	fascin actin-bundling protein 3 [Source:MGI Symbol;Acc:MGI:1890386]	No Mouse
ENSG00000106336	FBXO24	ENSMUSG00000089984	Fbxo24	F-box protein 24 [Source:MGI Symbol;Acc:MGI:1918426]	Mouse data available
ENSG00000106648	GALNTL5	ENSMUSG00000028938	Galntl5	UDP-N-acetyl-alpha-D-galactosamine:polypeptide N-acetylgalactosaminyltransferase-like 5 [Source:MGI Symbol;Acc:MGI:1915159]	Mouse data available
ENSG00000111305	GSG1	ENSMUSG00000030206	Gsg1	germ cell associated 1 [Source:MGI Symbol;Acc:MGI:1194499]	Mouse data available
ENSG00000112273	HDGFL1	ENSMUSG00000045835	Hdgfl1	hepatoma derived growth factor-like 1 [Source:MGI Symbol;Acc:MGI:1194493]	Mouse data available
ENSG00000113525	IL5	ENSMUSG00000036117	Il5	interleukin 5 [Source:MGI Symbol;Acc:MGI:96557]	Mouse data available
ENSG00000114487	MORC1	ENSMUSG00000022652	Morc1	microrchidia 1 [Source:MGI Symbol;Acc:MGI:1316740]	Mouse data available
ENSG00000114656	KIAA1257
ENSG00000116703	PDC	ENSMUSG00000006007	Pdc	phosducin [Source:MGI Symbol;Acc:MGI:98090]	Mouse data available
ENSG00000118434	SPACA1	ENSMUSG00000028264	Spaca1	sperm acrosome associated 1 [Source:MGI Symbol;Acc:MGI:1914902]	Mouse data available
ENSG00000120160	EQTN	ENSMUSG00000028575	Eqtn	equatorin, sperm acrosome associated [Source:MGI Symbol;Acc:MGI:1915003]	Mouse data available
ENSG00000120329	SLC25A2	ENSMUSG00000050304	Slc25a2	solute carrier family 25 (mitochondrial carrier, ornithine transporter) member 2 [Source:MGI Symbol;Acc:MGI:2137907]	No Mouse
ENSG00000120563	LYZL1	ENSMUSG00000024233	Lyzl1	lysozyme-like 1 [Source:MGI Symbol;Acc:MGI:1914578]	Mouse data available
ENSG00000120669	SOHLH2	ENSMUSG00000027794	Sohlh2	spermatogenesis and oogenesis specific basic helix-loop-helix 2 [Source:MGI Symbol;Acc:MGI:1921684]	Mouse data available
ENSG00000121446	RGSL1	ENSMUSG00000042641	Rgsl1	regulator of G-protein signaling like 1 [Source:MGI Symbol;Acc:MGI:2685048]	Mouse data available
ENSG00000121634	GJA8	ENSMUSG00000049908	Gja8	gap junction protein, alpha 8 [Source:MGI Symbol;Acc:MGI:99953]	Mouse data available
ENSG00000122728	TAF1L	ENSMUSG00000031314	Taf1	TATA-box binding protein associated factor 1 [Source:MGI Symbol;Acc:MGI:1336878]	No Mouse
ENSG00000123165	ACTRT1	ENSMUSG00000046615	Actrt1	actin-related protein T1 [Source:MGI Symbol;Acc:MGI:1920610]	No Mouse
ENSG00000123171	CCDC70	ENSMUSG00000017049	Ccdc70	coiled-coil domain containing 70 [Source:MGI Symbol;Acc:MGI:1915179]	No Mouse
ENSG00000123576	ESX1	ENSMUSG00000023443	Esx1	extraembryonic, spermatogenesis, homeobox 1 [Source:MGI Symbol;Acc:MGI:1096388]	Mouse data available
ENSG00000123584	MAGEA9	ENSMUSG00000055746	Magea2	melanoma antigen, family A, 2 [Source:MGI Symbol;Acc:MGI:1333793]	No Mouse
ENSG00000123594	ATXN3L	ENSMUSG00000021189	Atxn3	ataxin 3 [Source:MGI Symbol;Acc:MGI:1099442]	Mouse data available
ENSG00000124092	CTCFL	ENSMUSG00000070495	Ctcfl	CCCTC-binding factor (zinc finger protein)-like [Source:MGI Symbol;Acc:MGI:3652571]	Mouse data available
ENSG00000124116	WFDC3	ENSMUSG00000076434	Wfdc3	WAP four-disulfide core domain 3 [Source:MGI Symbol;Acc:MGI:1923897]	No Mouse
ENSG00000124227	ANKRD60	ENSMUSG00000027517	Ankrd60	ankyrin repeat domain 60 [Source:MGI Symbol;Acc:MGI:1917315]	No Mouse
ENSG00000124260	MAGEA10	ENSMUSG00000031118	1700080O16Rik	RIKEN cDNA 1700080O16 gene [Source:MGI Symbol;Acc:MGI:1921529]	No Mouse
ENSG00000124449	IRGC	ENSMUSG00000062028	Irgc1	immunity-related GTPase family, cinema 1 [Source:MGI Symbol;Acc:MGI:2685948]	No Mouse
ENSG00000124610	HIST1H1A	ENSMUSG00000049539	Hist1h1a	histone cluster 1, H1a [Source:MGI Symbol;Acc:MGI:1931523]	Mouse data available
ENSG00000124657	OR2B6	ENSMUSG00000036658	Olfr11	olfactory receptor 11 [Source:MGI Symbol;Acc:MGI:104715]	No Mouse
ENSG00000124678	TCP11	ENSMUSG00000062859	Tcp11	t-complex protein 11 [Source:MGI Symbol;Acc:MGI:98544]	No Mouse
ENSG00000124818	OPN5	ENSMUSG00000043972	Opn5	opsin 5 [Source:MGI Symbol;Acc:MGI:2662912]	Mouse data available
ENSG00000125815	CST8	ENSMUSG00000027442	Cst8	cystatin 8 (cystatin-related epididymal spermatogenic) [Source:MGI Symbol;Acc:MGI:107161]	No Mouse
ENSG00000125816	NKX2-4	ENSMUSG00000054160	Nkx2-4	NK2 homeobox 4 [Source:MGI Symbol;Acc:MGI:97349]	No Mouse
ENSG00000125975	C20orf173	ENSMUSG00000074646	6430550D23Rik	RIKEN cDNA 6430550D23 gene [Source:MGI Symbol;Acc:MGI:2443361]	No Mouse
ENSG00000126856	PRDM7	ENSMUSG00000051977	Prdm9	PR domain containing 9 [Source:MGI Symbol;Acc:MGI:2384854]	Mouse data available
ENSG00000128610	FEZF1	ENSMUSG00000029697	Fezf1	Fez family zinc finger 1 [Source:MGI Symbol;Acc:MGI:1920441]	Mouse data available
ENSG00000129862	VCY1B
ENSG00000129864	VCY
ENSG00000130377	ACSBG2	ENSMUSG00000024207	Acsbg2	acyl-CoA synthetase bubblegum family member 2 [Source:MGI Symbol;Acc:MGI:3587728]	Mouse data available
ENSG00000130950	NUTM2F	ENSMUSG00000071909	Nutm2	NUT family member 2 [Source:MGI Symbol;Acc:MGI:2685652]	Mouse data available
ENSG00000131059	BPIFA3	ENSMUSG00000027482	Bpifa3	BPI fold containing family A, member 3 [Source:MGI Symbol;Acc:MGI:1920638]	Mouse data available
ENSG00000131721	RHOXF2
ENSG00000131864	USP29	ENSMUSG00000051527	Usp29	ubiquitin specific peptidase 29 [Source:MGI Symbol;Acc:MGI:1888998]	Mouse data available
ENSG00000132446	FTHL17	ENSMUSG00000078206	Fthl17d	ferritin, heavy polypeptide-like 17, member D [Source:MGI Symbol;Acc:MGI:3713070]	No Mouse
ENSG00000132631	SCP2D1	ENSMUSG00000027431	Scp2d1	SCP2 sterol-binding domain containing 1 [Source:MGI Symbol;Acc:MGI:1913578]	Mouse data available
ENSG00000132958	TPTE2	ENSMUSG00000031481	Tpte	transmembrane phosphatase with tensin homology [Source:MGI Symbol;Acc:MGI:2446460]	No Mouse
ENSG00000132972	RNF17	ENSMUSG00000000365	Rnf17	ring finger protein 17 [Source:MGI Symbol;Acc:MGI:1353419]	Mouse data available
ENSG00000134007	ADAM20	ENSMUSG00000071937	Adam25	a disintegrin and metallopeptidase domain 25 (testase 2) [Source:MGI Symbol;Acc:MGI:1345157]	No Mouse
ENSG00000134249	ADAM30	ENSMUSG00000043468	Adam30	a disintegrin and metallopeptidase domain 30 [Source:MGI Symbol;Acc:MGI:1918328]	No Mouse
ENSG00000134940	ACRV1	ENSMUSG00000032110	Acrv1	acrosomal vesicle protein 1 [Source:MGI Symbol;Acc:MGI:104590]	No Mouse
ENSG00000135248	FAM71F1	ENSMUSG00000039742	Fam71f1	family with sequence similarity 71, member F1 [Source:MGI Symbol;Acc:MGI:3032524]	No Mouse
ENSG00000137707	BTG4	ENSMUSG00000032056	Btg4	B cell translocation gene 4 [Source:MGI Symbol;Acc:MGI:1860140]	No Mouse
ENSG00000137948	BRDT	ENSMUSG00000029279	Brdt	bromodomain, testis-specific [Source:MGI Symbol;Acc:MGI:1891374]	Mouse data available
ENSG00000138068	SULT6B1	ENSMUSG00000038045	Sult6b1	sulfotransferase family, cytosolic, 6B, member 1 [Source:MGI Symbol;Acc:MGI:1920921]	No Mouse
ENSG00000138813	C4orf17	ENSMUSG00000012042	4930579F01Rik	RIKEN cDNA 4930579F01 gene [Source:MGI Symbol;Acc:MGI:1914991]	No Mouse
ENSG00000138892	TTLL8	ENSMUSG00000022388	Ttll8	tubulin tyrosine ligase-like family, member 8 [Source:MGI Symbol;Acc:MGI:1922902]	No Mouse
ENSG00000139445	FOXN4	ENSMUSG00000042002	Foxn4	forkhead box N4 [Source:MGI Symbol;Acc:MGI:2151057]	Mouse data available
ENSG00000139797	RNF113B	ENSMUSG00000036537	Rnf113a1	ring finger protein 113A1 [Source:MGI Symbol;Acc:MGI:1917192]	No Mouse
ENSG00000140478	GOLGA6D	ENSMUSG00000002546	Golga2	golgi autoantigen, golgin subfamily a, 2 [Source:MGI Symbol;Acc:MGI:2139395]	No Mouse
ENSG00000140623	SEPT12	ENSMUSG00000022542	Sept12	septin 12 [Source:MGI Symbol;Acc:MGI:1918339]	No Mouse
ENSG00000140798	ABCC12	ENSMUSG00000036872	Abcc12	ATP-binding cassette, sub-family C (CFTR/MRP), member 12 [Source:MGI Symbol;Acc:MGI:2441679]	No Mouse
ENSG00000140955	ADAD2	ENSMUSG00000024266	Adad2	adenosine deaminase domain containing 2 [Source:MGI Symbol;Acc:MGI:1923023]	Mouse data available
ENSG00000141200	KIF2B	ENSMUSG00000046755	Kif2b	kinesin family member 2B [Source:MGI Symbol;Acc:MGI:1920720]	Mouse data available
ENSG00000141255	SPATA22	ENSMUSG00000069825	Gm49340	predicted gene, 49340 [Source:MGI Symbol;Acc:MGI:6121532]	No Mouse
ENSG00000141437	SLC25A52	ENSMUSG00000045973	Slc25a51	solute carrier family 25, member 51 [Source:MGI Symbol;Acc:MGI:2684984]	No Mouse
ENSG00000142025	DMRTC2	ENSMUSG00000011349	Dmrtc2	doublesex and mab-3 related transcription factor like family C2 [Source:MGI Symbol;Acc:MGI:1918491]	Mouse data available
ENSG00000142700	DMRTA2	ENSMUSG00000047143	Dmrta2	doublesex and mab-3 related transcription factor like family A2 [Source:MGI Symbol;Acc:MGI:2653629]	Mouse data available
ENSG00000143032	BARHL2	ENSMUSG00000034384	Barhl2	BarH like homeobox 2 [Source:MGI Symbol;Acc:MGI:1859314]	Mouse data available
ENSG00000143552	NUP210L	ENSMUSG00000027939	Nup210l	nucleoporin 210-like [Source:MGI Symbol;Acc:MGI:1924845]	Mouse data available
ENSG00000144671	SLC22A14	ENSMUSG00000070280	Slc22a14	solute carrier family 22 (organic cation transporter), member 14 [Source:MGI Symbol;Acc:MGI:2685974]	No Mouse
ENSG00000144962	SPATA16	ENSMUSG00000039335	Spata16	spermatogenesis associated 16 [Source:MGI Symbol;Acc:MGI:1918112]	Mouse data available
ENSG00000145975	FAM217A	ENSMUSG00000021414	Fam217a	family with sequence similarity 217, member A [Source:MGI Symbol;Acc:MGI:1919114]	Mouse data available
ENSG00000146047	HIST1H2BA	ENSMUSG00000050799	Hist1h2ba	histone cluster 1, H2ba [Source:MGI Symbol;Acc:MGI:2448375]	No Mouse
ENSG00000147081	AKAP4	ENSMUSG00000050089	Akap4	A kinase (PRKA) anchor protein 4 [Source:MGI Symbol;Acc:MGI:102794]	Mouse data available
ENSG00000147082	CCNB3	ENSMUSG00000116524	Ccnb3	cyclin B3 [Source:MGI Symbol;Acc:MGI:2183443]	No Mouse
ENSG00000147183	CPXCR1	ENSMUSG00000072995	Cpxcr1	CPX chromosome region, candidate 1 [Source:MGI Symbol;Acc:MGI:2685989]	No Mouse
ENSG00000147381	MAGEA4	ENSMUSG00000055746	Magea2	melanoma antigen, family A, 2 [Source:MGI Symbol;Acc:MGI:1333793]	No Mouse
ENSG00000148156	ACTL7B	ENSMUSG00000070980	Actl7b	actin-like 7b [Source:MGI Symbol;Acc:MGI:1343053]	Mouse data available
ENSG00000148602	LRIT1	ENSMUSG00000041044	Lrit1	leucine-rich repeat, immunoglobulin-like and transmembrane domains 1 [Source:MGI Symbol;Acc:MGI:2385320]	Mouse data available
ENSG00000149506	ZP1	ENSMUSG00000024734	Zp1	zona pellucida glycoprotein 1 [Source:MGI Symbol;Acc:MGI:103073]	Mouse data available
ENSG00000149646	CNBD2	ENSMUSG00000038085	Cnbd2	cyclic nucleotide binding domain containing 2 [Source:MGI Symbol;Acc:MGI:1918123]	Mouse data available
ENSG00000149651	SPINT4	ENSMUSG00000017310	Spint4	serine protease inhibitor, Kunitz type 4 [Source:MGI Symbol;Acc:MGI:1925489]	No Mouse
ENSG00000150676	CCDC83	ENSMUSG00000030617	Ccdc83	coiled-coil domain containing 83 [Source:MGI Symbol;Acc:MGI:1918255]	Mouse data available
ENSG00000151033	LYZL2	ENSMUSG00000024233	Lyzl1	lysozyme-like 1 [Source:MGI Symbol;Acc:MGI:1914578]	Mouse data available
ENSG00000151475	SLC25A31	ENSMUSG00000116218	Slc25a31	solute carrier family 25 (mitochondrial carrier; adenine nucleotide translocator), member 31 [Source:MGI Symbol;Acc:MGI:1920583]	Mouse data available
ENSG00000151615	POU4F2	ENSMUSG00000031688	Pou4f2	POU domain, class 4, transcription factor 2 [Source:MGI Symbol;Acc:MGI:102524]	Mouse data available
ENSG00000151838	CCDC175	ENSMUSG00000021086	Ccdc175	coiled-coil domain containing 175 [Source:MGI Symbol;Acc:MGI:1921186]	No Mouse
ENSG00000151962	RBM46	ENSMUSG00000033882	Rbm46	RNA binding motif protein 46 [Source:MGI Symbol;Acc:MGI:3645057]	No Mouse
ENSG00000152430	BOLL	ENSMUSG00000025977	Boll	boule homolog, RNA binding protein [Source:MGI Symbol;Acc:MGI:1922638]	Mouse data available
ENSG00000152670	DDX4	ENSMUSG00000021758	Ddx4	DEAD (Asp-Glu-Ala-Asp) box polypeptide 4 [Source:MGI Symbol;Acc:MGI:102670]	Mouse data available
ENSG00000152936	LMNTD1	ENSMUSG00000054966	Lmntd1	lamin tail domain containing 1 [Source:MGI Symbol;Acc:MGI:1921321]	No Mouse
ENSG00000153498	SPACA7	ENSMUSG00000010435	Spaca7	sperm acrosome associated 7 [Source:MGI Symbol;Acc:MGI:1925884]	Mouse data available
ENSG00000153684	GOLGA8F	ENSMUSG00000002546	Golga2	golgi autoantigen, golgin subfamily a, 2 [Source:MGI Symbol;Acc:MGI:2139395]	No Mouse
ENSG00000153779	TGIF2LX	ENSMUSG00000100194	Tgif2lx2	TGFB-induced factor homeobox 2-like, X-linked 2 [Source:MGI Symbol;Acc:MGI:3800824]	No Mouse
ENSG00000154007	ASB17	ENSMUSG00000038997	Asb17	ankyrin repeat and SOCS box-containing 17 [Source:MGI Symbol;Acc:MGI:1914022]	No Mouse
ENSG00000154438	ASZ1	ENSMUSG00000010796	Asz1	ankyrin repeat, SAM and basic leucine zipper domain containing 1 [Source:MGI Symbol;Acc:MGI:1921318]	Mouse data available
ENSG00000155087	ODF1	ENSMUSG00000061923	Odf1	outer dense fiber of sperm tails 1 [Source:MGI Symbol;Acc:MGI:97424]	Mouse data available
ENSG00000155754	C2CD6	ENSMUSG00000072295	C2cd6	C2 calcium dependent domain containing 6 [Source:MGI Symbol;Acc:MGI:1920713]	No Mouse
ENSG00000155833	CYLC2	ENSMUSG00000039555	Cylc2	cylicin, basic protein of sperm head cytoskeleton 2 [Source:MGI Symbol;Acc:MGI:1922164]	No Mouse
ENSG00000155875	SAXO1	ENSMUSG00000028492	Saxo1	stabilizer of axonemal microtubules 1 [Source:MGI Symbol;Acc:MGI:1923061]	Mouse data available
ENSG00000155890	TRIM42	ENSMUSG00000032451	Trim42	tripartite motif-containing 42 [Source:MGI Symbol;Acc:MGI:1926161]	No Mouse
ENSG00000156009	MAGEA8	ENSMUSG00000055746	Magea2	melanoma antigen, family A, 2 [Source:MGI Symbol;Acc:MGI:1333793]	No Mouse
ENSG00000156269	NAA11	ENSMUSG00000046000	Naa11	N(alpha)-acetyltransferase 11, NatA catalytic subunit [Source:MGI Symbol;Acc:MGI:2141314]	No Mouse
ENSG00000157060	SHCBP1L	ENSMUSG00000042708	Shcbp1l	Shc SH2-domain binding protein 1-like [Source:MGI Symbol;Acc:MGI:1919086]	Mouse data available
ENSG00000157093	LYZL4	ENSMUSG00000032530	Lyzl4	lysozyme-like 4 [Source:MGI Symbol;Acc:MGI:1916282]	Mouse data available
ENSG00000158525	CPA5	ENSMUSG00000029788	Cpa5	carboxypeptidase A5 [Source:MGI Symbol;Acc:MGI:1921899]	No Mouse
ENSG00000158553	POM121L2	ENSMUSG00000016982	Pom121l2	POM121 membrane glycoprotein-like 2 (rat) [Source:MGI Symbol;Acc:MGI:2684870]	No Mouse
ENSG00000158639	PAGE5
ENSG00000160994	CCDC105	ENSMUSG00000078442	Ccdc105	coiled-coil domain containing 105 [Source:MGI Symbol;Acc:MGI:1918226]	No Mouse
ENSG00000161609	CCDC155	ENSMUSG00000038292	Ccdc155	coiled-coil domain containing 155 [Source:MGI Symbol;Acc:MGI:2687329]	Mouse data available
ENSG00000161652	IZUMO2	ENSMUSG00000066500	Izumo2	IZUMO family member 2 [Source:MGI Symbol;Acc:MGI:1922760]	No Mouse
ENSG00000161973	CCDC42	ENSMUSG00000045915	Ccdc42	coiled-coil domain containing 42 [Source:MGI Symbol;Acc:MGI:3045254]	Mouse data available
ENSG00000162039	MEIOB	ENSMUSG00000024155	Meiob	meiosis specific with OB domains [Source:MGI Symbol;Acc:MGI:1922428]	Mouse data available
ENSG00000162592	CCDC27	ENSMUSG00000039492	Ccdc27	coiled-coil domain containing 27 [Source:MGI Symbol;Acc:MGI:2685881]	No Mouse
ENSG00000162771	FAM71A	ENSMUSG00000091017	Fam71a	family with sequence similarity 71, member A [Source:MGI Symbol;Acc:MGI:3588202]	No Mouse
ENSG00000163012	ZSWIM2	ENSMUSG00000034552	Zswim2	zinc finger SWIM-type containing 2 [Source:MGI Symbol;Acc:MGI:1919111]	No Mouse
ENSG00000163046	ANKRD30BL
ENSG00000163098	BIRC8	ENSMUSG00000025860	Xiap	X-linked inhibitor of apoptosis [Source:MGI Symbol;Acc:MGI:107572]	Mouse data available
ENSG00000163114	PDHA2	ENSMUSG00000047674	Pdha2	pyruvate dehydrogenase E1 alpha 2 [Source:MGI Symbol;Acc:MGI:97533]	Mouse data available
ENSG00000163424	C3orf30	ENSMUSG00000022798	4930435E12Rik	RIKEN cDNA 4930435E12 gene [Source:MGI Symbol;Acc:MGI:1921913]	No Mouse
ENSG00000163530	DPPA2	ENSMUSG00000072419	Dppa2	developmental pluripotency associated 2 [Source:MGI Symbol;Acc:MGI:2157523]	No Mouse
ENSG00000163645	ERICH6	ENSMUSG00000070471	Erich6	glutamate rich 6 [Source:MGI Symbol;Acc:MGI:3588212]	No Mouse
ENSG00000163705	FANCD2OS	ENSMUSG00000033963	Fancd2os	Fancd2 opposite strand [Source:MGI Symbol;Acc:MGI:1918229]	No Mouse
ENSG00000163746	PLSCR2	ENSMUSG00000032372	Plscr2	phospholipid scramblase 2 [Source:MGI Symbol;Acc:MGI:1270860]	Mouse data available
ENSG00000164113	ADAD1	ENSMUSG00000027719	Adad1	adenosine deaminase domain containing 1 (testis specific) [Source:MGI Symbol;Acc:MGI:103258]	Mouse data available
ENSG00000164256	PRDM9	ENSMUSG00000055150	Zfp78	zinc finger protein 78 [Source:MGI Symbol;Acc:MGI:107783]	No Mouse
ENSG00000164287	CDC20B	ENSMUSG00000078926	Cdc20b	cell division cycle 20B [Source:MGI Symbol;Acc:MGI:3644472]	No Mouse
ENSG00000164299	SPZ1	ENSMUSG00000046957	Spz1	spermatogenic leucine zipper 1 [Source:MGI Symbol;Acc:MGI:1930801]	No Mouse
ENSG00000164304	CAGE1	ENSMUSG00000044566	Cage1	cancer antigen 1 [Source:MGI Symbol;Acc:MGI:1918463]	No Mouse
ENSG00000164334	FAM170A	ENSMUSG00000035420	Fam170a	family with sequence similarity 170, member A [Source:MGI Symbol;Acc:MGI:2684939]	Mouse data available
ENSG00000164508	HIST1H2AA	ENSMUSG00000060081	Hist1h2aa	histone cluster 1, H2aa [Source:MGI Symbol;Acc:MGI:2448285]	No Mouse
ENSG00000164645	TEX47	ENSMUSG00000040514	Tex47	testis expressed 47 [Source:MGI Symbol;Acc:MGI:1918170]	No Mouse
ENSG00000164744	SUN3	ENSMUSG00000040985	Sun3	Sad1 and UNC84 domain containing 3 [Source:MGI Symbol;Acc:MGI:3041199]	No Mouse
ENSG00000165059	PRKACG	ENSMUSG00000005469	Prkaca	protein kinase, cAMP dependent, catalytic, alpha [Source:MGI Symbol;Acc:MGI:97592]	Mouse data available
ENSG00000165076	PRSS37	ENSMUSG00000029909	Prss37	protease, serine 37 [Source:MGI Symbol;Acc:MGI:1914940]	Mouse data available
ENSG00000165584	SSX3	ENSMUSG00000062814	Ssxa1	synovial sarcoma, X member A1 [Source:MGI Symbol;Acc:MGI:2446782]	No Mouse
ENSG00000165805	C12orf50	ENSMUSG00000056912	1700017N19Rik	RIKEN cDNA 1700017N19 gene [Source:MGI Symbol;Acc:MGI:1913855]	No Mouse
ENSG00000166049	PASD1
ENSG00000166069	TMCO5A	ENSMUSG00000027355	Tmco5	transmembrane and coiled-coil domains 5 [Source:MGI Symbol;Acc:MGI:1914606]	Mouse data available
ENSG00000166118	SPATA19	ENSMUSG00000031991	Spata19	spermatogenesis associated 19 [Source:MGI Symbol;Acc:MGI:1922719]	No Mouse
ENSG00000166329	CCDC182	ENSMUSG00000098681	Ccdc182	coiled-coil domain containing 182 [Source:MGI Symbol;Acc:MGI:1921547]	No Mouse
ENSG00000166351	POTED	ENSMUSG00000020481	Ankrd36	ankyrin repeat domain 36 [Source:MGI Symbol;Acc:MGI:1923639]	No Mouse
ENSG00000166930	MS4A5	ENSMUSG00000054523	Ms4a5	membrane-spanning 4-domains, subfamily A, member 5 [Source:MGI Symbol;Acc:MGI:2670985]	No Mouse
ENSG00000166984	TCP10L2	ENSMUSG00000055602	Tcp10b	t-complex protein 10b [Source:MGI Symbol;Acc:MGI:98542]	No Mouse
ENSG00000167098	SUN5	ENSMUSG00000027480	Sun5	Sad1 and UNC84 domain containing 5 [Source:MGI Symbol;Acc:MGI:1923657]	Mouse data available
ENSG00000167139	TBC1D21	ENSMUSG00000036244	Tbc1d21	TBC1 domain family, member 21 [Source:MGI Symbol;Acc:MGI:1921536]	No Mouse
ENSG00000167195	GOLGA6C	ENSMUSG00000002546	Golga2	golgi autoantigen, golgin subfamily a, 2 [Source:MGI Symbol;Acc:MGI:2139395]	No Mouse
ENSG00000168148	HIST3H3
ENSG00000168263	KCNV2	ENSMUSG00000047298	Kcnv2	potassium channel, subfamily V, member 2 [Source:MGI Symbol;Acc:MGI:2670981]	Mouse data available
ENSG00000168454	TXNDC2	ENSMUSG00000050612	Txndc2	thioredoxin domain containing 2 (spermatozoa) [Source:MGI Symbol;Acc:MGI:2389312]	Mouse data available
ENSG00000168594	ADAM29	ENSMUSG00000046258	Adam29	a disintegrin and metallopeptidase domain 29 [Source:MGI Symbol;Acc:MGI:2676326]	No Mouse
ENSG00000168619	ADAM18	ENSMUSG00000031552	Adam18	a disintegrin and metallopeptidase domain 18 [Source:MGI Symbol;Acc:MGI:105986]	Mouse data available
ENSG00000168676	KCTD19	ENSMUSG00000051648	Kctd19	potassium channel tetramerisation domain containing 19 [Source:MGI Symbol;Acc:MGI:3045294]	No Mouse
ENSG00000169059	VCX3A
ENSG00000169154	GOT1L1	ENSMUSG00000039720	Got1l1	glutamic-oxaloacetic transaminase 1-like 1 [Source:MGI Symbol;Acc:MGI:1923865]	No Mouse
ENSG00000169194	IL13	ENSMUSG00000020383	Il13	interleukin 13 [Source:MGI Symbol;Acc:MGI:96541]	Mouse data available
ENSG00000169551	CT55	ENSMUSG00000079593	Gm14597	predicted gene 14597 [Source:MGI Symbol;Acc:MGI:3711766]	No Mouse
ENSG00000169717	ACTRT2	ENSMUSG00000051276	Actrt2	actin-related protein T2 [Source:MGI Symbol;Acc:MGI:1920603]	No Mouse
ENSG00000170236	USP50	ENSMUSG00000027364	Usp50	ubiquitin specific peptidase 50 [Source:MGI Symbol;Acc:MGI:1922333]	Mouse data available
ENSG00000170289	CNGB3	ENSMUSG00000056494	Cngb3	cyclic nucleotide gated channel beta 3 [Source:MGI Symbol;Acc:MGI:1353562]	Mouse data available
ENSG00000170516	COX7B2	ENSMUSG00000049387	Cox7b2	cytochrome c oxidase subunit 7B2 [Source:MGI Symbol;Acc:MGI:1925424]	No Mouse
ENSG00000170613	FAM71B	ENSMUSG00000020401	Fam71b	family with sequence similarity 71, member B [Source:MGI Symbol;Acc:MGI:3650836]	No Mouse
ENSG00000170748	RBMXL2	ENSMUSG00000073894	Rbmxl2	RNA binding motif protein, X-linked-like 2 [Source:MGI Symbol;Acc:MGI:1923822]	Mouse data available
ENSG00000170777	TPD52L3	ENSMUSG00000024815	Trpd52l3	tumor protein D52-like 3 [Source:MGI Symbol;Acc:MGI:1913995]	Mouse data available
ENSG00000170788	DYDC1	ENSMUSG00000021790	Dydc1	DPY30 domain containing 1 [Source:MGI Symbol;Acc:MGI:1916746]	No Mouse
ENSG00000170948	MBD3L1	ENSMUSG00000038691	Mbd3l1	methyl-CpG binding domain protein 3-like 1 [Source:MGI Symbol;Acc:MGI:1920753]	Mouse data available
ENSG00000170950	PGK2	ENSMUSG00000031233	Pgk2	phosphoglycerate kinase 2 [Source:MGI Symbol;Acc:MGI:97563]	Mouse data available
ENSG00000170967	DDI1	ENSMUSG00000047619	Ddi1	DNA-damage inducible 1 [Source:MGI Symbol;Acc:MGI:1919079]	No Mouse
ENSG00000171495	MROH2B	ENSMUSG00000022155	Mroh2b	maestro heat-like repeat family member 2B [Source:MGI Symbol;Acc:MGI:1921905]	No Mouse
ENSG00000171794	UTF1	ENSMUSG00000047751	Utf1	undifferentiated embryonic cell transcription factor 1 [Source:MGI Symbol;Acc:MGI:1276125]	Mouse data available
ENSG00000171804	WDR87
ENSG00000171931	FBXW10	ENSMUSG00000090173	Fbxw10	F-box and WD-40 domain protein 10 [Source:MGI Symbol;Acc:MGI:3052463]	No Mouse
ENSG00000172073	TEX37	ENSMUSG00000051896	Tex37	testis expressed 37 [Source:MGI Symbol;Acc:MGI:1921471]	Mouse data available
ENSG00000172538	FAM170B	ENSMUSG00000078127	Fam170b	family with sequence similarity 170, member B [Source:MGI Symbol;Acc:MGI:2145650]	No Mouse
ENSG00000172717	FAM71D	ENSMUSG00000056987	Fam71d	family with sequence similarity 71, member D [Source:MGI Symbol;Acc:MGI:1918147]	No Mouse
ENSG00000172967	XKR3
ENSG00000173093	CCDC63	ENSMUSG00000043036	Ccdc63	coiled-coil domain containing 63 [Source:MGI Symbol;Acc:MGI:3607777]	Mouse data available
ENSG00000173389	IQCF1	ENSMUSG00000066383	Iqcf1	IQ motif containing F1 [Source:MGI Symbol;Acc:MGI:1921517]	Mouse data available
ENSG00000173699	SPATA3	ENSMUSG00000026226	Spata3	spermatogenesis associated 3 [Source:MGI Symbol;Acc:MGI:1917310]	No Mouse
ENSG00000173728	C1orf100	ENSMUSG00000015962	1700016C15Rik	RIKEN cDNA 1700016C15 gene [Source:MGI Symbol;Acc:MGI:1916678]	No Mouse
ENSG00000173769	TOPAZ1	ENSMUSG00000094985	Topaz1	testis and ovary specific PAZ domain containing 1 [Source:MGI Symbol;Acc:MGI:3779933]	Mouse data available
ENSG00000174015	SPERT	ENSMUSG00000034913	Spert	spermatid associated [Source:MGI Symbol;Acc:MGI:1915176]	No Mouse
ENSG00000174016	FAM46D
ENSG00000174038	C9orf131	ENSMUSG00000028451	1700022I11Rik	RIKEN cDNA 1700022I11 gene [Source:MGI Symbol;Acc:MGI:1914567]	No Mouse
ENSG00000174448	STARD6	ENSMUSG00000079608	Stard6	StAR-related lipid transfer (START) domain containing 6 [Source:MGI Symbol;Acc:MGI:2156774]	No Mouse
ENSG00000174450	GOLGA6L2	ENSMUSG00000002546	Golga2	golgi autoantigen, golgin subfamily a, 2 [Source:MGI Symbol;Acc:MGI:2139395]	No Mouse
ENSG00000175018	TEX36	ENSMUSG00000030976	Tex36	testis expressed 36 [Source:MGI Symbol;Acc:MGI:1921058]	No Mouse
ENSG00000175520	UBQLN3	ENSMUSG00000051618	Ubqln3	ubiquilin 3 [Source:MGI Symbol;Acc:MGI:3045291]	Mouse data available
ENSG00000175699	CCDC197
ENSG00000175718	RBMXL3	ENSMUSG00000073894	Rbmxl2	RNA binding motif protein, X-linked-like 2 [Source:MGI Symbol;Acc:MGI:1923822]	Mouse data available
ENSG00000175809	ZNF645
ENSG00000175820	CCDC168	ENSMUSG00000091844	Gm8251	predicted gene 8251 [Source:MGI Symbol;Acc:MGI:3647616]	No Mouse
ENSG00000175877	TMEM270	ENSMUSG00000040576	Tmem270	transmembrane protein 270 [Source:MGI Symbol;Acc:MGI:1923879]	Mouse data available
ENSG00000176256	HMGB4	ENSMUSG00000048686	Hmgb4	high-mobility group box 4 [Source:MGI Symbol;Acc:MGI:1916567]	Mouse data available
ENSG00000176302	FOXR1	ENSMUSG00000074397	Foxr1	forkhead box R1 [Source:MGI Symbol;Acc:MGI:2685961]	Mouse data available
ENSG00000176566	DCAF4L2	ENSMUSG00000021222	Dcaf4	DDB1 and CUL4 associated factor 4 [Source:MGI Symbol;Acc:MGI:1921078]	No Mouse
ENSG00000176571	CNBD1	ENSMUSG00000073991	Cnbd1	cyclic nucleotide binding domain containing 1 [Source:MGI Symbol;Acc:MGI:3650508]	No Mouse
ENSG00000176679	TGIF2LY	ENSMUSG00000100194	Tgif2lx2	TGFB-induced factor homeobox 2-like, X-linked 2 [Source:MGI Symbol;Acc:MGI:3800824]	No Mouse
ENSG00000176746	MAGEB6	ENSMUSG00000073069	Mageb2	melanoma antigen, family B, 2 [Source:MGI Symbol;Acc:MGI:105117]	No Mouse
ENSG00000176774	MAGEB18	ENSMUSG00000067649	Mageb18	melanoma antigen family B, 18 [Source:MGI Symbol;Acc:MGI:3045344]	No Mouse
ENSG00000176927	EFCAB5	ENSMUSG00000050944	Efcab5	EF-hand calcium binding domain 5 [Source:MGI Symbol;Acc:MGI:2442440]	No Mouse
ENSG00000176988	FMR1NB	ENSMUSG00000062170	Fmr1nb	Fmr1 neighbor [Source:MGI Symbol;Acc:MGI:2672032]	Mouse data available
ENSG00000177143	CETN1	ENSMUSG00000050996	Cetn1	centrin 1 [Source:MGI Symbol;Acc:MGI:1347086]	Mouse data available
ENSG00000177324	BEND2	ENSMUSG00000108981	Gm15262	predicted gene 15262 [Source:MGI Symbol;Acc:MGI:3705232]	No Mouse
ENSG00000177414	UBE2U	ENSMUSG00000069733	Ube2u	ubiquitin-conjugating enzyme E2U (putative) [Source:MGI Symbol;Acc:MGI:3588216]	Mouse data available
ENSG00000177504	VCX2
ENSG00000177558	FAM187B	ENSMUSG00000046826	Fam187b	family with sequence similarity 187, member B [Source:MGI Symbol;Acc:MGI:1923665]	No Mouse
ENSG00000177673	TEX44	ENSMUSG00000036574	Tex44	testis expressed 44 [Source:MGI Symbol;Acc:MGI:1919113]	No Mouse
ENSG00000177689	MAGEB10
ENSG00000177947	ODF3	ENSMUSG00000025482	Odf3	outer dense fiber of sperm tails 3 [Source:MGI Symbol;Acc:MGI:1916537]	No Mouse
ENSG00000177992	SPATA31E1
ENSG00000178021	TSPYL6
ENSG00000178257	PRM3	ENSMUSG00000050058	Prm3	protamine 3 [Source:MGI Symbol;Acc:MGI:106601]	Mouse data available
ENSG00000178279	TNP2	ENSMUSG00000043050	Tnp2	transition protein 2 [Source:MGI Symbol;Acc:MGI:98785]	Mouse data available
ENSG00000178395	CCDC185	ENSMUSG00000043429	Ccdc185	coiled-coil domain containing 185 [Source:MGI Symbol;Acc:MGI:3618292]	No Mouse
ENSG00000178645	C10orf53	ENSMUSG00000072473	1700024G13Rik	RIKEN cDNA 1700024G13 gene [Source:MGI Symbol;Acc:MGI:1914335]	No Mouse
ENSG00000178795	GDPD4	ENSMUSG00000035582	Gdpd4	glycerophosphodiester phosphodiesterase domain containing 4 [Source:MGI Symbol;Acc:MGI:3606573]	Mouse data available
ENSG00000178997	EXD1	ENSMUSG00000048647	Exd1	exonuclease 3'-5' domain containing 1 [Source:MGI Symbol;Acc:MGI:3045306]	Mouse data available
ENSG00000179046	TRIML2	ENSMUSG00000091490	Triml2	tripartite motif family-like 2 [Source:MGI Symbol;Acc:MGI:3642989]	No Mouse
ENSG00000179165	PXT1	ENSMUSG00000045378	Pxt1	peroxisomal, testis specific 1 [Source:MGI Symbol;Acc:MGI:1916557]	No Mouse
ENSG00000179213	SIGLECL1	ENSMUSG00000108695	Gm2511		No Mouse
ENSG00000179407	DNAJB8	ENSMUSG00000048206	Dnajb8	DnaJ heat shock protein family (Hsp40) member B8 [Source:MGI Symbol;Acc:MGI:1922801]	No Mouse
ENSG00000179580	RNF151	ENSMUSG00000008482	Rnf151	ring finger protein 151 [Source:MGI Symbol;Acc:MGI:1914754]	No Mouse
ENSG00000180043	FAM71E2	ENSMUSG00000092518	Fam71e2	family with sequence similarity 71, member E2 [Source:MGI Symbol;Acc:MGI:3045311]	No Mouse
ENSG00000180116	C12orf40	ENSMUSG00000078932	CN725425	cDNA sequence CN725425 [Source:MGI Symbol;Acc:MGI:3613655]	No Mouse
ENSG00000180219	FAM71C
ENSG00000180336	MEIOC	ENSMUSG00000051455	Meioc	meiosis specific with coiled-coil domain [Source:MGI Symbol;Acc:MGI:2686410]	Mouse data available
ENSG00000180697	C3orf22	ENSMUSG00000049694	BC048671	cDNA sequence BC048671 [Source:MGI Symbol;Acc:MGI:2679261]	No Mouse
ENSG00000181013	C17orf47	ENSMUSG00000090107	Gm11492	predicted gene 11492 [Source:MGI Symbol;Acc:MGI:3651136]	No Mouse
ENSG00000181323	SPEM1	ENSMUSG00000041165	Spem1	sperm maturation 1 [Source:MGI Symbol;Acc:MGI:1921538]	Mouse data available
ENSG00000181433	SAGE1	ENSMUSG00000064016	Gm648	predicted gene 648 [Source:MGI Symbol;Acc:MGI:2685494]	Mouse data available
ENSG00000181626	ANKRD62
ENSG00000181786	ACTL9	ENSMUSG00000092519	Actl9	actin-like 9 [Source:MGI Symbol;Acc:MGI:1916731]	No Mouse
ENSG00000181867	FTMT	ENSMUSG00000024510	Ftmt	ferritin mitochondrial [Source:MGI Symbol;Acc:MGI:1914884]	Mouse data available
ENSG00000182459	TEX19	ENSMUSG00000039337	Tex19.2	testis expressed gene 19.2 [Source:MGI Symbol;Acc:MGI:1918206]	Mouse data available
ENSG00000182583	VCX
ENSG00000182645	CCDC172	ENSMUSG00000025090	Ccdc172	coiled-coil domain containing 172 [Source:MGI Symbol;Acc:MGI:1922895]	No Mouse
ENSG00000182798	MAGEB17	ENSMUSG00000078123	Gm5071		No Mouse
ENSG00000182896	TMEM95	ENSMUSG00000094845	Tmem95	transmembrane protein 95 [Source:MGI Symbol;Acc:MGI:3779488]	No Mouse
ENSG00000183035	CYLC1	ENSMUSG00000073001	Cylc1	cylicin, basic protein of sperm head cytoskeleton 1 [Source:MGI Symbol;Acc:MGI:1914657]	No Mouse
ENSG00000183148	ANKRD20A2
ENSG00000183206	POTEC	ENSMUSG00000020481	Ankrd36	ankyrin repeat domain 36 [Source:MGI Symbol;Acc:MGI:1923639]	No Mouse
ENSG00000183304	FAM9A	ENSMUSG00000079578	Gm1140	predicted gene 1140 [Source:MGI Symbol;Acc:MGI:2685986]	No Mouse
ENSG00000183318	SPDYE4	ENSMUSG00000029586	Spdye4b	speedy/RINGO cell cycle regulator family, member E4B [Source:MGI Symbol;Acc:MGI:3612701]	Mouse data available
ENSG00000183324	REC114	ENSMUSG00000074269	Rec114	REC114 meiotic recombination protein [Source:MGI Symbol;Acc:MGI:1920923]	Mouse data available
ENSG00000183434	TFDP3	ENSMUSG00000038482	Tfdp1	transcription factor Dp 1 [Source:MGI Symbol;Acc:MGI:101934]	Mouse data available
ENSG00000183559	C10orf120	ENSMUSG00000013668	4933402N03Rik	RIKEN cDNA 4933402N03 gene [Source:MGI Symbol;Acc:MGI:1914681]	Mouse data available
ENSG00000183629	GOLGA8G	ENSMUSG00000002546	Golga2	golgi autoantigen, golgin subfamily a, 2 [Source:MGI Symbol;Acc:MGI:2139395]	No Mouse
ENSG00000184108	TRIML1	ENSMUSG00000031651	Triml1	tripartite motif family-like 1 [Source:MGI Symbol;Acc:MGI:2687279]	No Mouse
ENSG00000184345	IQCF2	ENSMUSG00000118396	IQCF2		No Mouse
ENSG00000184507	NUTM1	ENSMUSG00000041358	Nutm1	NUT midline carcinoma, family member 1 [Source:MGI Symbol;Acc:MGI:2661384]	Mouse data available
ENSG00000184560	SPEM2	ENSMUSG00000044084	Spem2	SPEM family member 2 [Source:MGI Symbol;Acc:MGI:1918293]	No Mouse
ENSG00000184647	PRSS55	ENSMUSG00000034623	Prss55	protease, serine 55 [Source:MGI Symbol;Acc:MGI:1918287]	Mouse data available
ENSG00000184650	ODF4	ENSMUSG00000032921	Odf4	outer dense fiber of sperm tails 4 [Source:MGI Symbol;Acc:MGI:2182079]	Mouse data available
ENSG00000184735	DDX53
ENSG00000184814	PRR23B	ENSMUSG00000074123	7420426K07Rik	RIKEN cDNA 7420426K07 gene [Source:MGI Symbol;Acc:MGI:3588253]	No Mouse
ENSG00000185013	NT5C1B	ENSMUSG00000020622	Nt5c1b	5'-nucleotidase, cytosolic IB [Source:MGI Symbol;Acc:MGI:1918131]	No Mouse
ENSG00000185056	C5orf47	ENSMUSG00000020299	4930524B15Rik	RIKEN cDNA 4930524B15 gene [Source:MGI Symbol;Acc:MGI:1914842]	No Mouse
ENSG00000185177	ZNF479
ENSG00000185247	MAGEA11	ENSMUSG00000033343	Magea4	melanoma antigen, family A, 4 [Source:MGI Symbol;Acc:MGI:1333839]	No Mouse
ENSG00000185264	TEX33	ENSMUSG00000062154	Tex33	testis expressed 33 [Source:MGI Symbol;Acc:MGI:1920626]	No Mouse
ENSG00000185294	SPPL2C	ENSMUSG00000049506	Sppl2c	signal peptide peptidase 2C [Source:MGI Symbol;Acc:MGI:3045264]	No Mouse
ENSG00000185448	FAM47A	ENSMUSG00000078315	Fam47c	family with sequence similarity 47, member C [Source:MGI Symbol;Acc:MGI:1918114]	No Mouse
ENSG00000185594	SPATA8
ENSG00000185662	SMIM23	ENSMUSG00000020270	Smim23	small integral membrane protein 23 [Source:MGI Symbol;Acc:MGI:1916601]	Mouse data available
ENSG00000185686	PRAME
ENSG00000185689	C6orf201	ENSMUSG00000021415	4933417A18Rik	RIKEN cDNA 4933417A18 gene [Source:MGI Symbol;Acc:MGI:1914011]	Mouse data available
ENSG00000185823	NPAP1
ENSG00000185888	PRSS38	ENSMUSG00000049291	Prss38	protease, serine 38 [Source:MGI Symbol;Acc:MGI:2685095]	No Mouse
ENSG00000185958	FAM186A	ENSMUSG00000045350	Fam186a	family with sequence similarity 186, member A [Source:MGI Symbol;Acc:MGI:2685766]	No Mouse
ENSG00000186118	TEX38	ENSMUSG00000044556	Tex38	testis expressed 38 [Source:MGI Symbol;Acc:MGI:1922423]	Mouse data available
ENSG00000186143	PRR30	ENSMUSG00000042888	Prr30	proline rich 30 [Source:MGI Symbol;Acc:MGI:1923877]	No Mouse
ENSG00000186334	SLC36A3	ENSMUSG00000049491	Slc36a3	solute carrier family 36 (proton/amino acid symporter), member 3 [Source:MGI Symbol;Acc:MGI:2665001]	Mouse data available
ENSG00000186452	TMPRSS12	ENSMUSG00000045631	Tmprss12	transmembrane (C-terminal) protease, serine 12 [Source:MGI Symbol;Acc:MGI:1922252]	No Mouse
ENSG00000186714	CCDC73	ENSMUSG00000045106	Ccdc73	coiled-coil domain containing 73 [Source:MGI Symbol;Acc:MGI:3606488]	No Mouse
ENSG00000186788	SPATA31D3	ENSMUSG00000050876	Spata31d1a	spermatogenesis associated 31 subfamily D, member 1A [Source:MGI Symbol;Acc:MGI:1919469]	No Mouse
ENSG00000187003	ACTL7A	ENSMUSG00000070979	Actl7a	actin-like 7a [Source:MGI Symbol;Acc:MGI:1343051]	No Mouse
ENSG00000187516	HYPM	ENSMUSG00000040456	Hypm	huntingtin interacting protein M [Source:MGI Symbol;Acc:MGI:1914584]	No Mouse
ENSG00000187627	RGPD1	ENSMUSG00000003226	Ranbp2	RAN binding protein 2 [Source:MGI Symbol;Acc:MGI:894323]	Mouse data available
ENSG00000187690	CXorf67
ENSG00000187753	C9orf153	ENSMUSG00000049902	4921517D22Rik	RIKEN cDNA 4921517D22 gene [Source:MGI Symbol;Acc:MGI:1918150]	No Mouse
ENSG00000187772	LIN28B	ENSMUSG00000063804	Lin28b	lin-28 homolog B (C. elegans) [Source:MGI Symbol;Acc:MGI:3584032]	Mouse data available
ENSG00000187791	FAM205C	ENSMUSG00000050141	Fam205c	family with sequence similarity 205, member C [Source:MGI Symbol;Acc:MGI:2679716]	No Mouse
ENSG00000187806	TMEM202	ENSMUSG00000049526	Tmem202	transmembrane protein 202 [Source:MGI Symbol;Acc:MGI:1921143]	Mouse data available
ENSG00000187833	C2orf78	ENSMUSG00000060565	Gm5591	predicted gene 5591 [Source:MGI Symbol;Acc:MGI:3648692]	No Mouse
ENSG00000187969	ZCCHC13	ENSMUSG00000031330	Zcchc13	zinc finger, CCHC domain containing 13 [Source:MGI Symbol;Acc:MGI:1922314]	Mouse data available
ENSG00000188219	POTEE	ENSMUSG00000020481	Ankrd36	ankyrin repeat domain 36 [Source:MGI Symbol;Acc:MGI:1923639]	No Mouse
ENSG00000188386	PPP3R2	ENSMUSG00000028310	Ppp3r2	protein phosphatase 3, regulatory subunit B, alpha isoform (calcineurin B, type II) [Source:MGI Symbol;Acc:MGI:107171]	Mouse data available
ENSG00000188782	CATSPER4	ENSMUSG00000048003	Catsper4	cation channel, sperm associated 4 [Source:MGI Symbol;Acc:MGI:3043288]	Mouse data available
ENSG00000188800	TMCO2	ENSMUSG00000078577	Tmco2	transmembrane and coiled-coil domains 2 [Source:MGI Symbol;Acc:MGI:1916719]	No Mouse
ENSG00000189037	DUSP21	ENSMUSG00000025043	Dusp21	dual specificity phosphatase 21 [Source:MGI Symbol;Acc:MGI:1920797]	No Mouse
ENSG00000189064	GAGE2A
ENSG00000189099	PRSS48	ENSMUSG00000049013	Prss48	protease, serine 48 [Source:MGI Symbol;Acc:MGI:2685865]	No Mouse
ENSG00000189132	FAM47B	ENSMUSG00000045797	4930402K13Rik	RIKEN cDNA 4930402K13 gene [Source:MGI Symbol;Acc:MGI:1923025]	No Mouse
ENSG00000189139	FSCB	ENSMUSG00000043060	Fscb	fibrous sheath CABYR binding protein [Source:MGI Symbol;Acc:MGI:3646964]	No Mouse
ENSG00000189186	DCAF8L2	ENSMUSG00000035395	Pet2	plasmacytoma expressed transcript 2 [Source:MGI Symbol;Acc:MGI:101758]	No Mouse
ENSG00000189326	SPANXN4
ENSG00000189375	TBC1D28
ENSG00000189401	OTUD6A	ENSMUSG00000051582	Otud6a	OTU domain containing 6A [Source:MGI Symbol;Acc:MGI:3644685]	Mouse data available
ENSG00000196335	STK31	ENSMUSG00000023403	Stk31	serine threonine kinase 31 [Source:MGI Symbol;Acc:MGI:1924735]	Mouse data available
ENSG00000196350	ZNF729	ENSMUSG00000058093	Zfp729b	zinc finger protein 729b [Source:MGI Symbol;Acc:MGI:2145180]	No Mouse
ENSG00000196406	SPANXD
ENSG00000196475	GK2	ENSMUSG00000050553	Gk2	glycerol kinase 2 [Source:MGI Symbol;Acc:MGI:1329027]	Mouse data available
ENSG00000196553	CCDC196	ENSMUSG00000099418	Gm6657	predicted gene 6657 [Source:MGI Symbol;Acc:MGI:3645257]	No Mouse
ENSG00000196604	POTEF	ENSMUSG00000020481	Ankrd36	ankyrin repeat domain 36 [Source:MGI Symbol;Acc:MGI:1923639]	No Mouse
ENSG00000196862	RGPD4	ENSMUSG00000003226	Ranbp2	RAN binding protein 2 [Source:MGI Symbol;Acc:MGI:894323]	Mouse data available
ENSG00000197172	MAGEA6	ENSMUSG00000055746	Magea2	melanoma antigen, family A, 2 [Source:MGI Symbol;Acc:MGI:1333793]	No Mouse
ENSG00000197651	CCER1	ENSMUSG00000047025	Ccer1	coiled-coil glutamate-rich protein 1 [Source:MGI Symbol;Acc:MGI:1913966]	No Mouse
ENSG00000197889	MEIG1	ENSMUSG00000026650	Meig1	meiosis expressed gene 1 [Source:MGI Symbol;Acc:MGI:1202878]	Mouse data available
ENSG00000198028	ZNF560	ENSMUSG00000055150	Zfp78	zinc finger protein 78 [Source:MGI Symbol;Acc:MGI:107783]	No Mouse
ENSG00000198033	TUBA3C	ENSMUSG00000067338	Tuba3b	tubulin, alpha 3B [Source:MGI Symbol;Acc:MGI:1095408]	No Mouse
ENSG00000198054	DSCR8
ENSG00000198173	FAM47C	ENSMUSG00000045797	4930402K13Rik	RIKEN cDNA 4930402K13 gene [Source:MGI Symbol;Acc:MGI:1923025]	No Mouse
ENSG00000198445	CCT8L2	ENSMUSG00000038044	Cct8l1	chaperonin containing TCP1, subunit 8 (theta)-like 1 [Source:MGI Symbol;Acc:MGI:2685289]	No Mouse
ENSG00000198573	SPANXC
ENSG00000198681	MAGEA1	ENSMUSG00000055746	Magea2	melanoma antigen, family A, 2 [Source:MGI Symbol;Acc:MGI:1333793]	No Mouse
ENSG00000198765	SYCP1	ENSMUSG00000027855	Sycp1	synaptonemal complex protein 1 [Source:MGI Symbol;Acc:MGI:105931]	Mouse data available
ENSG00000198798	MAGEB3
ENSG00000203690	TCP10	ENSMUSG00000055602	Tcp10b	t-complex protein 10b [Source:MGI Symbol;Acc:MGI:98542]	No Mouse
ENSG00000203784	LELP1	ENSMUSG00000027927	Lelp1	late cornified envelope-like proline-rich 1 [Source:MGI Symbol;Acc:MGI:1916582]	No Mouse
ENSG00000203795	FAM24A	ENSMUSG00000030858	Fam24b	family with sequence similarity 24 member B [Source:MGI Symbol;Acc:MGI:1916568]	No Mouse
ENSG00000203910	C1orf146	ENSMUSG00000089798	1700028K03Rik	RIKEN cDNA 1700028K03 gene [Source:MGI Symbol;Acc:MGI:1923671]	No Mouse
ENSG00000203923	SPANXN1
ENSG00000203942	C10orf62	ENSMUSG00000090369	4933411K16Rik	RIKEN cDNA 4933411K16 gene [Source:MGI Symbol;Acc:MGI:1914015]	No Mouse
ENSG00000204006	C1orf185	ENSMUSG00000060491	4930522H14Rik	RIKEN cDNA 4930522H14 gene [Source:MGI Symbol;Acc:MGI:1914896]	Mouse data available
ENSG00000204007	GLT6D1	ENSMUSG00000036401	Glt6d1	glycosyltransferase 6 domain containing 1 [Source:MGI Symbol;Acc:MGI:1918353]	No Mouse
ENSG00000204086	RPA4
ENSG00000204193	TXNDC8	ENSMUSG00000038709	Txndc8	thioredoxin domain containing 8 [Source:MGI Symbol;Acc:MGI:1914652]	No Mouse
ENSG00000204279	PAGE3
ENSG00000204296	C6orf10
ENSG00000204300	TMEM225	ENSMUSG00000040541	Tmem225	transmembrane protein 225 [Source:MGI Symbol;Acc:MGI:1922917]	No Mouse
ENSG00000204363	SPANXN5
ENSG00000204548	DEFB121	ENSMUSG00000027468	Defb22	defensin beta 22 [Source:MGI Symbol;Acc:MGI:3045368]	No Mouse
ENSG00000204661	C5orf60
ENSG00000204669	C9orf57	ENSMUSG00000079382	Gm3443	predicted gene 3443 [Source:MGI Symbol;Acc:MGI:3781620]	No Mouse
ENSG00000204688	OR2H1	ENSMUSG00000056600	Olfr90	olfactory receptor 90 [Source:MGI Symbol;Acc:MGI:2177473]	No Mouse
ENSG00000204849	SPATA31A1	ENSMUSG00000056223	Spata31	spermatogenesis associated 31 [Source:MGI Symbol;Acc:MGI:1925374]	No Mouse
ENSG00000204952	FBXO47	ENSMUSG00000070336	Fbxo47	F-box protein 47 [Source:MGI Symbol;Acc:MGI:1920223]	Mouse data available
ENSG00000205108	FAM205A	ENSMUSG00000078746	Fam205a4	family with sequence similarity 205, member A4 [Source:MGI Symbol;Acc:MGI:5434294]	No Mouse
ENSG00000205111	CDKL4	ENSMUSG00000033966	Cdkl4	cyclin-dependent kinase-like 4 [Source:MGI Symbol;Acc:MGI:3587025]	No Mouse
ENSG00000205301	MGAT4D	ENSMUSG00000035057	Mgat4d	MGAT4 family, member C [Source:MGI Symbol;Acc:MGI:1914805]	Mouse data available
ENSG00000205359	SLCO6A1	ENSMUSG00000045463	Slco6b1		No Mouse
ENSG00000205442	IZUMO3	ENSMUSG00000028533	Izumo3	IZUMO family member 3 [Source:MGI Symbol;Acc:MGI:1916564]	No Mouse
ENSG00000205456	TP53TG3D
ENSG00000205642	VCX3B
ENSG00000205777	GAGE1
ENSG00000205858	LRRC72	ENSMUSG00000020545	Lrrc72	leucine rich repeat containing 72 [Source:MGI Symbol;Acc:MGI:1920830]	No Mouse
ENSG00000206026	SMIM21
ENSG00000206043	C18orf63	ENSMUSG00000117781	C18orf63		No Mouse
ENSG00000206181	ELOA2
ENSG00000206260	PRR23A	ENSMUSG00000074123	7420426K07Rik	RIKEN cDNA 7420426K07 gene [Source:MGI Symbol;Acc:MGI:3588253]	No Mouse
ENSG00000212710	CTAGE1	ENSMUSG00000021000	Mia2	melanoma inhibitory activity 2 [Source:MGI Symbol;Acc:MGI:2159614]	Mouse data available
ENSG00000213265	TSGA13	ENSMUSG00000039032	Tsga13	testis specific gene A13 [Source:MGI Symbol;Acc:MGI:1891413]	Mouse data available
ENSG00000213401	MAGEA12	ENSMUSG00000055746	Magea2	melanoma antigen, family A, 2 [Source:MGI Symbol;Acc:MGI:1333793]	No Mouse
ENSG00000213973	ZNF99	ENSMUSG00000058093	Zfp729b	zinc finger protein 729b [Source:MGI Symbol;Acc:MGI:2145180]	No Mouse
ENSG00000214107	MAGEB1	ENSMUSG00000062162	Mageb1	melanoma antigen, family B, 1 [Source:MGI Symbol;Acc:MGI:105118]	No Mouse
ENSG00000214360	EFCAB9	ENSMUSG00000044056	Efcab9	EF-hand calcium binding domain 9 [Source:MGI Symbol;Acc:MGI:1916556]	No Mouse
ENSG00000214686	IQCF6	ENSMUSG00000091129	Iqcf6	IQ motif containing F6 [Source:MGI Symbol;Acc:MGI:3781315]	No Mouse
ENSG00000214819	CDRT15L2
ENSG00000214897	PNMA6E	ENSMUSG00000109368	Gm45015	predicted gene 45015 [Source:MGI Symbol;Acc:MGI:5753591]	No Mouse
ENSG00000214929	SPATA31D1	ENSMUSG00000050876	Spata31d1a	spermatogenesis associated 31 subfamily D, member 1A [Source:MGI Symbol;Acc:MGI:1919469]	No Mouse
ENSG00000215131	C16orf90	ENSMUSG00000005983	1700037C18Rik	RIKEN cDNA 1700037C18 gene [Source:MGI Symbol;Acc:MGI:1920511]	Mouse data available
ENSG00000215262	KCNU1	ENSMUSG00000031576	Kcnu1	potassium channel, subfamily U, member 1 [Source:MGI Symbol;Acc:MGI:1202300]	Mouse data available
ENSG00000215910	C1orf167
ENSG00000218819	TDRD15
ENSG00000218823	PAPOLB	ENSMUSG00000074817	Papolb	poly (A) polymerase beta (testis specific) [Source:MGI Symbol;Acc:MGI:1932115]	Mouse data available
ENSG00000221867	MAGEA3	ENSMUSG00000055746	Magea2	melanoma antigen, family A, 2 [Source:MGI Symbol;Acc:MGI:1333793]	No Mouse
ENSG00000221882	OR3A2	ENSMUSG00000063116	Olfr410	olfactory receptor 410 [Source:MGI Symbol;Acc:MGI:3030244]	No Mouse
ENSG00000221900	POM121L12	ENSMUSG00000084135	Pom121l12	POM121 membrane glycoprotein-like 12 [Source:MGI Symbol;Acc:MGI:1920677]	No Mouse
ENSG00000223601	EBLN1
ENSG00000224107	ETDB	ENSMUSG00000060967	Etd	embryonic testis differentiation [Source:MGI Symbol;Acc:MGI:1916751]	No Mouse
ENSG00000224659	GAGE12J
ENSG00000224902	GAGE12H
ENSG00000224960	PPP4R3C	ENSMUSG00000079513	4932429P05Rik	RIKEN cDNA 4932429P05 gene [Source:MGI Symbol;Acc:MGI:3588287]	No Mouse
ENSG00000226372	DCAF8L1	ENSMUSG00000035395	Pet2	plasmacytoma expressed transcript 2 [Source:MGI Symbol;Acc:MGI:101758]	No Mouse
ENSG00000226650	KIF4B	ENSMUSG00000034311	Kif4	kinesin family member 4 [Source:MGI Symbol;Acc:MGI:108389]	Mouse data available
ENSG00000227234	SPANXB1
ENSG00000227868	TEX46	ENSMUSG00000036921	Tex46	testis expressed 46 [Source:MGI Symbol;Acc:MGI:1914913]	No Mouse
ENSG00000228075	BOD1L2	ENSMUSG00000044502	Bod1	biorientation of chromosomes in cell division 1 [Source:MGI Symbol;Acc:MGI:1916806]	Mouse data available
ENSG00000228570	NUTM2E	ENSMUSG00000071909	Nutm2	NUT family member 2 [Source:MGI Symbol;Acc:MGI:2685652]	Mouse data available
ENSG00000229937	PRPS1L1	ENSMUSG00000092305	Prps1l1	phosphoribosyl pyrophosphate synthetase 1-like 1 [Source:MGI Symbol;Acc:MGI:1922706]	No Mouse
ENSG00000229972	IQCF3
ENSG00000230268	SSU72P8
ENSG00000230601	TEX48	ENSMUSG00000058935	Tex48	testis expressed 48 [Source:MGI Symbol;Acc:MGI:1922774]	No Mouse
ENSG00000231256	C17orf105
ENSG00000232030	MAGEB6P1
ENSG00000232113	TEX50	ENSMUSG00000049160	Tex50	testis expressed 50 [Source:MGI Symbol;Acc:MGI:1922183]	No Mouse
ENSG00000233436	BTBD18	ENSMUSG00000086598	Btbd18	BTB (POZ) domain containing 18 [Source:MGI Symbol;Acc:MGI:3650217]	Mouse data available
ENSG00000233701	PRR23C	ENSMUSG00000074123	7420426K07Rik	RIKEN cDNA 7420426K07 gene [Source:MGI Symbol;Acc:MGI:3588253]	No Mouse
ENSG00000234068	PAGE2
ENSG00000234186	C16orf82
ENSG00000234828	IQCM	ENSMUSG00000031620	Iqcm	IQ motif containing M [Source:MGI Symbol;Acc:MGI:1919081]	No Mouse
ENSG00000235631	RNF148	ENSMUSG00000078179	Rnf148	ring finger protein 148 [Source:MGI Symbol;Acc:MGI:1918550]	No Mouse
ENSG00000236444	UBE2L5
ENSG00000236446	CT47B1	ENSMUSG00000079642	Gm6268	predicted gene 6268 [Source:MGI Symbol;Acc:MGI:3644556]	No Mouse
ENSG00000236980	C3orf84	ENSMUSG00000050641	BC048562	cDNA sequence BC048562 [Source:MGI Symbol;Acc:MGI:3618861]	Mouse data available
ENSG00000237136	C4orf51	ENSMUSG00000031682	1700011L22Rik	RIKEN cDNA 1700011L22 gene [Source:MGI Symbol;Acc:MGI:1914937]	No Mouse
ENSG00000237452	BHMG1	ENSMUSG00000085601	Gm4969	predicted gene 4969 [Source:MGI Symbol;Acc:MGI:3647482]	No Mouse
ENSG00000237524	TEX51	ENSMUSG00000109238	Gm35060	predicted gene, 35060 [Source:MGI Symbol;Acc:MGI:5594219]	No Mouse
ENSG00000240021	TEX35	ENSMUSG00000026592	Tex35	testis expressed 35 [Source:MGI Symbol;Acc:MGI:1920685]	Mouse data available
ENSG00000240720	LRRD1	ENSMUSG00000040367	Lrrd1	leucine rich repeats and death domain containing 1 [Source:MGI Symbol;Acc:MGI:3045299]	No Mouse
ENSG00000241128	OR14A2	ENSMUSG00000055610	Olfr307	olfactory receptor 307 [Source:MGI Symbol;Acc:MGI:3030141]	No Mouse
ENSG00000241149	AC115220.1
ENSG00000242852	ZNF709	ENSMUSG00000074472	Zfp872	zinc finger protein 872 [Source:MGI Symbol;Acc:MGI:3588272]	No Mouse
ENSG00000242950	ERVW-1	ENSMUSG00000084897	Gm14226	predicted gene 14226 [Source:MGI Symbol;Acc:MGI:3649244]	No Mouse
ENSG00000244588	RAD21L1	ENSMUSG00000074704	Rad21l	RAD21-like (S. pombe) [Source:MGI Symbol;Acc:MGI:3652039]	Mouse data available
ENSG00000248483	POU5F2	ENSMUSG00000093668	Pou5f2	POU domain class 5, transcription factor 2 [Source:MGI Symbol;Acc:MGI:1922757]	Mouse data available
ENSG00000248767	AC187653.1	ENSMUSG00000094504	Gm5294	predicted gene 5294 [Source:MGI Symbol;Acc:MGI:3646467]	No Mouse
ENSG00000249715	FER1L5	ENSMUSG00000037432	Fer1l5	fer-1-like 5 (C. elegans) [Source:MGI Symbol;Acc:MGI:3616091]	No Mouse
ENSG00000249961	TERB1	ENSMUSG00000052616	Terb1	telomere repeat binding bouquet formation protein 1 [Source:MGI Symbol;Acc:MGI:2443187]	Mouse data available
ENSG00000250803	AC010255.3	ENSMUSG00000024532	1700034E13Rik	RIKEN cDNA 1700034E13 gene [Source:MGI Symbol;Acc:MGI:1925664]	No Mouse
ENSG00000251258	RFPL4B	ENSMUSG00000094311	Rfpl4b	ret finger protein-like 4B [Source:MGI Symbol;Acc:MGI:2684908]	No Mouse
ENSG00000253506	NACA2	ENSMUSG00000061315	Naca	nascent polypeptide-associated complex alpha polypeptide [Source:MGI Symbol;Acc:MGI:106095]	Mouse data available
ENSG00000255181	CCDC166	ENSMUSG00000098176	Ccdc166	coiled-coil domain containing 166 [Source:MGI Symbol;Acc:MGI:1925902]	No Mouse
ENSG00000255359	CCDC179	ENSMUSG00000094445	1700015G11Rik	RIKEN cDNA 1700015G11 gene [Source:MGI Symbol;Acc:MGI:1922779]	No Mouse
ENSG00000255524	NPIPB8
ENSG00000258223	PRSS58	ENSMUSG00000051936	Prss58	protease, serine 58 [Source:MGI Symbol;Acc:MGI:3608323]	No Mouse
ENSG00000258713	C20orf141	ENSMUSG00000027409	1700020A23Rik	RIKEN cDNA 1700020A23 gene [Source:MGI Symbol;Acc:MGI:1922906]	No Mouse
ENSG00000259060	AL163195.3	ENSMUSG00000068407	Rnase12	ribonuclease, RNase A family, 12 (non-active) [Source:MGI Symbol;Acc:MGI:3528588]	No Mouse
ENSG00000259511	UBE2Q2L
ENSG00000260456	C16orf95	ENSMUSG00000031809	1700018B08Rik	RIKEN cDNA 1700018B08 gene [Source:MGI Symbol;Acc:MGI:1923655]	No Mouse
ENSG00000260691	ANKRD20A1
ENSG00000261873	SMIM36	ENSMUSG00000110344	Gm45716	predicted gene 45716 [Source:MGI Symbol;Acc:MGI:5804831]	No Mouse
ENSG00000263201	AC040162.4
ENSG00000266733	TBC1D29
ENSG00000266826	AC011195.2	ENSMUSG00000031221	Igbp1	immunoglobulin (CD79A) binding protein 1 [Source:MGI Symbol;Acc:MGI:1346500]	No Mouse
ENSG00000267978	MAGEA9B	ENSMUSG00000055746	Magea2	melanoma antigen, family A, 2 [Source:MGI Symbol;Acc:MGI:1333793]	No Mouse
ENSG00000268629	TEX13A	ENSMUSG00000071686	Tex13a	testis expressed 13A [Source:MGI Symbol;Acc:MGI:1915194]	Mouse data available
ENSG00000269058	CALR3	ENSMUSG00000019732	Calr3	calreticulin 3 [Source:MGI Symbol;Acc:MGI:1920566]	Mouse data available
ENSG00000269586	CT45A10	ENSMUSG00000064016	Gm648	predicted gene 648 [Source:MGI Symbol;Acc:MGI:2685494]	Mouse data available
ENSG00000270379	HEATR9	ENSMUSG00000018925	Heatr9	HEAT repeat containing 9 [Source:MGI Symbol;Acc:MGI:3650286]	No Mouse
ENSG00000270806	C17orf50	ENSMUSG00000035085	1700020L24Rik	RIKEN cDNA 1700020L24 gene [Source:MGI Symbol;Acc:MGI:1913580]	No Mouse
ENSG00000271321	CTAGE6	ENSMUSG00000021000	Mia2	melanoma inhibitory activity 2 [Source:MGI Symbol;Acc:MGI:2159614]	Mouse data available
ENSG00000273111	LYPD4	ENSMUSG00000062732	Lypd4	Ly6/Plaur domain containing 4 [Source:MGI Symbol;Acc:MGI:2687054]	Mouse data available
ENSG00000273554	AC136616.1	ENSMUSG00000019558	Slc6a8	solute carrier family 6 (neurotransmitter transporter, creatine), member 8 [Source:MGI Symbol;Acc:MGI:2147834]	Mouse data available
ENSG00000273976	GOLGA6L1	ENSMUSG00000002546	Golga2	golgi autoantigen, golgin subfamily a, 2 [Source:MGI Symbol;Acc:MGI:2139395]	No Mouse
ENSG00000274274	GAGE13
ENSG00000274600	RIMBP3B	ENSMUSG00000071636	Rimbp3	RIMS binding protein 3 [Source:MGI Symbol;Acc:MGI:2685449]	Mouse data available
ENSG00000274808	TBC1D3B
ENSG00000275489	C17orf98	ENSMUSG00000018543	1700001P01Rik	RIKEN cDNA 1700001P01 gene [Source:MGI Symbol;Acc:MGI:1919465]	No Mouse
ENSG00000275722	LYZL6	ENSMUSG00000020945	Lyzl6	lysozyme-like 6 [Source:MGI Symbol;Acc:MGI:1916694]	Mouse data available
ENSG00000276017	AC007325.1
ENSG00000276087	AC008073.3	ENSMUSG00000050545	Fam228b	family with sequence similarity 228, member B [Source:MGI Symbol;Acc:MGI:2442121]	No Mouse
ENSG00000276203	ANKRD20A3
ENSG00000276950	GSTTP1
ENSG00000277322	GOLGA6L6	ENSMUSG00000002546	Golga2	golgi autoantigen, golgin subfamily a, 2 [Source:MGI Symbol;Acc:MGI:2139395]	No Mouse
ENSG00000277535	AL772284.2	ENSMUSG00000079642	Gm6268	predicted gene 6268 [Source:MGI Symbol;Acc:MGI:3644556]	No Mouse
ENSG00000277630	BX072566.1	ENSMUSG00000020481	Ankrd36	ankyrin repeat domain 36 [Source:MGI Symbol;Acc:MGI:1923639]	No Mouse
ENSG00000277666	AC136352.4
ENSG00000277865	GOLGA6L22	ENSMUSG00000002546	Golga2	golgi autoantigen, golgin subfamily a, 2 [Source:MGI Symbol;Acc:MGI:2139395]	No Mouse
ENSG00000277870	FAM230A
ENSG00000278499	AC018554.3
ENSG00000278522	POTEB3	ENSMUSG00000020481	Ankrd36	ankyrin repeat domain 36 [Source:MGI Symbol;Acc:MGI:1923639]	No Mouse
ENSG00000278633	AC023491.2
ENSG00000278685	IQCA1L	ENSMUSG00000038199	Iqca1l		No Mouse
ENSG00000282419	TEX13D	ENSMUSG00000078320	Tex13c1	TEX13 family member C1 [Source:MGI Symbol;Acc:MGI:2685208]	No Mouse
ENSG00000282815	TEX13C	ENSMUSG00000078320	Tex13c1	TEX13 family member C1 [Source:MGI Symbol;Acc:MGI:2685208]	No Mouse
ENSG00000283205	AL353572.3	ENSMUSG00000114559	Gm47429	predicted gene, 47429 [Source:MGI Symbol;Acc:MGI:6096375]	No Mouse
ENSG00000283434	CSNKA2IP	ENSMUSG00000068167	Csnka2ip	casein kinase 2, alpha prime interacting protein [Source:MGI Symbol;Acc:MGI:2676295]	No Mouse
ENSG00000283439	SPEM3	ENSMUSG00000109737	Gm39566	predicted gene, 39566 [Source:MGI Symbol;Acc:MGI:5622451]	No Mouse
ENSG00000283516	AC022167.5	ENSMUSG00000107252	Gm5767	predicted gene 5767 [Source:MGI Symbol;Acc:MGI:3643507]	No Mouse
ENSG00000283599	BX276092.9	ENSMUSG00000045010	Gm4779	predicted gene 4779 [Source:MGI Symbol;Acc:MGI:3646776]	No Mouse
ENSG00000283758	PMIS2	ENSMUSG00000049761	Pmis2	Pmis2, sperm specific protein [Source:MGI Symbol;Acc:MGI:1922177]	Mouse data available
ENSG00000284701	TMEM247	ENSMUSG00000037689	Tmem247	transmembrane protein 247 [Source:MGI Symbol;Acc:MGI:1925719]	Mouse data available

## Sheet: spermatids
GeneID	GeneSymbol	ms.GeneID	ms.Symbol	Gene.description	Mouse model availability
ENSG00000042813	ZPBP	ENSMUSG00000020193	Zpbp	zona pellucida binding protein [Source:MGI Symbol;Acc:MGI:1855701]	Mouse data available
ENSG00000069206	ADAM7	ENSMUSG00000022056	Adam7	a disintegrin and metallopeptidase domain 7 [Source:MGI Symbol;Acc:MGI:107247]	Mouse data available
ENSG00000077800	FKBP6	ENSMUSG00000040013	Fkbp6	FK506 binding protein 6 [Source:MGI Symbol;Acc:MGI:2137612]	Mouse data available
ENSG00000078795	PKD2L2	ENSMUSG00000014503	Pkd2l2	polycystic kidney disease 2-like 2 [Source:MGI Symbol;Acc:MGI:1858231]	Mouse data available
ENSG00000091536	MYO15A	ENSMUSG00000042678	Myo15	myosin XV [Source:MGI Symbol;Acc:MGI:1261811]	Mouse data available
ENSG00000100121	GGTLC2	ENSMUSG00000006345	Ggt1	gamma-glutamyltransferase 1 [Source:MGI Symbol;Acc:MGI:95706]	Mouse data available
ENSG00000100565	LRRC74A	ENSMUSG00000059114	Lrrc74a	leucine rich repeat containing 74A [Source:MGI Symbol;Acc:MGI:3646959]	No Mouse
ENSG00000101251	SEL1L2	ENSMUSG00000074764	Sel1l2	sel-1 suppressor of lin-12-like 2 (C. elegans) [Source:MGI Symbol;Acc:MGI:2684964]	No Mouse
ENSG00000101890	GUCY2F	ENSMUSG00000042282	Gucy2f	guanylate cyclase 2f [Source:MGI Symbol;Acc:MGI:105119]	Mouse data available
ENSG00000102055	PPP1R2P9
ENSG00000103023	PRSS54	ENSMUSG00000048400	Prss54	protease, serine 54 [Source:MGI Symbol;Acc:MGI:1918243]	Mouse data available
ENSG00000104755	ADAM2	ENSMUSG00000022039	Adam2	a disintegrin and metallopeptidase domain 2 [Source:MGI Symbol;Acc:MGI:1340894]	Mouse data available
ENSG00000104901	DKKL1	ENSMUSG00000030792	Dkkl1	dickkopf-like 1 [Source:MGI Symbol;Acc:MGI:1354963]	Mouse data available
ENSG00000105428	ZNRF4	ENSMUSG00000044526	Znrf4	zinc and ring finger 4 [Source:MGI Symbol;Acc:MGI:1341258]	No Mouse
ENSG00000105672	ETV2	ENSMUSG00000006311	Etv2	ets variant 2 [Source:MGI Symbol;Acc:MGI:99253]	Mouse data available
ENSG00000106013	ANKRD7	ENSMUSG00000029517	Ankrd7	ankyrin repeat domain 7 [Source:MGI Symbol;Acc:MGI:1922446]	Mouse data available
ENSG00000106304	SPAM1	ENSMUSG00000029682	Spam1	sperm adhesion molecule 1 [Source:MGI Symbol;Acc:MGI:109335]	Mouse data available
ENSG00000106328	FSCN3	ENSMUSG00000029707	Fscn3	fascin actin-bundling protein 3 [Source:MGI Symbol;Acc:MGI:1890386]	No Mouse
ENSG00000106336	FBXO24	ENSMUSG00000089984	Fbxo24	F-box protein 24 [Source:MGI Symbol;Acc:MGI:1918426]	Mouse data available
ENSG00000106648	GALNTL5	ENSMUSG00000028938	Galntl5	UDP-N-acetyl-alpha-D-galactosamine:polypeptide N-acetylgalactosaminyltransferase-like 5 [Source:MGI Symbol;Acc:MGI:1915159]	Mouse data available
ENSG00000111305	GSG1	ENSMUSG00000030206	Gsg1	germ cell associated 1 [Source:MGI Symbol;Acc:MGI:1194499]	Mouse data available
ENSG00000112273	HDGFL1	ENSMUSG00000045835	Hdgfl1	hepatoma derived growth factor-like 1 [Source:MGI Symbol;Acc:MGI:1194493]	Mouse data available
ENSG00000112761	WISP3	ENSMUSG00000062074	Wisp3	WNT1 inducible signaling pathway protein 3 [Source:MGI Symbol;Acc:MGI:2685581]	Mouse data available
ENSG00000114487	MORC1	ENSMUSG00000022652	Morc1	microrchidia 1 [Source:MGI Symbol;Acc:MGI:1316740]	Mouse data available
ENSG00000114656	KIAA1257
ENSG00000118434	SPACA1	ENSMUSG00000028264	Spaca1	sperm acrosome associated 1 [Source:MGI Symbol;Acc:MGI:1914902]	Mouse data available
ENSG00000120160	EQTN	ENSMUSG00000028575	Eqtn	equatorin, sperm acrosome associated [Source:MGI Symbol;Acc:MGI:1915003]	Mouse data available
ENSG00000120329	SLC25A2	ENSMUSG00000050304	Slc25a2	solute carrier family 25 (mitochondrial carrier, ornithine transporter) member 2 [Source:MGI Symbol;Acc:MGI:2137907]	No Mouse
ENSG00000120563	LYZL1	ENSMUSG00000024233	Lyzl1	lysozyme-like 1 [Source:MGI Symbol;Acc:MGI:1914578]	Mouse data available
ENSG00000120669	SOHLH2	ENSMUSG00000027794	Sohlh2	spermatogenesis and oogenesis specific basic helix-loop-helix 2 [Source:MGI Symbol;Acc:MGI:1921684]	Mouse data available
ENSG00000120952	PRAMEF2	ENSMUSG00000094791	AC126035.1		No Mouse
ENSG00000121446	RGSL1	ENSMUSG00000042641	Rgsl1	regulator of G-protein signaling like 1 [Source:MGI Symbol;Acc:MGI:2685048]	Mouse data available
ENSG00000121634	GJA8	ENSMUSG00000049908	Gja8	gap junction protein, alpha 8 [Source:MGI Symbol;Acc:MGI:99953]	Mouse data available
ENSG00000122728	TAF1L	ENSMUSG00000031314	Taf1	TATA-box binding protein associated factor 1 [Source:MGI Symbol;Acc:MGI:1336878]	No Mouse
ENSG00000123165	ACTRT1	ENSMUSG00000046615	Actrt1	actin-related protein T1 [Source:MGI Symbol;Acc:MGI:1920610]	No Mouse
ENSG00000123171	CCDC70	ENSMUSG00000017049	Ccdc70	coiled-coil domain containing 70 [Source:MGI Symbol;Acc:MGI:1915179]	No Mouse
ENSG00000123594	ATXN3L	ENSMUSG00000021189	Atxn3	ataxin 3 [Source:MGI Symbol;Acc:MGI:1099442]	Mouse data available
ENSG00000124116	WFDC3	ENSMUSG00000076434	Wfdc3	WAP four-disulfide core domain 3 [Source:MGI Symbol;Acc:MGI:1923897]	No Mouse
ENSG00000124227	ANKRD60	ENSMUSG00000027517	Ankrd60	ankyrin repeat domain 60 [Source:MGI Symbol;Acc:MGI:1917315]	No Mouse
ENSG00000124449	IRGC	ENSMUSG00000062028	Irgc1	immunity-related GTPase family, cinema 1 [Source:MGI Symbol;Acc:MGI:2685948]	No Mouse
ENSG00000124678	TCP11	ENSMUSG00000062859	Tcp11	t-complex protein 11 [Source:MGI Symbol;Acc:MGI:98544]	No Mouse
ENSG00000124812	CRISP1	ENSMUSG00000025774	Crisp4	cysteine-rich secretory protein 4 [Source:MGI Symbol;Acc:MGI:1925331]	Mouse data available
ENSG00000124818	OPN5	ENSMUSG00000043972	Opn5	opsin 5 [Source:MGI Symbol;Acc:MGI:2662912]	Mouse data available
ENSG00000125815	CST8	ENSMUSG00000027442	Cst8	cystatin 8 (cystatin-related epididymal spermatogenic) [Source:MGI Symbol;Acc:MGI:107161]	No Mouse
ENSG00000125823	CSTL1	ENSMUSG00000055177	Cstl1	cystatin-like 1 [Source:MGI Symbol;Acc:MGI:2652834]	Mouse data available
ENSG00000125831	CST11	ENSMUSG00000036958	Cst11	cystatin 11 [Source:MGI Symbol;Acc:MGI:1925490]	No Mouse
ENSG00000125975	C20orf173	ENSMUSG00000074646	6430550D23Rik	RIKEN cDNA 6430550D23 gene [Source:MGI Symbol;Acc:MGI:2443361]	No Mouse
ENSG00000130377	ACSBG2	ENSMUSG00000024207	Acsbg2	acyl-CoA synthetase bubblegum family member 2 [Source:MGI Symbol;Acc:MGI:3587728]	Mouse data available
ENSG00000130950	NUTM2F	ENSMUSG00000071909	Nutm2	NUT family member 2 [Source:MGI Symbol;Acc:MGI:2685652]	Mouse data available
ENSG00000131059	BPIFA3	ENSMUSG00000027482	Bpifa3	BPI fold containing family A, member 3 [Source:MGI Symbol;Acc:MGI:1920638]	Mouse data available
ENSG00000131864	USP29	ENSMUSG00000051527	Usp29	ubiquitin specific peptidase 29 [Source:MGI Symbol;Acc:MGI:1888998]	Mouse data available
ENSG00000131914	LIN28A	ENSMUSG00000050966	Lin28a	lin-28 homolog A (C. elegans) [Source:MGI Symbol;Acc:MGI:1890546]	Mouse data available
ENSG00000132446	FTHL17	ENSMUSG00000078206	Fthl17d	ferritin, heavy polypeptide-like 17, member D [Source:MGI Symbol;Acc:MGI:3713070]	No Mouse
ENSG00000132631	SCP2D1	ENSMUSG00000027431	Scp2d1	SCP2 sterol-binding domain containing 1 [Source:MGI Symbol;Acc:MGI:1913578]	Mouse data available
ENSG00000132958	TPTE2	ENSMUSG00000031481	Tpte	transmembrane phosphatase with tensin homology [Source:MGI Symbol;Acc:MGI:2446460]	No Mouse
ENSG00000132972	RNF17	ENSMUSG00000000365	Rnf17	ring finger protein 17 [Source:MGI Symbol;Acc:MGI:1353419]	Mouse data available
ENSG00000134007	ADAM20	ENSMUSG00000071937	Adam25	a disintegrin and metallopeptidase domain 25 (testase 2) [Source:MGI Symbol;Acc:MGI:1345157]	No Mouse
ENSG00000134249	ADAM30	ENSMUSG00000043468	Adam30	a disintegrin and metallopeptidase domain 30 [Source:MGI Symbol;Acc:MGI:1918328]	No Mouse
ENSG00000134940	ACRV1	ENSMUSG00000032110	Acrv1	acrosomal vesicle protein 1 [Source:MGI Symbol;Acc:MGI:104590]	No Mouse
ENSG00000135248	FAM71F1	ENSMUSG00000039742	Fam71f1	family with sequence similarity 71, member F1 [Source:MGI Symbol;Acc:MGI:3032524]	No Mouse
ENSG00000135443	KRT85
ENSG00000137674	MMP20	ENSMUSG00000018620	Mmp20	matrix metallopeptidase 20 (enamelysin) [Source:MGI Symbol;Acc:MGI:1353466]	Mouse data available
ENSG00000137707	BTG4	ENSMUSG00000032056	Btg4	B cell translocation gene 4 [Source:MGI Symbol;Acc:MGI:1860140]	No Mouse
ENSG00000137948	BRDT	ENSMUSG00000029279	Brdt	bromodomain, testis-specific [Source:MGI Symbol;Acc:MGI:1891374]	Mouse data available
ENSG00000138068	SULT6B1	ENSMUSG00000038045	Sult6b1	sulfotransferase family, cytosolic, 6B, member 1 [Source:MGI Symbol;Acc:MGI:1920921]	No Mouse
ENSG00000138083	SIX3	ENSMUSG00000038805	Six3	sine oculis-related homeobox 3 [Source:MGI Symbol;Acc:MGI:102764]	Mouse data available
ENSG00000138813	C4orf17	ENSMUSG00000012042	4930579F01Rik	RIKEN cDNA 4930579F01 gene [Source:MGI Symbol;Acc:MGI:1914991]	No Mouse
ENSG00000138892	TTLL8	ENSMUSG00000022388	Ttll8	tubulin tyrosine ligase-like family, member 8 [Source:MGI Symbol;Acc:MGI:1922902]	No Mouse
ENSG00000139445	FOXN4	ENSMUSG00000042002	Foxn4	forkhead box N4 [Source:MGI Symbol;Acc:MGI:2151057]	Mouse data available
ENSG00000139797	RNF113B	ENSMUSG00000036537	Rnf113a1	ring finger protein 113A1 [Source:MGI Symbol;Acc:MGI:1917192]	No Mouse
ENSG00000140478	GOLGA6D	ENSMUSG00000002546	Golga2	golgi autoantigen, golgin subfamily a, 2 [Source:MGI Symbol;Acc:MGI:2139395]	No Mouse
ENSG00000140623	SEPT12	ENSMUSG00000022542	Sept12	septin 12 [Source:MGI Symbol;Acc:MGI:1918339]	No Mouse
ENSG00000140955	ADAD2	ENSMUSG00000024266	Adad2	adenosine deaminase domain containing 2 [Source:MGI Symbol;Acc:MGI:1923023]	Mouse data available
ENSG00000141200	KIF2B	ENSMUSG00000046755	Kif2b	kinesin family member 2B [Source:MGI Symbol;Acc:MGI:1920720]	Mouse data available
ENSG00000141255	SPATA22	ENSMUSG00000069825	Gm49340	predicted gene, 49340 [Source:MGI Symbol;Acc:MGI:6121532]	No Mouse
ENSG00000141437	SLC25A52	ENSMUSG00000045973	Slc25a51	solute carrier family 25, member 51 [Source:MGI Symbol;Acc:MGI:2684984]	No Mouse
ENSG00000142025	DMRTC2	ENSMUSG00000011349	Dmrtc2	doublesex and mab-3 related transcription factor like family C2 [Source:MGI Symbol;Acc:MGI:1918491]	Mouse data available
ENSG00000142700	DMRTA2	ENSMUSG00000047143	Dmrta2	doublesex and mab-3 related transcription factor like family A2 [Source:MGI Symbol;Acc:MGI:2653629]	Mouse data available
ENSG00000143105	KCNA10	ENSMUSG00000042861	Kcna10	potassium voltage-gated channel, shaker-related subfamily, member 10 [Source:MGI Symbol;Acc:MGI:3037820]	Mouse data available
ENSG00000143107	FNDC7	ENSMUSG00000045326	Fndc7	fibronectin type III domain containing 7 [Source:MGI Symbol;Acc:MGI:2443535]	Mouse data available
ENSG00000143552	NUP210L	ENSMUSG00000027939	Nup210l	nucleoporin 210-like [Source:MGI Symbol;Acc:MGI:1924845]	Mouse data available
ENSG00000144671	SLC22A14	ENSMUSG00000070280	Slc22a14	solute carrier family 22 (organic cation transporter), member 14 [Source:MGI Symbol;Acc:MGI:2685974]	No Mouse
ENSG00000144962	SPATA16	ENSMUSG00000039335	Spata16	spermatogenesis associated 16 [Source:MGI Symbol;Acc:MGI:1918112]	Mouse data available
ENSG00000145975	FAM217A	ENSMUSG00000021414	Fam217a	family with sequence similarity 217, member A [Source:MGI Symbol;Acc:MGI:1919114]	Mouse data available
ENSG00000146047	HIST1H2BA	ENSMUSG00000050799	Hist1h2ba	histone cluster 1, H2ba [Source:MGI Symbol;Acc:MGI:2448375]	No Mouse
ENSG00000147081	AKAP4	ENSMUSG00000050089	Akap4	A kinase (PRKA) anchor protein 4 [Source:MGI Symbol;Acc:MGI:102794]	Mouse data available
ENSG00000147183	CPXCR1	ENSMUSG00000072995	Cpxcr1	CPX chromosome region, candidate 1 [Source:MGI Symbol;Acc:MGI:2685989]	No Mouse
ENSG00000148156	ACTL7B	ENSMUSG00000070980	Actl7b	actin-like 7b [Source:MGI Symbol;Acc:MGI:1343053]	Mouse data available
ENSG00000148602	LRIT1	ENSMUSG00000041044	Lrit1	leucine-rich repeat, immunoglobulin-like and transmembrane domains 1 [Source:MGI Symbol;Acc:MGI:2385320]	Mouse data available
ENSG00000149506	ZP1	ENSMUSG00000024734	Zp1	zona pellucida glycoprotein 1 [Source:MGI Symbol;Acc:MGI:103073]	Mouse data available
ENSG00000149646	CNBD2	ENSMUSG00000038085	Cnbd2	cyclic nucleotide binding domain containing 2 [Source:MGI Symbol;Acc:MGI:1918123]	Mouse data available
ENSG00000150676	CCDC83	ENSMUSG00000030617	Ccdc83	coiled-coil domain containing 83 [Source:MGI Symbol;Acc:MGI:1918255]	Mouse data available
ENSG00000151033	LYZL2	ENSMUSG00000024233	Lyzl1	lysozyme-like 1 [Source:MGI Symbol;Acc:MGI:1914578]	Mouse data available
ENSG00000151475	SLC25A31	ENSMUSG00000116218	Slc25a31	solute carrier family 25 (mitochondrial carrier; adenine nucleotide translocator), member 31 [Source:MGI Symbol;Acc:MGI:1920583]	Mouse data available
ENSG00000151962	RBM46	ENSMUSG00000033882	Rbm46	RNA binding motif protein 46 [Source:MGI Symbol;Acc:MGI:3645057]	No Mouse
ENSG00000152430	BOLL	ENSMUSG00000025977	Boll	boule homolog, RNA binding protein [Source:MGI Symbol;Acc:MGI:1922638]	Mouse data available
ENSG00000152592	DMP1	ENSMUSG00000029307	Dmp1	dentin matrix protein 1 [Source:MGI Symbol;Acc:MGI:94910]	Mouse data available
ENSG00000152670	DDX4	ENSMUSG00000021758	Ddx4	DEAD (Asp-Glu-Ala-Asp) box polypeptide 4 [Source:MGI Symbol;Acc:MGI:102670]	Mouse data available
ENSG00000152936	LMNTD1	ENSMUSG00000054966	Lmntd1	lamin tail domain containing 1 [Source:MGI Symbol;Acc:MGI:1921321]	No Mouse
ENSG00000153498	SPACA7	ENSMUSG00000010435	Spaca7	sperm acrosome associated 7 [Source:MGI Symbol;Acc:MGI:1925884]	Mouse data available
ENSG00000153779	TGIF2LX	ENSMUSG00000100194	Tgif2lx2	TGFB-induced factor homeobox 2-like, X-linked 2 [Source:MGI Symbol;Acc:MGI:3800824]	No Mouse
ENSG00000154007	ASB17	ENSMUSG00000038997	Asb17	ankyrin repeat and SOCS box-containing 17 [Source:MGI Symbol;Acc:MGI:1914022]	No Mouse
ENSG00000155026	RSPH10B	ENSMUSG00000075569	Rsph10b	radial spoke head 10 homolog B (Chlamydomonas) [Source:MGI Symbol;Acc:MGI:1922386]	No Mouse
ENSG00000155087	ODF1	ENSMUSG00000061923	Odf1	outer dense fiber of sperm tails 1 [Source:MGI Symbol;Acc:MGI:97424]	Mouse data available
ENSG00000155754	C2CD6	ENSMUSG00000072295	C2cd6	C2 calcium dependent domain containing 6 [Source:MGI Symbol;Acc:MGI:1920713]	No Mouse
ENSG00000155833	CYLC2	ENSMUSG00000039555	Cylc2	cylicin, basic protein of sperm head cytoskeleton 2 [Source:MGI Symbol;Acc:MGI:1922164]	No Mouse
ENSG00000155875	SAXO1	ENSMUSG00000028492	Saxo1	stabilizer of axonemal microtubules 1 [Source:MGI Symbol;Acc:MGI:1923061]	Mouse data available
ENSG00000155890	TRIM42	ENSMUSG00000032451	Trim42	tripartite motif-containing 42 [Source:MGI Symbol;Acc:MGI:1926161]	No Mouse
ENSG00000156269	NAA11	ENSMUSG00000046000	Naa11	N(alpha)-acetyltransferase 11, NatA catalytic subunit [Source:MGI Symbol;Acc:MGI:2141314]	No Mouse
ENSG00000157060	SHCBP1L	ENSMUSG00000042708	Shcbp1l	Shc SH2-domain binding protein 1-like [Source:MGI Symbol;Acc:MGI:1919086]	Mouse data available
ENSG00000157093	LYZL4	ENSMUSG00000032530	Lyzl4	lysozyme-like 4 [Source:MGI Symbol;Acc:MGI:1916282]	Mouse data available
ENSG00000158525	CPA5	ENSMUSG00000029788	Cpa5	carboxypeptidase A5 [Source:MGI Symbol;Acc:MGI:1921899]	No Mouse
ENSG00000160349	LCN1	ENSMUSG00000026936	Lcn3	lipocalin 3 [Source:MGI Symbol;Acc:MGI:102669]	No Mouse
ENSG00000160994	CCDC105	ENSMUSG00000078442	Ccdc105	coiled-coil domain containing 105 [Source:MGI Symbol;Acc:MGI:1918226]	No Mouse
ENSG00000161609	CCDC155	ENSMUSG00000038292	Ccdc155	coiled-coil domain containing 155 [Source:MGI Symbol;Acc:MGI:2687329]	Mouse data available
ENSG00000161652	IZUMO2	ENSMUSG00000066500	Izumo2	IZUMO family member 2 [Source:MGI Symbol;Acc:MGI:1922760]	No Mouse
ENSG00000161973	CCDC42	ENSMUSG00000045915	Ccdc42	coiled-coil domain containing 42 [Source:MGI Symbol;Acc:MGI:3045254]	Mouse data available
ENSG00000162592	CCDC27	ENSMUSG00000039492	Ccdc27	coiled-coil domain containing 27 [Source:MGI Symbol;Acc:MGI:2685881]	No Mouse
ENSG00000162641	AKNAD1	ENSMUSG00000049565	Aknad1	AKNA domain containing 1 [Source:MGI Symbol;Acc:MGI:3584453]	No Mouse
ENSG00000162771	FAM71A	ENSMUSG00000091017	Fam71a	family with sequence similarity 71, member A [Source:MGI Symbol;Acc:MGI:3588202]	No Mouse
ENSG00000162843	WDR64	ENSMUSG00000026523	Wdr64	WD repeat domain 64 [Source:MGI Symbol;Acc:MGI:1923070]	No Mouse
ENSG00000163012	ZSWIM2	ENSMUSG00000034552	Zswim2	zinc finger SWIM-type containing 2 [Source:MGI Symbol;Acc:MGI:1919111]	No Mouse
ENSG00000163098	BIRC8	ENSMUSG00000025860	Xiap	X-linked inhibitor of apoptosis [Source:MGI Symbol;Acc:MGI:107572]	Mouse data available
ENSG00000163114	PDHA2	ENSMUSG00000047674	Pdha2	pyruvate dehydrogenase E1 alpha 2 [Source:MGI Symbol;Acc:MGI:97533]	Mouse data available
ENSG00000163254	CRYGC	ENSMUSG00000025952	Crygc	crystallin, gamma C [Source:MGI Symbol;Acc:MGI:88523]	Mouse data available
ENSG00000163424	C3orf30	ENSMUSG00000022798	4930435E12Rik	RIKEN cDNA 4930435E12 gene [Source:MGI Symbol;Acc:MGI:1921913]	No Mouse
ENSG00000163645	ERICH6	ENSMUSG00000070471	Erich6	glutamate rich 6 [Source:MGI Symbol;Acc:MGI:3588212]	No Mouse
ENSG00000163705	FANCD2OS	ENSMUSG00000033963	Fancd2os	Fancd2 opposite strand [Source:MGI Symbol;Acc:MGI:1918229]	No Mouse
ENSG00000163746	PLSCR2	ENSMUSG00000032372	Plscr2	phospholipid scramblase 2 [Source:MGI Symbol;Acc:MGI:1270860]	Mouse data available
ENSG00000164113	ADAD1	ENSMUSG00000027719	Adad1	adenosine deaminase domain containing 1 (testis specific) [Source:MGI Symbol;Acc:MGI:103258]	Mouse data available
ENSG00000164299	SPZ1	ENSMUSG00000046957	Spz1	spermatogenic leucine zipper 1 [Source:MGI Symbol;Acc:MGI:1930801]	No Mouse
ENSG00000164304	CAGE1	ENSMUSG00000044566	Cage1	cancer antigen 1 [Source:MGI Symbol;Acc:MGI:1918463]	No Mouse
ENSG00000164334	FAM170A	ENSMUSG00000035420	Fam170a	family with sequence similarity 170, member A [Source:MGI Symbol;Acc:MGI:2684939]	Mouse data available
ENSG00000164508	HIST1H2AA	ENSMUSG00000060081	Hist1h2aa	histone cluster 1, H2aa [Source:MGI Symbol;Acc:MGI:2448285]	No Mouse
ENSG00000164645	TEX47	ENSMUSG00000040514	Tex47	testis expressed 47 [Source:MGI Symbol;Acc:MGI:1918170]	No Mouse
ENSG00000164729	SLC35G3	ENSMUSG00000018776	Slc35g3	solute carrier family 35, member G3 [Source:MGI Symbol;Acc:MGI:1927128]	No Mouse
ENSG00000164744	SUN3	ENSMUSG00000040985	Sun3	Sad1 and UNC84 domain containing 3 [Source:MGI Symbol;Acc:MGI:3041199]	No Mouse
ENSG00000165059	PRKACG	ENSMUSG00000005469	Prkaca	protein kinase, cAMP dependent, catalytic, alpha [Source:MGI Symbol;Acc:MGI:97592]	Mouse data available
ENSG00000165076	PRSS37	ENSMUSG00000029909	Prss37	protease, serine 37 [Source:MGI Symbol;Acc:MGI:1914940]	Mouse data available
ENSG00000165805	C12orf50	ENSMUSG00000056912	1700017N19Rik	RIKEN cDNA 1700017N19 gene [Source:MGI Symbol;Acc:MGI:1913855]	No Mouse
ENSG00000166069	TMCO5A	ENSMUSG00000027355	Tmco5	transmembrane and coiled-coil domains 5 [Source:MGI Symbol;Acc:MGI:1914606]	Mouse data available
ENSG00000166118	SPATA19	ENSMUSG00000031991	Spata19	spermatogenesis associated 19 [Source:MGI Symbol;Acc:MGI:1922719]	No Mouse
ENSG00000166329	CCDC182	ENSMUSG00000098681	Ccdc182	coiled-coil domain containing 182 [Source:MGI Symbol;Acc:MGI:1921547]	No Mouse
ENSG00000166930	MS4A5	ENSMUSG00000054523	Ms4a5	membrane-spanning 4-domains, subfamily A, member 5 [Source:MGI Symbol;Acc:MGI:2670985]	No Mouse
ENSG00000167098	SUN5	ENSMUSG00000027480	Sun5	Sad1 and UNC84 domain containing 5 [Source:MGI Symbol;Acc:MGI:1923657]	Mouse data available
ENSG00000167139	TBC1D21	ENSMUSG00000036244	Tbc1d21	TBC1 domain family, member 21 [Source:MGI Symbol;Acc:MGI:1921536]	No Mouse
ENSG00000167195	GOLGA6C	ENSMUSG00000002546	Golga2	golgi autoantigen, golgin subfamily a, 2 [Source:MGI Symbol;Acc:MGI:2139395]	No Mouse
ENSG00000168148	HIST3H3
ENSG00000168263	KCNV2	ENSMUSG00000047298	Kcnv2	potassium channel, subfamily V, member 2 [Source:MGI Symbol;Acc:MGI:2670981]	Mouse data available
ENSG00000168454	TXNDC2	ENSMUSG00000050612	Txndc2	thioredoxin domain containing 2 (spermatozoa) [Source:MGI Symbol;Acc:MGI:2389312]	Mouse data available
ENSG00000168594	ADAM29	ENSMUSG00000046258	Adam29	a disintegrin and metallopeptidase domain 29 [Source:MGI Symbol;Acc:MGI:2676326]	No Mouse
ENSG00000168619	ADAM18	ENSMUSG00000031552	Adam18	a disintegrin and metallopeptidase domain 18 [Source:MGI Symbol;Acc:MGI:105986]	Mouse data available
ENSG00000168676	KCTD19	ENSMUSG00000051648	Kctd19	potassium channel tetramerisation domain containing 19 [Source:MGI Symbol;Acc:MGI:3045294]	No Mouse
ENSG00000169154	GOT1L1	ENSMUSG00000039720	Got1l1	glutamic-oxaloacetic transaminase 1-like 1 [Source:MGI Symbol;Acc:MGI:1923865]	No Mouse
ENSG00000169194	IL13	ENSMUSG00000020383	Il13	interleukin 13 [Source:MGI Symbol;Acc:MGI:96541]	Mouse data available
ENSG00000169402	RSPH10B2	ENSMUSG00000075569	Rsph10b	radial spoke head 10 homolog B (Chlamydomonas) [Source:MGI Symbol;Acc:MGI:1922386]	No Mouse
ENSG00000169717	ACTRT2	ENSMUSG00000051276	Actrt2	actin-related protein T2 [Source:MGI Symbol;Acc:MGI:1920603]	No Mouse
ENSG00000170236	USP50	ENSMUSG00000027364	Usp50	ubiquitin specific peptidase 50 [Source:MGI Symbol;Acc:MGI:1922333]	Mouse data available
ENSG00000170289	CNGB3	ENSMUSG00000056494	Cngb3	cyclic nucleotide gated channel beta 3 [Source:MGI Symbol;Acc:MGI:1353562]	Mouse data available
ENSG00000170516	COX7B2	ENSMUSG00000049387	Cox7b2	cytochrome c oxidase subunit 7B2 [Source:MGI Symbol;Acc:MGI:1925424]	No Mouse
ENSG00000170613	FAM71B	ENSMUSG00000020401	Fam71b	family with sequence similarity 71, member B [Source:MGI Symbol;Acc:MGI:3650836]	No Mouse
ENSG00000170748	RBMXL2	ENSMUSG00000073894	Rbmxl2	RNA binding motif protein, X-linked-like 2 [Source:MGI Symbol;Acc:MGI:1923822]	Mouse data available
ENSG00000170777	TPD52L3	ENSMUSG00000024815	Trpd52l3	tumor protein D52-like 3 [Source:MGI Symbol;Acc:MGI:1913995]	Mouse data available
ENSG00000170788	DYDC1	ENSMUSG00000021790	Dydc1	DPY30 domain containing 1 [Source:MGI Symbol;Acc:MGI:1916746]	No Mouse
ENSG00000170948	MBD3L1	ENSMUSG00000038691	Mbd3l1	methyl-CpG binding domain protein 3-like 1 [Source:MGI Symbol;Acc:MGI:1920753]	Mouse data available
ENSG00000170950	PGK2	ENSMUSG00000031233	Pgk2	phosphoglycerate kinase 2 [Source:MGI Symbol;Acc:MGI:97563]	Mouse data available
ENSG00000170967	DDI1	ENSMUSG00000047619	Ddi1	DNA-damage inducible 1 [Source:MGI Symbol;Acc:MGI:1919079]	No Mouse
ENSG00000171060	C8orf74	ENSMUSG00000021961	4930578I06Rik	RIKEN cDNA 4930578I06 gene [Source:MGI Symbol;Acc:MGI:1915000]	No Mouse
ENSG00000171495	MROH2B	ENSMUSG00000022155	Mroh2b	maestro heat-like repeat family member 2B [Source:MGI Symbol;Acc:MGI:1921905]	No Mouse
ENSG00000171804	WDR87
ENSG00000171931	FBXW10	ENSMUSG00000090173	Fbxw10	F-box and WD-40 domain protein 10 [Source:MGI Symbol;Acc:MGI:3052463]	No Mouse
ENSG00000172073	TEX37	ENSMUSG00000051896	Tex37	testis expressed 37 [Source:MGI Symbol;Acc:MGI:1921471]	Mouse data available
ENSG00000172421	EFCAB3	ENSMUSG00000020690	Efcab3	EF-hand calcium binding domain 3 [Source:MGI Symbol;Acc:MGI:1918144]	Mouse data available
ENSG00000172538	FAM170B	ENSMUSG00000078127	Fam170b	family with sequence similarity 170, member B [Source:MGI Symbol;Acc:MGI:2145650]	No Mouse
ENSG00000172717	FAM71D	ENSMUSG00000056987	Fam71d	family with sequence similarity 71, member D [Source:MGI Symbol;Acc:MGI:1918147]	No Mouse
ENSG00000172967	XKR3
ENSG00000172969	FRG2C	ENSMUSG00000087385	Frg2f1	FSHD region gene 2 family member 1 [Source:MGI Symbol;Acc:MGI:3035485]	No Mouse
ENSG00000173093	CCDC63	ENSMUSG00000043036	Ccdc63	coiled-coil domain containing 63 [Source:MGI Symbol;Acc:MGI:3607777]	Mouse data available
ENSG00000173389	IQCF1	ENSMUSG00000066383	Iqcf1	IQ motif containing F1 [Source:MGI Symbol;Acc:MGI:1921517]	Mouse data available
ENSG00000173662	TAS1R1	ENSMUSG00000028950	Tas1r1	taste receptor, type 1, member 1 [Source:MGI Symbol;Acc:MGI:1927505]	Mouse data available
ENSG00000173699	SPATA3	ENSMUSG00000026226	Spata3	spermatogenesis associated 3 [Source:MGI Symbol;Acc:MGI:1917310]	No Mouse
ENSG00000173728	C1orf100	ENSMUSG00000015962	1700016C15Rik	RIKEN cDNA 1700016C15 gene [Source:MGI Symbol;Acc:MGI:1916678]	No Mouse
ENSG00000174015	SPERT	ENSMUSG00000034913	Spert	spermatid associated [Source:MGI Symbol;Acc:MGI:1915176]	No Mouse
ENSG00000174016	FAM46D
ENSG00000174038	C9orf131	ENSMUSG00000028451	1700022I11Rik	RIKEN cDNA 1700022I11 gene [Source:MGI Symbol;Acc:MGI:1914567]	No Mouse
ENSG00000174448	STARD6	ENSMUSG00000079608	Stard6	StAR-related lipid transfer (START) domain containing 6 [Source:MGI Symbol;Acc:MGI:2156774]	No Mouse
ENSG00000174450	GOLGA6L2	ENSMUSG00000002546	Golga2	golgi autoantigen, golgin subfamily a, 2 [Source:MGI Symbol;Acc:MGI:2139395]	No Mouse
ENSG00000175018	TEX36	ENSMUSG00000030976	Tex36	testis expressed 36 [Source:MGI Symbol;Acc:MGI:1921058]	No Mouse
ENSG00000175065	DSG4	ENSMUSG00000001804	Dsg4	desmoglein 4 [Source:MGI Symbol;Acc:MGI:2661061]	Mouse data available
ENSG00000175520	UBQLN3	ENSMUSG00000051618	Ubqln3	ubiquilin 3 [Source:MGI Symbol;Acc:MGI:3045291]	Mouse data available
ENSG00000175697	GPR156	ENSMUSG00000046961	Gpr156	G protein-coupled receptor 156 [Source:MGI Symbol;Acc:MGI:2653880]	No Mouse
ENSG00000175699	CCDC197
ENSG00000175809	ZNF645
ENSG00000175820	CCDC168	ENSMUSG00000091844	Gm8251	predicted gene 8251 [Source:MGI Symbol;Acc:MGI:3647616]	No Mouse
ENSG00000175877	TMEM270	ENSMUSG00000040576	Tmem270	transmembrane protein 270 [Source:MGI Symbol;Acc:MGI:1923879]	Mouse data available
ENSG00000176040	TMPRSS7	ENSMUSG00000033177	Tmprss7	transmembrane serine protease 7 [Source:MGI Symbol;Acc:MGI:2686594]	No Mouse
ENSG00000176256	HMGB4	ENSMUSG00000048686	Hmgb4	high-mobility group box 4 [Source:MGI Symbol;Acc:MGI:1916567]	Mouse data available
ENSG00000176566	DCAF4L2	ENSMUSG00000021222	Dcaf4	DDB1 and CUL4 associated factor 4 [Source:MGI Symbol;Acc:MGI:1921078]	No Mouse
ENSG00000176571	CNBD1	ENSMUSG00000073991	Cnbd1	cyclic nucleotide binding domain containing 1 [Source:MGI Symbol;Acc:MGI:3650508]	No Mouse
ENSG00000176605	C14orf177
ENSG00000176679	TGIF2LY	ENSMUSG00000100194	Tgif2lx2	TGFB-induced factor homeobox 2-like, X-linked 2 [Source:MGI Symbol;Acc:MGI:3800824]	No Mouse
ENSG00000176746	MAGEB6	ENSMUSG00000073069	Mageb2	melanoma antigen, family B, 2 [Source:MGI Symbol;Acc:MGI:105117]	No Mouse
ENSG00000176927	EFCAB5	ENSMUSG00000050944	Efcab5	EF-hand calcium binding domain 5 [Source:MGI Symbol;Acc:MGI:2442440]	No Mouse
ENSG00000176988	FMR1NB	ENSMUSG00000062170	Fmr1nb	Fmr1 neighbor [Source:MGI Symbol;Acc:MGI:2672032]	Mouse data available
ENSG00000177143	CETN1	ENSMUSG00000050996	Cetn1	centrin 1 [Source:MGI Symbol;Acc:MGI:1347086]	Mouse data available
ENSG00000177414	UBE2U	ENSMUSG00000069733	Ube2u	ubiquitin-conjugating enzyme E2U (putative) [Source:MGI Symbol;Acc:MGI:3588216]	Mouse data available
ENSG00000177558	FAM187B	ENSMUSG00000046826	Fam187b	family with sequence similarity 187, member B [Source:MGI Symbol;Acc:MGI:1923665]	No Mouse
ENSG00000177673	TEX44	ENSMUSG00000036574	Tex44	testis expressed 44 [Source:MGI Symbol;Acc:MGI:1919113]	No Mouse
ENSG00000177710	SLC35G5	ENSMUSG00000018776	Slc35g3	solute carrier family 35, member G3 [Source:MGI Symbol;Acc:MGI:1927128]	No Mouse
ENSG00000177947	ODF3	ENSMUSG00000025482	Odf3	outer dense fiber of sperm tails 3 [Source:MGI Symbol;Acc:MGI:1916537]	No Mouse
ENSG00000177992	SPATA31E1
ENSG00000178021	TSPYL6
ENSG00000178257	PRM3	ENSMUSG00000050058	Prm3	protamine 3 [Source:MGI Symbol;Acc:MGI:106601]	Mouse data available
ENSG00000178279	TNP2	ENSMUSG00000043050	Tnp2	transition protein 2 [Source:MGI Symbol;Acc:MGI:98785]	Mouse data available
ENSG00000178395	CCDC185	ENSMUSG00000043429	Ccdc185	coiled-coil domain containing 185 [Source:MGI Symbol;Acc:MGI:3618292]	No Mouse
ENSG00000178645	C10orf53	ENSMUSG00000072473	1700024G13Rik	RIKEN cDNA 1700024G13 gene [Source:MGI Symbol;Acc:MGI:1914335]	No Mouse
ENSG00000178804	H1FOO	ENSMUSG00000042279	H1foo	H1 histone family, member O, oocyte-specific [Source:MGI Symbol;Acc:MGI:2176207]	Mouse data available
ENSG00000178997	EXD1	ENSMUSG00000048647	Exd1	exonuclease 3'-5' domain containing 1 [Source:MGI Symbol;Acc:MGI:3045306]	Mouse data available
ENSG00000179059	ZFP42	ENSMUSG00000051176	Zfp42	zinc finger protein 42 [Source:MGI Symbol;Acc:MGI:99187]	Mouse data available
ENSG00000179213	SIGLECL1	ENSMUSG00000108695	Gm2511		No Mouse
ENSG00000179407	DNAJB8	ENSMUSG00000048206	Dnajb8	DnaJ heat shock protein family (Hsp40) member B8 [Source:MGI Symbol;Acc:MGI:1922801]	No Mouse
ENSG00000179580	RNF151	ENSMUSG00000008482	Rnf151	ring finger protein 151 [Source:MGI Symbol;Acc:MGI:1914754]	No Mouse
ENSG00000180043	FAM71E2	ENSMUSG00000092518	Fam71e2	family with sequence similarity 71, member E2 [Source:MGI Symbol;Acc:MGI:3045311]	No Mouse
ENSG00000180083	WFDC11	ENSMUSG00000078940	Wfdc11	WAP four-disulfide core domain 11 [Source:MGI Symbol;Acc:MGI:3651686]	Mouse data available
ENSG00000180219	FAM71C
ENSG00000180259	PRNT
ENSG00000180336	MEIOC	ENSMUSG00000051455	Meioc	meiosis specific with coiled-coil domain [Source:MGI Symbol;Acc:MGI:2686410]	Mouse data available
ENSG00000180697	C3orf22	ENSMUSG00000049694	BC048671	cDNA sequence BC048671 [Source:MGI Symbol;Acc:MGI:2679261]	No Mouse
ENSG00000181013	C17orf47	ENSMUSG00000090107	Gm11492	predicted gene 11492 [Source:MGI Symbol;Acc:MGI:3651136]	No Mouse
ENSG00000181323	SPEM1	ENSMUSG00000041165	Spem1	sperm maturation 1 [Source:MGI Symbol;Acc:MGI:1921538]	Mouse data available
ENSG00000181609	OR52D1	ENSMUSG00000073931	Olfr646	olfactory receptor 646 [Source:MGI Symbol;Acc:MGI:3030480]	No Mouse
ENSG00000181786	ACTL9	ENSMUSG00000092519	Actl9	actin-like 9 [Source:MGI Symbol;Acc:MGI:1916731]	No Mouse
ENSG00000181867	FTMT	ENSMUSG00000024510	Ftmt	ferritin mitochondrial [Source:MGI Symbol;Acc:MGI:1914884]	Mouse data available
ENSG00000182083	OR6B2	ENSMUSG00000067064	Olfr1416	olfactory receptor 1416 [Source:MGI Symbol;Acc:MGI:3031250]	No Mouse
ENSG00000182187	CRYGB	ENSMUSG00000073658	Crygb	crystallin, gamma B [Source:MGI Symbol;Acc:MGI:88522]	Mouse data available
ENSG00000182583	VCX
ENSG00000182645	CCDC172	ENSMUSG00000025090	Ccdc172	coiled-coil domain containing 172 [Source:MGI Symbol;Acc:MGI:1922895]	No Mouse
ENSG00000182896	TMEM95	ENSMUSG00000094845	Tmem95	transmembrane protein 95 [Source:MGI Symbol;Acc:MGI:3779488]	No Mouse
ENSG00000183035	CYLC1	ENSMUSG00000073001	Cylc1	cylicin, basic protein of sperm head cytoskeleton 1 [Source:MGI Symbol;Acc:MGI:1914657]	No Mouse
ENSG00000183246	RIMBP3C	ENSMUSG00000071636	Rimbp3	RIMS binding protein 3 [Source:MGI Symbol;Acc:MGI:2685449]	Mouse data available
ENSG00000183292	TISP43
ENSG00000183318	SPDYE4	ENSMUSG00000029586	Spdye4b	speedy/RINGO cell cycle regulator family, member E4B [Source:MGI Symbol;Acc:MGI:3612701]	Mouse data available
ENSG00000183324	REC114	ENSMUSG00000074269	Rec114	REC114 meiotic recombination protein [Source:MGI Symbol;Acc:MGI:1920923]	Mouse data available
ENSG00000183559	C10orf120	ENSMUSG00000013668	4933402N03Rik	RIKEN cDNA 4933402N03 gene [Source:MGI Symbol;Acc:MGI:1914681]	Mouse data available
ENSG00000184108	TRIML1	ENSMUSG00000031651	Triml1	tripartite motif family-like 1 [Source:MGI Symbol;Acc:MGI:2687279]	No Mouse
ENSG00000184313	MROH7	ENSMUSG00000047502	Mroh7	maestro heat-like repeat family member 7 [Source:MGI Symbol;Acc:MGI:2685873]	No Mouse
ENSG00000184345	IQCF2	ENSMUSG00000118396	IQCF2		No Mouse
ENSG00000184507	NUTM1	ENSMUSG00000041358	Nutm1	NUT midline carcinoma, family member 1 [Source:MGI Symbol;Acc:MGI:2661384]	Mouse data available
ENSG00000184560	SPEM2	ENSMUSG00000044084	Spem2	SPEM family member 2 [Source:MGI Symbol;Acc:MGI:1918293]	No Mouse
ENSG00000184647	PRSS55	ENSMUSG00000034623	Prss55	protease, serine 55 [Source:MGI Symbol;Acc:MGI:1918287]	Mouse data available
ENSG00000184650	ODF4	ENSMUSG00000032921	Odf4	outer dense fiber of sperm tails 4 [Source:MGI Symbol;Acc:MGI:2182079]	Mouse data available
ENSG00000184735	DDX53
ENSG00000184761	AC013269.1
ENSG00000184788	SATL1	ENSMUSG00000025527	Satl1	spermidine/spermine N1-acetyl transferase-like 1 [Source:MGI Symbol;Acc:MGI:1921059]	No Mouse
ENSG00000185013	NT5C1B	ENSMUSG00000020622	Nt5c1b	5'-nucleotidase, cytosolic IB [Source:MGI Symbol;Acc:MGI:1918131]	No Mouse
ENSG00000185056	C5orf47	ENSMUSG00000020299	4930524B15Rik	RIKEN cDNA 4930524B15 gene [Source:MGI Symbol;Acc:MGI:1914842]	No Mouse
ENSG00000185177	ZNF479
ENSG00000185264	TEX33	ENSMUSG00000062154	Tex33	testis expressed 33 [Source:MGI Symbol;Acc:MGI:1920626]	No Mouse
ENSG00000185294	SPPL2C	ENSMUSG00000049506	Sppl2c	signal peptide peptidase 2C [Source:MGI Symbol;Acc:MGI:3045264]	No Mouse
ENSG00000185448	FAM47A	ENSMUSG00000078315	Fam47c	family with sequence similarity 47, member C [Source:MGI Symbol;Acc:MGI:1918114]	No Mouse
ENSG00000185594	SPATA8
ENSG00000185662	SMIM23	ENSMUSG00000020270	Smim23	small integral membrane protein 23 [Source:MGI Symbol;Acc:MGI:1916601]	Mouse data available
ENSG00000185686	PRAME
ENSG00000185689	C6orf201	ENSMUSG00000021415	4933417A18Rik	RIKEN cDNA 4933417A18 gene [Source:MGI Symbol;Acc:MGI:1914011]	Mouse data available
ENSG00000185775	SPATA31A6	ENSMUSG00000056223	Spata31	spermatogenesis associated 31 [Source:MGI Symbol;Acc:MGI:1925374]	No Mouse
ENSG00000185958	FAM186A	ENSMUSG00000045350	Fam186a	family with sequence similarity 186, member A [Source:MGI Symbol;Acc:MGI:2685766]	No Mouse
ENSG00000186086	NBPF6
ENSG00000186118	TEX38	ENSMUSG00000044556	Tex38	testis expressed 38 [Source:MGI Symbol;Acc:MGI:1922423]	Mouse data available
ENSG00000186143	PRR30	ENSMUSG00000042888	Prr30	proline rich 30 [Source:MGI Symbol;Acc:MGI:1923877]	No Mouse
ENSG00000186190	BPIFB3	ENSMUSG00000068008	Bpifb3	BPI fold containing family B, member 3 [Source:MGI Symbol;Acc:MGI:2675077]	Mouse data available
ENSG00000186334	SLC36A3	ENSMUSG00000049491	Slc36a3	solute carrier family 36 (proton/amino acid symporter), member 3 [Source:MGI Symbol;Acc:MGI:2665001]	Mouse data available
ENSG00000186452	TMPRSS12	ENSMUSG00000045631	Tmprss12	transmembrane (C-terminal) protease, serine 12 [Source:MGI Symbol;Acc:MGI:1922252]	No Mouse
ENSG00000186788	SPATA31D3	ENSMUSG00000050876	Spata31d1a	spermatogenesis associated 31 subfamily D, member 1A [Source:MGI Symbol;Acc:MGI:1919469]	No Mouse
ENSG00000187003	ACTL7A	ENSMUSG00000070979	Actl7a	actin-like 7a [Source:MGI Symbol;Acc:MGI:1343051]	No Mouse
ENSG00000187144	SPATA21	ENSMUSG00000045004	Spata21	spermatogenesis associated 21 [Source:MGI Symbol;Acc:MGI:3607787]	No Mouse
ENSG00000187516	HYPM	ENSMUSG00000040456	Hypm	huntingtin interacting protein M [Source:MGI Symbol;Acc:MGI:1914584]	No Mouse
ENSG00000187753	C9orf153	ENSMUSG00000049902	4921517D22Rik	RIKEN cDNA 4921517D22 gene [Source:MGI Symbol;Acc:MGI:1918150]	No Mouse
ENSG00000187772	LIN28B	ENSMUSG00000063804	Lin28b	lin-28 homolog B (C. elegans) [Source:MGI Symbol;Acc:MGI:3584032]	Mouse data available
ENSG00000187791	FAM205C	ENSMUSG00000050141	Fam205c	family with sequence similarity 205, member C [Source:MGI Symbol;Acc:MGI:2679716]	No Mouse
ENSG00000187806	TMEM202	ENSMUSG00000049526	Tmem202	transmembrane protein 202 [Source:MGI Symbol;Acc:MGI:1921143]	Mouse data available
ENSG00000187833	C2orf78	ENSMUSG00000060565	Gm5591	predicted gene 5591 [Source:MGI Symbol;Acc:MGI:3648692]	No Mouse
ENSG00000187969	ZCCHC13	ENSMUSG00000031330	Zcchc13	zinc finger, CCHC domain containing 13 [Source:MGI Symbol;Acc:MGI:1922314]	Mouse data available
ENSG00000188032	C19orf67	ENSMUSG00000046408	1700067K01Rik	RIKEN cDNA 1700067K01 gene [Source:MGI Symbol;Acc:MGI:1920703]	Mouse data available
ENSG00000188155	KRTAP10-6	ENSMUSG00000069582	Krtap10-4	keratin associated protein 10-4 [Source:MGI Symbol;Acc:MGI:1925013]	No Mouse
ENSG00000188386	PPP3R2	ENSMUSG00000028310	Ppp3r2	protein phosphatase 3, regulatory subunit B, alpha isoform (calcineurin B, type II) [Source:MGI Symbol;Acc:MGI:107171]	Mouse data available
ENSG00000188408	MAGEB5	ENSMUSG00000064129	Gm14781	predicted gene 14781 [Source:MGI Symbol;Acc:MGI:3712084]	No Mouse
ENSG00000188585	CLEC20A
ENSG00000188782	CATSPER4	ENSMUSG00000048003	Catsper4	cation channel, sperm associated 4 [Source:MGI Symbol;Acc:MGI:3043288]	Mouse data available
ENSG00000188800	TMCO2	ENSMUSG00000078577	Tmco2	transmembrane and coiled-coil domains 2 [Source:MGI Symbol;Acc:MGI:1916719]	No Mouse
ENSG00000189037	DUSP21	ENSMUSG00000025043	Dusp21	dual specificity phosphatase 21 [Source:MGI Symbol;Acc:MGI:1920797]	No Mouse
ENSG00000189132	FAM47B	ENSMUSG00000045797	4930402K13Rik	RIKEN cDNA 4930402K13 gene [Source:MGI Symbol;Acc:MGI:1923025]	No Mouse
ENSG00000189139	FSCB	ENSMUSG00000043060	Fscb	fibrous sheath CABYR binding protein [Source:MGI Symbol;Acc:MGI:3646964]	No Mouse
ENSG00000189186	DCAF8L2	ENSMUSG00000035395	Pet2	plasmacytoma expressed transcript 2 [Source:MGI Symbol;Acc:MGI:101758]	No Mouse
ENSG00000189326	SPANXN4
ENSG00000189357	SPATA31D4	ENSMUSG00000050876	Spata31d1a	spermatogenesis associated 31 subfamily D, member 1A [Source:MGI Symbol;Acc:MGI:1919469]	No Mouse
ENSG00000189375	TBC1D28
ENSG00000189401	OTUD6A	ENSMUSG00000051582	Otud6a	OTU domain containing 6A [Source:MGI Symbol;Acc:MGI:3644685]	Mouse data available
ENSG00000196131	VN1R2	ENSMUSG00000091151	Vmn1r224	vomeronasal 1 receptor 224 [Source:MGI Symbol;Acc:MGI:3645524]	No Mouse
ENSG00000196184	OR10J1	ENSMUSG00000049605	Olfr418	olfactory receptor 418 [Source:MGI Symbol;Acc:MGI:3030252]	No Mouse
ENSG00000196335	STK31	ENSMUSG00000023403	Stk31	serine threonine kinase 31 [Source:MGI Symbol;Acc:MGI:1924735]	Mouse data available
ENSG00000196406	SPANXD
ENSG00000196475	GK2	ENSMUSG00000050553	Gk2	glycerol kinase 2 [Source:MGI Symbol;Acc:MGI:1329027]	Mouse data available
ENSG00000196553	CCDC196	ENSMUSG00000099418	Gm6657	predicted gene 6657 [Source:MGI Symbol;Acc:MGI:3645257]	No Mouse
ENSG00000196578	OR5AC2	ENSMUSG00000052537	Olfr198	olfactory receptor 198 [Source:MGI Symbol;Acc:MGI:3030032]	No Mouse
ENSG00000196862	RGPD4	ENSMUSG00000003226	Ranbp2	RAN binding protein 2 [Source:MGI Symbol;Acc:MGI:894323]	Mouse data available
ENSG00000197123	ZNF679
ENSG00000197651	CCER1	ENSMUSG00000047025	Ccer1	coiled-coil glutamate-rich protein 1 [Source:MGI Symbol;Acc:MGI:1913966]	No Mouse
ENSG00000197745	SCGB1D4
ENSG00000197889	MEIG1	ENSMUSG00000026650	Meig1	meiosis expressed gene 1 [Source:MGI Symbol;Acc:MGI:1202878]	Mouse data available
ENSG00000198021	SPANXA1
ENSG00000198028	ZNF560	ENSMUSG00000055150	Zfp78	zinc finger protein 78 [Source:MGI Symbol;Acc:MGI:107783]	No Mouse
ENSG00000198033	TUBA3C	ENSMUSG00000067338	Tuba3b	tubulin, alpha 3B [Source:MGI Symbol;Acc:MGI:1095408]	No Mouse
ENSG00000198054	DSCR8
ENSG00000198173	FAM47C	ENSMUSG00000045797	4930402K13Rik	RIKEN cDNA 4930402K13 gene [Source:MGI Symbol;Acc:MGI:1923025]	No Mouse
ENSG00000198445	CCT8L2	ENSMUSG00000038044	Cct8l1	chaperonin containing TCP1, subunit 8 (theta)-like 1 [Source:MGI Symbol;Acc:MGI:2685289]	No Mouse
ENSG00000198573	SPANXC
ENSG00000198765	SYCP1	ENSMUSG00000027855	Sycp1	synaptonemal complex protein 1 [Source:MGI Symbol;Acc:MGI:105931]	Mouse data available
ENSG00000203730	TEDDM1	ENSMUSG00000043282	Teddm1b	transmembrane epididymal protein 1B [Source:MGI Symbol;Acc:MGI:3646829]	No Mouse
ENSG00000203784	LELP1	ENSMUSG00000027927	Lelp1	late cornified envelope-like proline-rich 1 [Source:MGI Symbol;Acc:MGI:1916582]	No Mouse
ENSG00000203795	FAM24A	ENSMUSG00000030858	Fam24b	family with sequence similarity 24 member B [Source:MGI Symbol;Acc:MGI:1916568]	No Mouse
ENSG00000203870	SMIM9	ENSMUSG00000073094	Smim9	small integral membrane protein 9 [Source:MGI Symbol;Acc:MGI:3588243]	No Mouse
ENSG00000203923	SPANXN1
ENSG00000203926	SPANXA2
ENSG00000203942	C10orf62	ENSMUSG00000090369	4933411K16Rik	RIKEN cDNA 4933411K16 gene [Source:MGI Symbol;Acc:MGI:1914015]	No Mouse
ENSG00000203963	C1orf141	ENSMUSG00000028520	4921539E11Rik	RIKEN cDNA 4921539E11 gene [Source:MGI Symbol;Acc:MGI:1918191]	No Mouse
ENSG00000204006	C1orf185	ENSMUSG00000060491	4930522H14Rik	RIKEN cDNA 4930522H14 gene [Source:MGI Symbol;Acc:MGI:1914896]	Mouse data available
ENSG00000204007	GLT6D1	ENSMUSG00000036401	Glt6d1	glycosyltransferase 6 domain containing 1 [Source:MGI Symbol;Acc:MGI:1918353]	No Mouse
ENSG00000204193	TXNDC8	ENSMUSG00000038709	Txndc8	thioredoxin domain containing 8 [Source:MGI Symbol;Acc:MGI:1914652]	No Mouse
ENSG00000204279	PAGE3
ENSG00000204296	C6orf10
ENSG00000204300	TMEM225	ENSMUSG00000040541	Tmem225	transmembrane protein 225 [Source:MGI Symbol;Acc:MGI:1922917]	No Mouse
ENSG00000204363	SPANXN5
ENSG00000204548	DEFB121	ENSMUSG00000027468	Defb22	defensin beta 22 [Source:MGI Symbol;Acc:MGI:3045368]	No Mouse
ENSG00000204640	NMS	ENSMUSG00000067604	Nms	neuromedin S [Source:MGI Symbol;Acc:MGI:3583618]	No Mouse
ENSG00000204657	OR2H2	ENSMUSG00000056600	Olfr90	olfactory receptor 90 [Source:MGI Symbol;Acc:MGI:2177473]	No Mouse
ENSG00000204661	C5orf60
ENSG00000204683	C10orf113
ENSG00000204688	OR2H1	ENSMUSG00000056600	Olfr90	olfactory receptor 90 [Source:MGI Symbol;Acc:MGI:2177473]	No Mouse
ENSG00000204849	SPATA31A1	ENSMUSG00000056223	Spata31	spermatogenesis associated 31 [Source:MGI Symbol;Acc:MGI:1925374]	No Mouse
ENSG00000204897	KRT25	ENSMUSG00000035831	Krt25	keratin 25 [Source:MGI Symbol;Acc:MGI:1918060]	Mouse data available
ENSG00000204913	LRRC3C	ENSMUSG00000086545	Lrrc3c	leucine rich repeat containing 3C [Source:MGI Symbol;Acc:MGI:2684858]	No Mouse
ENSG00000204928	GRXCR2	ENSMUSG00000073574	Grxcr2	glutaredoxin, cysteine rich 2 [Source:MGI Symbol;Acc:MGI:2685697]	Mouse data available
ENSG00000204979	MS4A13	ENSMUSG00000057240	Ms4a13	membrane-spanning 4-domains, subfamily A, member 13 [Source:MGI Symbol;Acc:MGI:1920716]	Mouse data available
ENSG00000205108	FAM205A	ENSMUSG00000078746	Fam205a4	family with sequence similarity 205, member A4 [Source:MGI Symbol;Acc:MGI:5434294]	No Mouse
ENSG00000205111	CDKL4	ENSMUSG00000033966	Cdkl4	cyclin-dependent kinase-like 4 [Source:MGI Symbol;Acc:MGI:3587025]	No Mouse
ENSG00000205301	MGAT4D	ENSMUSG00000035057	Mgat4d	MGAT4 family, member C [Source:MGI Symbol;Acc:MGI:1914805]	Mouse data available
ENSG00000205359	SLCO6A1	ENSMUSG00000045463	Slco6b1		No Mouse
ENSG00000205442	IZUMO3	ENSMUSG00000028533	Izumo3	IZUMO family member 3 [Source:MGI Symbol;Acc:MGI:1916564]	No Mouse
[truncated: 115 more rows]

## Sheet: sertoli_cells
GeneID	GeneSymbol	ms.GeneID	ms.Symbol	Gene.description	Mouse model availability
[truncated: 3 more rows]

[truncated: 7 more sheets: sertoli_mock, Caput.Garcia, Corpus.Garcia, Cauda.Garcia, Caput_tissue_Browne, Corpus_tissue_Browne, Cauda_tissue_Browne]
