# Supplementary material for: Large-scale discovery of male reproductive tract-specific genes through analysis of RNA-seq datasets
Source: BMC Biol. 2020 Aug 19;18:103. doi: 10.1186/s12915-020-00826-z (PMC7436996; doi:10.1186/s12915-020-00826-z)
Supplement: Supplementary file 18 — Additional file 18: Table S10. 1064 Previously Identified Genes. Genes previously identified as male reproductive tract-specific through high throughput gene expression studies using either microarrays or RNA-seq [2–8]. The human ortholog to genes identified in mouse and rat studies is included. [file 12915_2020_826_MOESM18_ESM.xlsx]

## Sheet: GOLD LIST_refs
Gene Symbol	Reference
AC007431.1	Djureinovic (PMID:24598113)
1700001C02Rik	Schultz (PMID:14526100)
1700003H04Rik	Schultz (PMID:14526100)
1700006F04Rik	Schultz (PMID:14526100)
1700008K24Rik	Schultz (PMID:14526100)
1700012A03Rik	Schultz (PMID:14526100)
1700015G11Rik	Schultz (PMID:14526100)
1700016C15Rik	Schultz (PMID:14526100)
1700016P04Rik	Schultz (PMID:14526100)
1700017G19Rik	Schultz (PMID:14526100)
1700018B24Rik	Schultz (PMID:14526100)
1700018G05Rik	Schultz (PMID:14526100)
1700019A02Rik	Schultz (PMID:14526100)
1700019M22Rik	Schultz (PMID:14526100)
1700019P21Rik	Schultz (PMID:14526100)
1700020D05Rik	Schultz (PMID:14526100)
1700021F07Rik	Schultz (PMID:14526100)
1700022A21Rik	Schultz (PMID:14526100)
1700022N22Rik	Schultz (PMID:14526100)
1700023F02Rik	Schultz (PMID:14526100)
1700024G13Rik	Schultz (PMID:14526100)
1700025F22Rik	Schultz (PMID:14526100)
1700026J12Rik	Schultz (PMID:14526100)
1700029M20Rik	Schultz (PMID:14526100)
1700030L22Rik	Schultz (PMID:14526100)
1700034E13Rik	Schultz (PMID:14526100)
1700034J05Rik	Schultz (PMID:14526100)
1700041B01Rik	Schultz (PMID:14526100)
1700061N14Rik	Schultz (PMID:14526100)
1700074P13Rik	Schultz (PMID:14526100)
1700080E11Rik	Schultz (PMID:14526100)
1700080O16Rik	Schultz (PMID:14526100)
1700084M14Rik	Schultz (PMID:14526100)
1700092M07Rik	Johnston (PMID:18544648)
1700097M23Rik	Schultz (PMID:14526100)
1700108J01Rik	Schultz (PMID:14526100)
1700112K13Rik	Schultz (PMID:14526100)
1700123K08Rik	Schultz (PMID:14526100)
1700123L14Rik	Schultz (PMID:14526100)
1700129C05Rik	Schultz (PMID:14526100)
4921517D22Rik	Schultz (PMID:14526100)
4921530L21Rik	Schultz (PMID:14526100)
4930423M02Rik	Schultz (PMID:14526100)
4930425K10Rik	Schultz (PMID:14526100)
4930440I19Rik	Schultz (PMID:14526100)
4930519H02Rik	Schultz (PMID:14526100)
4930522H14Rik	Schultz (PMID:14526100)
4930523O13Rik	Schultz (PMID:14526100)
4930524B15Rik	Schultz (PMID:14526100)
4930544D05Rik	Schultz (PMID:14526100)
4930555G07Rik	Schultz (PMID:14526100)
4930570G19Rik	Schultz (PMID:14526100)
4930578I06Rik	Schultz (PMID:14526100)
4930579F01Rik	Schultz (PMID:14526100)
4930584F24Rik	Schultz (PMID:14526100)
4931417E11Rik	Schultz (PMID:14526100)
4932702P03Rik	Schultz (PMID:14526100)
4933409G03Rik	Schultz (PMID:14526100)
4933415F23Rik	Schultz (PMID:14526100)
4933431J24Rik	Schultz (PMID:14526100)
A730072L08Rik	Johnston (PMID:15878890)
AABR07004945.1	Johnston (PMID:18544648)
AABR07010672.1	Johnston (PMID:18544648); Johnston (PMID:18184910)
AABR07017958.1	Johnston (PMID:18544648); Johnston (PMID:18184910)
AABR07020966.1	Johnston (PMID:18544648)
AABR07027309.1	Johnston (PMID:18544648)
AABR07030498.1	Johnston (PMID:18544648)
AABR07030901.1	Johnston (PMID:18544648)
AABR07038926.1	Johnston (PMID:18544648)
AABR07047789.2	Johnston (PMID:18544648); Johnston (PMID:18184910)
AABR07052897.2	Johnston (PMID:18544648)
AABR07053687.1	Johnston (PMID:18544648)
AABR07054547.1	Johnston (PMID:18544648)
AABR07058423.1	Johnston (PMID:18544648)
AABR07058498.2	Johnston (PMID:18544648); Johnston (PMID:18184910)
AABR07064386.1	Johnston (PMID:18544648)
AABR07068272.1	Johnston (PMID:18544648)
AABR07069466.1	Johnston (PMID:18544648)
ABCB9	Johnston (PMID:15878890)
AC004156.1	Johnston (PMID:18544648)
AC005041.1	Johnston (PMID:18544648)
AC007557.1	Djureinovic (PMID:24598113)
AC007731.1	Djureinovic (PMID:24598113)
AC008103.1	Djureinovic (PMID:24598113)
AC008132.13	Djureinovic (PMID:24598113)
AC010255.3	Schultz (PMID:14526100); Johnston (PMID:18544648)
AC012414.1	Djureinovic (PMID:24598113)
AC020909.1	Johnston (PMID:18544648)
AC025278.1	Djureinovic (PMID:24598113)
AC092327.1	Djureinovic (PMID:24598113)
AC103129.1	Johnston (PMID:18184910)
AC114783.1	Djureinovic (PMID:24598113)
AC128293.1	Johnston (PMID:18544648)
AC140481.2	Djureinovic (PMID:24598113)
AC142100.4	Schultz (PMID:14526100)
AC162373.1	Schultz (PMID:14526100)
ACBD7	Johnston (PMID:17589790)
ACR	Schultz (PMID:14526100); Johnston (PMID:18544648)
ACRV1	Djureinovic (PMID:24598113); Schultz (PMID:14526100); Johnston (PMID:18184910)
ACSBG2	Djureinovic (PMID:24598113); Schultz (PMID:14526100)
ACTL7A	Djureinovic (PMID:24598113)
ACTL7B	Djureinovic (PMID:24598113); Schultz (PMID:14526100); Johnston (PMID:18544648); Johnston (PMID:18184910)
ACTL9	Djureinovic (PMID:24598113); Schultz (PMID:14526100)
ACTRT1	Schultz (PMID:14526100)
ACTRT2	Djureinovic (PMID:24598113); Schultz (PMID:14526100)
ADAD1	Djureinovic (PMID:24598113)
ADAM18	Djureinovic (PMID:24598113); Schultz (PMID:14526100)
ADAM2	Djureinovic (PMID:24598113); Schultz (PMID:14526100)
ADAM29	Djureinovic (PMID:24598113)
Adam3	Schultz (PMID:14526100)
ADAM30	Djureinovic (PMID:24598113)
ADAM32	Schultz (PMID:14526100); Johnston (PMID:18184910)
Adam3a	Johnston (PMID:18544648)
Adam4	Johnston (PMID:18544648)
Adam5	Schultz (PMID:14526100)
Adam6a	Johnston (PMID:18544648)
ADAM7	Johnston (PMID:17167166); Johnston (PMID:15878890)
ADCY10	Johnston (PMID:18544648)
ADGRG2	Johnston (PMID:17167166)
ADH6	Johnston (PMID:17589790)
Adh6b	Johnston (PMID:17589790)
ADORA1	Johnston (PMID:17167166)
AEN	Johnston (PMID:17167166)
AFF3	Johnston (PMID:18544648)
AKAP4	Djureinovic (PMID:24598113); Schultz (PMID:14526100)
Akp5	Johnston (PMID:15878890)
AL121578.2	Schultz (PMID:14526100)
AL365232.1	Johnston (PMID:17589790)
AL589645.1	Djureinovic (PMID:24598113)
ALLC	Schultz (PMID:14526100)
ANKEF1	Schultz (PMID:14526100)
ANKRD55	Johnston (PMID:18544648)
ANKRD7	Djureinovic (PMID:24598113); Schultz (PMID:14526100)
AP000552.1	Djureinovic (PMID:24598113)
AP000812.5	Johnston (PMID:18544648)
ARL9	Johnston (PMID:18544648)
ARRDC5	Schultz (PMID:14526100)
ASAP3	Johnston (PMID:18544648)
ASB13	Johnston (PMID:18544648)
ASB17	Djureinovic (PMID:24598113)
ASB18	Johnston (PMID:15878890)
ASZ1	Djureinovic (PMID:24598113)
ATP1A4	Johnston (PMID:18544648)
ATP6AP1L	Johnston (PMID:18544648)
ATP8B3	Schultz (PMID:14526100)
Atp8b5	Schultz (PMID:14526100)
ATPAF1-AS1	Djureinovic (PMID:24598113)
AU015791	Johnston (PMID:17589790)
AUNIP	Johnston (PMID:18544648)
AZI2	Johnston (PMID:18544648)
B3GLCT	Johnston (PMID:18544648)
BAG6	Johnston (PMID:18544648)
BEST1	Schultz (PMID:14526100)
Bhlhb2	Johnston (PMID:17167166)
Bin2a	Johnston (PMID:17167166)
BIRC8	Djureinovic (PMID:24598113)
BOD1L2	Djureinovic (PMID:24598113)
BOLL	Djureinovic (PMID:24598113)
BORCS6	Johnston (PMID:18544648)
BPIFA3	Djureinovic (PMID:24598113)
BRD2	Johnston (PMID:18544648)
BRDT	Djureinovic (PMID:24598113)
C10orf120	Djureinovic (PMID:24598113)
C10orf40	Djureinovic (PMID:24598113)
C10orf53	Djureinovic (PMID:24598113); Schultz (PMID:14526100)
C10orf62	Djureinovic (PMID:24598113)
C11orf20	Djureinovic (PMID:24598113)
C11orf91	Johnston (PMID:18544648)
C11orf94	Djureinovic (PMID:24598113); Johnston (PMID:18544648); Johnston (PMID:18184910)
C12orf40	Djureinovic (PMID:24598113)
C12orf49	Johnston (PMID:18544648)
C12orf50	Djureinovic (PMID:24598113)
C12orf71	Schultz (PMID:14526100)
C13orf46	Johnston (PMID:18544648)
C14orf28	Johnston (PMID:18544648)
C15orf55	Djureinovic (PMID:24598113)
C15orf60	Djureinovic (PMID:24598113)
C16orf46	Johnston (PMID:18544648)
C16orf71	Johnston (PMID:18544648)
C16orf78	Djureinovic (PMID:24598113)
C16orf90	Djureinovic (PMID:24598113)
C17orf105	Djureinovic (PMID:24598113)
C17orf107	Schultz (PMID:14526100)
C17orf112	Djureinovic (PMID:24598113)
C17orf47	Djureinovic (PMID:24598113)
C17orf50	Djureinovic (PMID:24598113)
C17orf64	Djureinovic (PMID:24598113)
C17orf74	Djureinovic (PMID:24598113)
C17orf80	Johnston (PMID:18544648)
C17orf98	Djureinovic (PMID:24598113)
C18orf63	Djureinovic (PMID:24598113)
C19orf54	Johnston (PMID:17167166)
C1orf100	Djureinovic (PMID:24598113); Schultz (PMID:14526100)
C1orf146	Djureinovic (PMID:24598113)
C1orf159	Johnston (PMID:18544648)
C1orf185	Schultz (PMID:14526100); Johnston (PMID:18544648); Johnston (PMID:18184910)
C1orf56	Johnston (PMID:18544648); Johnston (PMID:18184910)
C1orf65	Djureinovic (PMID:24598113)
C20orf141	Djureinovic (PMID:24598113)
C20orf144	Djureinovic (PMID:24598113); Johnston (PMID:18544648)
C20orf173	Djureinovic (PMID:24598113)
C20orf195	Djureinovic (PMID:24598113)
C20orf79	Djureinovic (PMID:24598113)
C20orf85	Schultz (PMID:14526100); Johnston (PMID:18544648)
C20orf96	Johnston (PMID:18544648)
C21orf54	Djureinovic (PMID:24598113)
C22orf43	Djureinovic (PMID:24598113)
C22orf46	Johnston (PMID:18544648)
C2CD6	Schultz (PMID:14526100); Johnston (PMID:18544648)
C2orf51	Djureinovic (PMID:24598113)
C2orf53	Djureinovic (PMID:24598113)
C2orf57	Djureinovic (PMID:24598113)
C2orf61	Djureinovic (PMID:24598113)
C2orf70	Schultz (PMID:14526100)
C2orf78	Djureinovic (PMID:24598113)
C2orf81	Johnston (PMID:18544648)
C3orf22	Djureinovic (PMID:24598113); Johnston (PMID:18544648)
C3orf24	Djureinovic (PMID:24598113)
C3orf30	Djureinovic (PMID:24598113)
C3orf62	Johnston (PMID:18544648)
C3orf84	Johnston (PMID:18544648)
C4orf17	Djureinovic (PMID:24598113); Schultz (PMID:14526100)
C5orf47	Djureinovic (PMID:24598113); Schultz (PMID:14526100)
C5orf50	Djureinovic (PMID:24598113)
C5orf60	Djureinovic (PMID:24598113)
C6orf10	Djureinovic (PMID:24598113)
C6orf163	Johnston (PMID:18544648)
C6orf201	Johnston (PMID:18544648)
C7orf45	Djureinovic (PMID:24598113)
C7orf62	Djureinovic (PMID:24598113)
C8orf74	Schultz (PMID:14526100)
C9orf11	Djureinovic (PMID:24598113)
C9orf116	Johnston (PMID:18544648)
C9orf131	Djureinovic (PMID:24598113)
C9orf153	Schultz (PMID:14526100)
C9orf24	Johnston (PMID:18544648)
C9orf57	Djureinovic (PMID:24598113)
CABS1	Djureinovic (PMID:24598113); Johnston (PMID:18184910)
CACHD1	Johnston (PMID:17167166)
CADM4	Johnston (PMID:17167166)
CAGE1	Djureinovic (PMID:24598113)
CALR3	Djureinovic (PMID:24598113)
CAPZA3	Djureinovic (PMID:24598113); Schultz (PMID:14526100); Johnston (PMID:18544648); Johnston (PMID:18184910)
CASC1	Johnston (PMID:18544648)
CATSPER1	Schultz (PMID:14526100)
CATSPER2	Johnston (PMID:18544648)
CATSPER4	Djureinovic (PMID:24598113)
CATSPERG	Schultz (PMID:14526100)
Catsperg1	Schultz (PMID:14526100)
CCDC105	Djureinovic (PMID:24598113); Johnston (PMID:18544648); Johnston (PMID:18184910)
CCDC113	Johnston (PMID:18544648)
CCDC150	Schultz (PMID:14526100)
CCDC155	Djureinovic (PMID:24598113); Johnston (PMID:18544648)
CCDC159	Johnston (PMID:18544648)
Ccdc163	Johnston (PMID:18544648)
CCDC172	Djureinovic (PMID:24598113)
CCDC178	Schultz (PMID:14526100)
CCDC179	Schultz (PMID:14526100); Johnston (PMID:18544648)
CCDC183	Schultz (PMID:14526100)
CCDC185	Schultz (PMID:14526100)
CCDC191	Johnston (PMID:18544648)
CCDC24	Johnston (PMID:18544648)
CCDC40	Johnston (PMID:18544648)
CCDC42	Djureinovic (PMID:24598113)
CCDC54	Djureinovic (PMID:24598113); Schultz (PMID:14526100)
CCDC62	Djureinovic (PMID:24598113)
CCDC63	Djureinovic (PMID:24598113)
CCDC70	Djureinovic (PMID:24598113); Schultz (PMID:14526100)
CCDC79	Djureinovic (PMID:24598113)
CCDC83	Djureinovic (PMID:24598113)
CCDC9	Johnston (PMID:18544648)
CCER1	Djureinovic (PMID:24598113); Schultz (PMID:14526100)
CCIN	Djureinovic (PMID:24598113)
CCNA1	Schultz (PMID:14526100); Johnston (PMID:18544648)
Ccrl1	Johnston (PMID:15878890)
CCSAP	Johnston (PMID:18544648)
Cct8l1	Schultz (PMID:14526100)
CCT8L2	Djureinovic (PMID:24598113); Schultz (PMID:14526100)
CD46	Johnston (PMID:18544648)
CD55	Schultz (PMID:14526100)
Cd55b	Schultz (PMID:14526100)
CDH23	Johnston (PMID:18544648)
CDH3	Johnston (PMID:15878890)
CDK5RAP2	Johnston (PMID:18544648)
CDKL3	Johnston (PMID:18544648)
CDRT15L2	Djureinovic (PMID:24598113)
CDRT4	Schultz (PMID:14526100); Johnston (PMID:18544648); Johnston (PMID:18184910)
CDS2	Johnston (PMID:17167166)
CEP295NL	Schultz (PMID:14526100)
CEP76	Johnston (PMID:18544648)
CES5A	Johnston (PMID:17589790)
CETN1	Djureinovic (PMID:24598113); Schultz (PMID:14526100)
CFAP100	Johnston (PMID:18544648)
CHIC2	Johnston (PMID:18544648)
CHRNA2	Johnston (PMID:15878890)
CHRNE	Johnston (PMID:18544648)
CLBA1	Johnston (PMID:18544648)
CLCA2	Johnston (PMID:15878890)
Clcn5	Johnston (PMID:15878890)
CLDN6	Johnston (PMID:17167166)
CLU	Johnston (PMID:15878890)
COA7	Johnston (PMID:17167166)
COL18A1	Johnston (PMID:17167166)
COL19A1	Schultz (PMID:14526100)
Col20a1	Johnston (PMID:18544648)
COLCA2	Johnston (PMID:17167166)
COX7B2	Djureinovic (PMID:24598113); Johnston (PMID:18544648)
COX8C	Djureinovic (PMID:24598113); Schultz (PMID:14526100)
CPXCR1	Djureinovic (PMID:24598113)
CREBRF	Johnston (PMID:18544648)
CRISP1	Johnston (PMID:17589790)
CRISP2	Schultz (PMID:14526100)
Crisp4	Johnston (PMID:17589790)
CRTAM	Schultz (PMID:14526100)
CS	Schultz (PMID:14526100)
CSF3	Johnston (PMID:17167166)
Csl	Schultz (PMID:14526100)
CST11	Johnston (PMID:17167166); Johnston (PMID:15878890)
Cst13	Schultz (PMID:14526100)
CST8	Djureinovic (PMID:24598113)
CST9L	Djureinovic (PMID:24598113); Johnston (PMID:18544648); Johnston (PMID:18184910)
CSTL1	Schultz (PMID:14526100)
CT62	Djureinovic (PMID:24598113)
CTCFL	Djureinovic (PMID:24598113)
CTD-2373H9.6	Djureinovic (PMID:24598113)
CXorf27	Djureinovic (PMID:24598113)
Cyct	Schultz (PMID:14526100); Johnston (PMID:18544648); Johnston (PMID:18184910)
CYLC1	Djureinovic (PMID:24598113)
CYLC2	Djureinovic (PMID:24598113)
Cyp2b21	Johnston (PMID:17167166)
CYP2C8	Johnston (PMID:17167166)
Cypt1	Schultz (PMID:14526100)
Cypt12	Schultz (PMID:14526100)
DAZL	Djureinovic (PMID:24598113)
Dbil5	Schultz (PMID:14526100); Johnston (PMID:18184910)
DCAF15	Johnston (PMID:18544648)
DCAF4L1	Djureinovic (PMID:24598113)
DCAF4L2	Djureinovic (PMID:24598113)
DCAF5	Johnston (PMID:18544648)
DCAF8L2	Djureinovic (PMID:24598113)
DCDC2C	Schultz (PMID:14526100)
DDI1	Djureinovic (PMID:24598113); Schultz (PMID:14526100)
DDX4	Djureinovic (PMID:24598113)
DDX53	Djureinovic (PMID:24598113)
Def11	Johnston (PMID:15878890)
DEFB1	Johnston (PMID:15878890)
Defb10	Johnston (PMID:15878890)
DEFB105A	Johnston (PMID:15878890)
DEFB105B	Johnston (PMID:15878890)
DEFB106A	Johnston (PMID:15878890)
DEFB106B	Johnston (PMID:15878890)
DEFB107A	Johnston (PMID:15878890)
DEFB107B	Johnston (PMID:15878890)
DEFB108B	Johnston (PMID:15878890)
Defb11	Johnston (PMID:15878890)
DEFB110	Johnston (PMID:15878890)
DEFB118	Johnston (PMID:17589790)
DEFB119	Djureinovic (PMID:24598113); Johnston (PMID:15878890)
Defb12	Johnston (PMID:15878890)
DEFB123	Djureinovic (PMID:24598113)
Defb13	Johnston (PMID:15878890)
DEFB132	Johnston (PMID:15878890)
Defb15	Johnston (PMID:15878890)
Defb19	Johnston (PMID:15878890)
Defb2	Johnston (PMID:15878890)
Defb21	Johnston (PMID:17589790)
Defb41	Johnston (PMID:15878890)
Defb45	Johnston (PMID:15878890)
Defb9	Johnston (PMID:15878890)
Defcr-rs1	Johnston (PMID:15878890)
Defcr-rs10	Johnston (PMID:15878890)
DEUP1	Johnston (PMID:18544648)
DKKL1	Djureinovic (PMID:24598113)
DLL3	Johnston (PMID:18544648)
DMRT1	Djureinovic (PMID:24598113); Johnston (PMID:18544648)
DMRTA1	Johnston (PMID:18544648)
DMRTB1	Djureinovic (PMID:24598113); Schultz (PMID:14526100)
DMRTC1-AS1	Djureinovic (PMID:24598113)
DMRTC2	Djureinovic (PMID:24598113)
DNAH17	Johnston (PMID:18544648)
DNAH2	Johnston (PMID:18544648)
DNAJB13	Johnston (PMID:18544648)
Dnajb3	Schultz (PMID:14526100)
DNAJB7	Schultz (PMID:14526100); Johnston (PMID:18544648)
DNAJB8	Djureinovic (PMID:24598113); Schultz (PMID:14526100)
DNALI1	Johnston (PMID:18544648)
DPEP3	Schultz (PMID:14526100)
DUSP13	Johnston (PMID:18544648)
DYDC1	Djureinovic (PMID:24598113)
EDDM13	Johnston (PMID:17589790)
EDN3	Johnston (PMID:15878890)
EFCAB9	Djureinovic (PMID:24598113)
EGR2	Johnston (PMID:17167166)
ELMSAN1	Johnston (PMID:18544648)
Epp13	Johnston (PMID:17589790)
EPPIN	Djureinovic (PMID:24598113)
ESX1	Djureinovic (PMID:24598113)
ETV4	Johnston (PMID:17167166); Johnston (PMID:15878890)
EXD1	Djureinovic (PMID:24598113)
F8	Johnston (PMID:18544648)
FABP9	Johnston (PMID:18184910)
FAM154A	Djureinovic (PMID:24598113)
FAM166A	Djureinovic (PMID:24598113)
FAM168B	Johnston (PMID:17167166)
FAM170A	Djureinovic (PMID:24598113)
FAM170B	Schultz (PMID:14526100)
FAM181A	Schultz (PMID:14526100)
FAM186A	Schultz (PMID:14526100)
FAM186B	Djureinovic (PMID:24598113)
FAM187B	Djureinovic (PMID:24598113)
FAM193A	Johnston (PMID:18544648)
FAM205A	Djureinovic (PMID:24598113)
FAM205B	Djureinovic (PMID:24598113)
FAM209A	Johnston (PMID:18544648); Johnston (PMID:18184910)
FAM209B	Johnston (PMID:18544648); Johnston (PMID:18184910)
FAM214B	Johnston (PMID:18544648)
FAM229B	Johnston (PMID:18544648)
Fam243	Schultz (PMID:14526100)
FAM243A	Schultz (PMID:14526100)
FAM243B	Schultz (PMID:14526100)
FAM24A	Djureinovic (PMID:24598113)
FAM47B	Djureinovic (PMID:24598113)
FAM50B	Johnston (PMID:18544648); Johnston (PMID:18184910)
FAM71A	Djureinovic (PMID:24598113); Schultz (PMID:14526100); Johnston (PMID:18544648)
FAM71B	Djureinovic (PMID:24598113)
FAM71C	Djureinovic (PMID:24598113)
FAM71D	Djureinovic (PMID:24598113); Schultz (PMID:14526100)
Fam71e1	Johnston (PMID:18544648)
FAM71E2	Djureinovic (PMID:24598113)
FAM71F1	Djureinovic (PMID:24598113)
FAM71F2	Schultz (PMID:14526100)
FAM75D1	Djureinovic (PMID:24598113)
FAM75E1	Djureinovic (PMID:24598113)
FATE1	Djureinovic (PMID:24598113)
FBXO15	Johnston (PMID:18544648)
FBXO39	Johnston (PMID:18184910)
FEM1B	Johnston (PMID:18544648)
FGF3	Johnston (PMID:17167166)
FMR1NB	Djureinovic (PMID:24598113)
FNDC8	Djureinovic (PMID:24598113)
FOXI1	Johnston (PMID:15878890)
FOXK1	Johnston (PMID:18544648)
FSCB	Djureinovic (PMID:24598113)
FSCN3	Djureinovic (PMID:24598113)
FTMT	Djureinovic (PMID:24598113); Schultz (PMID:14526100)
FUT1	Johnston (PMID:15878890)
GAGE12C	Djureinovic (PMID:24598113)
GAGE12D	Djureinovic (PMID:24598113)
GAGE13	Djureinovic (PMID:24598113)
GAGE2A	Djureinovic (PMID:24598113)
GAGE2D	Djureinovic (PMID:24598113)
GAGE2E	Djureinovic (PMID:24598113)
GAL3ST4	Johnston (PMID:17167166)
GAPDHS	Djureinovic (PMID:24598113); Schultz (PMID:14526100)
GDF15	Johnston (PMID:17167166)
GEMIN5	Johnston (PMID:18544648)
GFRA4	Johnston (PMID:17167166)
GGACT	Johnston (PMID:18544648)
Ggnbp1	Johnston (PMID:18544648)
GIGYF2	Johnston (PMID:18544648)
GJA8	Djureinovic (PMID:24598113)
GK2	Djureinovic (PMID:24598113)
GLDC	Johnston (PMID:17167166)
GLIPR1L1	Djureinovic (PMID:24598113)
Glrp1	Johnston (PMID:15878890)
Gm10451	Johnston (PMID:15878890)
Gm10505	Schultz (PMID:14526100)
Gm14460	Schultz (PMID:14526100)
Gm16397	Johnston (PMID:17589790)
Gm17111	Schultz (PMID:14526100)
Gm2318	Schultz (PMID:14526100)
Gm26902	Johnston (PMID:17589790)
Gm2762	Schultz (PMID:14526100)
Gm28453	Schultz (PMID:14526100)
Gm3486	Schultz (PMID:14526100)
Gm47645	Schultz (PMID:14526100)
Gm4871	Schultz (PMID:14526100)
Gm49337	Schultz (PMID:14526100)
Gm5366	Schultz (PMID:14526100)
Gm5922	Schultz (PMID:14526100)
Gm6586	Schultz (PMID:14526100)
Gm884	Schultz (PMID:14526100)
GML	Schultz (PMID:14526100)
GOLGA6L1	Djureinovic (PMID:24598113)
GOLGA6L2	Djureinovic (PMID:24598113)
GOLGA8F	Djureinovic (PMID:24598113)
GOLGA8G	Djureinovic (PMID:24598113)
GOT1L1	Djureinovic (PMID:24598113)
GP9	Johnston (PMID:17167166)
GPX5	Johnston (PMID:15878890)
GSG1	Djureinovic (PMID:24598113)
GTF2A1L	Schultz (PMID:14526100)
GTF2H1	Johnston (PMID:18544648)
GTSF1L	Djureinovic (PMID:24598113)
GUCY1A2	Johnston (PMID:18544648)
GZMB	Johnston (PMID:18544648); Johnston (PMID:18184910)
H1FNT	Djureinovic (PMID:24598113); Schultz (PMID:14526100)
H2al1a	Schultz (PMID:14526100)
H2al2c	Schultz (PMID:14526100)
HCN3	Johnston (PMID:18544648)
HDGFL1	Djureinovic (PMID:24598113); Schultz (PMID:14526100)
HEATR7B2	Djureinovic (PMID:24598113)
HGH1	Johnston (PMID:18544648)
Hils1	Schultz (PMID:14526100); Johnston (PMID:18544648); Johnston (PMID:18184910)
HIST1H2AA	Djureinovic (PMID:24598113)
HMGB4	Djureinovic (PMID:24598113); Schultz (PMID:14526100); Johnston (PMID:18544648); Johnston (PMID:18184910)
HOXA2	Johnston (PMID:17167166)
HOXB4	Johnston (PMID:15878890)
HOXC8	Johnston (PMID:17167166)
HOXD3	Johnston (PMID:15878890)
HOXD4	Johnston (PMID:15878890)
HPDL	Johnston (PMID:17589790)
Hs3st3a	Johnston (PMID:15878890)
HSF2BP	Johnston (PMID:18544648)
HSFY1	Djureinovic (PMID:24598113)
HSFY2	Djureinovic (PMID:24598113)
HSPA1L	Johnston (PMID:18544648)
HSPB9	Johnston (PMID:18184910)
Hyal6	Schultz (PMID:14526100)
HYPM	Schultz (PMID:14526100)
IDO1	Johnston (PMID:17167166)
Igbp1b	Schultz (PMID:14526100)
IGFLR1	Johnston (PMID:17167166)
IL13RA2	Johnston (PMID:15878890)
IL1A	Johnston (PMID:18544648)
IL1RL1	Johnston (PMID:17167166)
IL24	Johnston (PMID:18544648)
INO80B	Johnston (PMID:18544648)
INSL3	Djureinovic (PMID:24598113)
IQCE	Johnston (PMID:18544648)
IQCF1	Djureinovic (PMID:24598113)
IQCF2	Djureinovic (PMID:24598113)
IQCF3	Djureinovic (PMID:24598113); Schultz (PMID:14526100)
IQCF5	Djureinovic (PMID:24598113)
IQCF6	Djureinovic (PMID:24598113)
IRGC	Djureinovic (PMID:24598113); Schultz (PMID:14526100)
Irgc1	Schultz (PMID:14526100)
ISG20L2	Johnston (PMID:18544648)
ISM2	Johnston (PMID:18544648)
IZUMO2	Djureinovic (PMID:24598113)
IZUMO3	Djureinovic (PMID:24598113)
IZUMO4	Johnston (PMID:18544648)
JKAMP	Schultz (PMID:14526100)
KATNAL1	Johnston (PMID:18544648)
KCNG3	Johnston (PMID:17167166)
KCTD19	Djureinovic (PMID:24598113)
KDM4D	Johnston (PMID:18544648); Johnston (PMID:18184910)
KHDC1	Johnston (PMID:17589790)
Khdc1a	Johnston (PMID:17589790)
KHDC1L	Johnston (PMID:17589790)
KIAA0895	Johnston (PMID:18544648)
KIF2B	Djureinovic (PMID:24598113)
KIF3B	Johnston (PMID:18544648)
KLHL10	Djureinovic (PMID:24598113); Johnston (PMID:18544648)
KLK1	Schultz (PMID:14526100)
Klk1b26	Schultz (PMID:14526100)
KLK3	Schultz (PMID:14526100)
KLRB1	Johnston (PMID:15878890)
Klrb1a	Johnston (PMID:15878890)
KNOP1	Johnston (PMID:18544648)
Krt88	Schultz (PMID:14526100)
LALBA	Johnston (PMID:18544648)
LCA5	Johnston (PMID:18544648)
LCN12	Johnston (PMID:17589790)
Lcn5	Johnston (PMID:17167166)
Lcn5	Johnston (PMID:15878890)
LCN9	Johnston (PMID:17589790)
LDHAL6B	Djureinovic (PMID:24598113)
LDHC	Djureinovic (PMID:24598113); Schultz (PMID:14526100)
LELP1	Djureinovic (PMID:24598113)
LEMD1	Johnston (PMID:18544648)
LHX6	Johnston (PMID:15878890)
LIPI	Johnston (PMID:17589790)
LOC100362109	Johnston (PMID:18544648)
LOC100365450	Johnston (PMID:18544648)
LOC100911489	Johnston (PMID:18544648)
LOC100911725	Johnston (PMID:18544648)
LOC102555525	Johnston (PMID:18544648)
LOC108348112	Johnston (PMID:18544648)
LOC290876	Johnston (PMID:18544648)
LOC292100	Johnston (PMID:17167166)
LOC298109	Johnston (PMID:17167166)
LOC360479	Johnston (PMID:18544648)
LOC498236	Johnston (PMID:18544648)
LOC498675	Johnston (PMID:18544648)
LOC500227	Johnston (PMID:18544648)
LOC502684	Johnston (PMID:18544648)
LOC680045	Johnston (PMID:18544648)
LOC684444	Johnston (PMID:18544648)
LOC685964	Johnston (PMID:18544648)
LOC687399	Johnston (PMID:18544648)
LOC689589	Johnston (PMID:18544648); Johnston (PMID:18184910)
LOC689618	Johnston (PMID:18544648)
LOC691030	Johnston (PMID:18544648)
Lpcat2b	Schultz (PMID:14526100)
LRCH4	Johnston (PMID:18544648)
LRCOL1	Johnston (PMID:17589790)
LRRC23	Schultz (PMID:14526100)
LRRC34	Schultz (PMID:14526100)
Lrrc51	Johnston (PMID:18544648)
LRRC56	Johnston (PMID:18544648)
LRRC69	Schultz (PMID:14526100)
LRRC74A	Schultz (PMID:14526100)
LRRD1	Djureinovic (PMID:24598113); Schultz (PMID:14526100)
LUZP4	Djureinovic (PMID:24598113)
LYPD4	Djureinovic (PMID:24598113); Schultz (PMID:14526100)
LYZL1	Djureinovic (PMID:24598113)
LYZL2	Djureinovic (PMID:24598113)
LYZL4	Djureinovic (PMID:24598113)
LYZL6	Djureinovic (PMID:24598113)
MAGEA1	Djureinovic (PMID:24598113)
MAGEB1	Djureinovic (PMID:24598113)
MAGEB16	Johnston (PMID:18184910)
MAGEB4	Djureinovic (PMID:24598113)
MAGEC1	Djureinovic (PMID:24598113)
MAGEC2	Djureinovic (PMID:24598113)
MAPK15	Johnston (PMID:18544648)
MAPK7	Johnston (PMID:18544648)
March10	Johnston (PMID:18544648)
MDM4	Johnston (PMID:18544648)
MEIG1	Schultz (PMID:14526100)
MEIKIN	Schultz (PMID:14526100)
MEIOB	Djureinovic (PMID:24598113)
MESP1	Schultz (PMID:14526100)
MFAP3L	Johnston (PMID:17167166)
MGC95210	Johnston (PMID:18544648)
MINDY4	Johnston (PMID:18544648)
Mir1956	Johnston (PMID:18544648)
MIR5193	Johnston (PMID:18184910)
MLLT10	Johnston (PMID:18544648)
MNS1	Johnston (PMID:18544648)
MOK	Schultz (PMID:14526100)
MORC1	Djureinovic (PMID:24598113)
MORN1	Johnston (PMID:18544648)
MORN4	Schultz (PMID:14526100)
Mospd4	Johnston (PMID:18544648); Johnston (PMID:18184910)
MOV10L1	Johnston (PMID:18544648); Johnston (PMID:18184910)
MRGPRG-AS1	Djureinovic (PMID:24598113)
Mroh4	Schultz (PMID:14526100)
MROH7	Johnston (PMID:18544648)
MROH9	Schultz (PMID:14526100)
MS4A13	Schultz (PMID:14526100)
MUS81	Johnston (PMID:18544648)
MYL10	Schultz (PMID:14526100)
MYO16	Johnston (PMID:17167166)
NAALAD2	Johnston (PMID:18544648)
NCOA2	Johnston (PMID:18544648)
NDRG2	Johnston (PMID:17167166)
NHEJ1	Johnston (PMID:18544648)
Nipsnap3a	Schultz (PMID:14526100)
NKX2-6	Schultz (PMID:14526100)
NLRP14	Schultz (PMID:14526100)
NOL4L	Schultz (PMID:14526100)
NOXRED1	Johnston (PMID:18544648)
NPHP1	Johnston (PMID:18544648)
NSMCE3	Schultz (PMID:14526100)
Nt5c1b	Schultz (PMID:14526100)
NT5C1B-RDH14	Djureinovic (PMID:24598113)
NUDT16	Schultz (PMID:14526100)
NUP210L	Djureinovic (PMID:24598113)
NUP50	Schultz (PMID:14526100)
OBP2A	Johnston (PMID:17589790)
OBP2B	Djureinovic (PMID:24598113); Johnston (PMID:17589790)
ODF1	Djureinovic (PMID:24598113); Schultz (PMID:14526100)
ODF3	Djureinovic (PMID:24598113)
ODF3B	Johnston (PMID:18544648)
Odf4	Johnston (PMID:18544648)
OR2H1	Djureinovic (PMID:24598113)
OTUD6A	Djureinovic (PMID:24598113)
Oxct2a	Johnston (PMID:18184910)
P2RX2	Johnston (PMID:17167166); Johnston (PMID:15878890)
Pabpc1	Johnston (PMID:18544648)
Pabpc2	Schultz (PMID:14526100)
Pabpc6	Schultz (PMID:14526100)
PAGE1	Djureinovic (PMID:24598113)
PAPOLB	Djureinovic (PMID:24598113); Schultz (PMID:14526100)
PAQR8	Johnston (PMID:18544648)
PARPBP	Johnston (PMID:18544648)
PASD1	Djureinovic (PMID:24598113)
PATE4	Johnston (PMID:17167166)
PBX4	Johnston (PMID:18544648)
PCF11	Johnston (PMID:18544648)
PDCL2	Djureinovic (PMID:24598113); Schultz (PMID:14526100)
PDE11A	Johnston (PMID:18544648); Johnston (PMID:18184910)
PDE1B	Johnston (PMID:17167166)
PDHA2	Djureinovic (PMID:24598113); Schultz (PMID:14526100); Johnston (PMID:18544648); Johnston (PMID:18184910)
PFKFB4	Johnston (PMID:18544648)
PFN4	Djureinovic (PMID:24598113)
PGF	Johnston (PMID:17167166); Johnston (PMID:15878890)
PGK2	Djureinovic (PMID:24598113); Schultz (PMID:14526100)
PHF1	Johnston (PMID:18544648)
PHF7	Djureinovic (PMID:24598113)
PI16	Johnston (PMID:17167166)
PIH1D2	Johnston (PMID:18544648)
PIK3R6	Johnston (PMID:17167166)
PITPNM2	Johnston (PMID:18544648)
PIWIL1	Djureinovic (PMID:24598113)
PLA2G2C	Schultz (PMID:14526100)
PLAC1L	Djureinovic (PMID:24598113)
PLAC8L1	Schultz (PMID:14526100)
PLCD4	Johnston (PMID:18544648)
PLCZ1	Djureinovic (PMID:24598113); Schultz (PMID:14526100)
PLS3	Johnston (PMID:17167166)
PMFBP1	Schultz (PMID:14526100); Johnston (PMID:18544648)
POLK	Johnston (PMID:18544648)
POM121L12	Djureinovic (PMID:24598113); Schultz (PMID:14526100)
POM121L1P	Djureinovic (PMID:24598113)
POM121L2	Djureinovic (PMID:24598113)
POM121L4P	Djureinovic (PMID:24598113)
POM121L7	Djureinovic (PMID:24598113)
POTEB	Djureinovic (PMID:24598113)
POTEC	Djureinovic (PMID:24598113)
Pou3f1	Johnston (PMID:17167166)
POU5F2	Djureinovic (PMID:24598113)
PPIB	Johnston (PMID:17167166)
PPP1R14B	Schultz (PMID:14526100)
Ppp1r2-ps7	Schultz (PMID:14526100)
PPP1R42	Johnston (PMID:18184910)
PPP3R2	Djureinovic (PMID:24598113); Schultz (PMID:14526100); Johnston (PMID:18544648); Johnston (PMID:18184910)
Ppy	Johnston (PMID:15878890)
PRAMEF12	Johnston (PMID:18544648)
PRDX6	Schultz (PMID:14526100)
Prdx6b	Schultz (PMID:14526100)
PRKACG	Djureinovic (PMID:24598113)
PRL	Johnston (PMID:18544648)
Prl3a1	Johnston (PMID:18544648)
PRM1	Djureinovic (PMID:24598113); Schultz (PMID:14526100)
PRM2	Djureinovic (PMID:24598113); Johnston (PMID:18544648)
PRM3	Schultz (PMID:14526100); Johnston (PMID:18544648)
PRNT	Djureinovic (PMID:24598113)
PROK2	Johnston (PMID:18544648)
PROKR1	Johnston (PMID:17589790)
PROM1	Johnston (PMID:15878890)
PRPS1L1	Djureinovic (PMID:24598113); Schultz (PMID:14526100)
PRR30	Schultz (PMID:14526100)
Prss12	Johnston (PMID:15878890)
PRSS21	Schultz (PMID:14526100)
PRSS37	Djureinovic (PMID:24598113); Johnston (PMID:18544648); Johnston (PMID:18184910)
Prss39	Schultz (PMID:14526100)
Prss40	Schultz (PMID:14526100); Johnston (PMID:18544648); Johnston (PMID:18184910)
Prss42	Schultz (PMID:14526100); Johnston (PMID:18544648)
PRSS42P	Johnston (PMID:18544648)
Prss44	Schultz (PMID:14526100)
Prss45	Johnston (PMID:18544648)
PRSS45P	Johnston (PMID:18544648)
Prss46	Schultz (PMID:14526100)
Prss47	Johnston (PMID:18544648); Johnston (PMID:18184910)
PRSS54	Djureinovic (PMID:24598113); Schultz (PMID:14526100)
PRSS55	Djureinovic (PMID:24598113); Schultz (PMID:14526100)
PRSS58	Djureinovic (PMID:24598113); Schultz (PMID:14526100)
PTPN20	Schultz (PMID:14526100)
QRICH2	Schultz (PMID:14526100)
RAB26	Johnston (PMID:15878890)
RAD21L1	Djureinovic (PMID:24598113)
RANBP17	Johnston (PMID:18544648)
RAPGEF1	Johnston (PMID:18544648)
RASL10A	Johnston (PMID:17589790)
RASSF4	Johnston (PMID:17167166)
RBM11	Johnston (PMID:15878890)
RBM24	Johnston (PMID:17167166)
RBM44	Johnston (PMID:18544648)
RBM46	Djureinovic (PMID:24598113)
RBMXL2	Djureinovic (PMID:24598113)
RemRem1	Johnston (PMID:15878890)
RF00004	Johnston (PMID:18544648)
RFX8	Johnston (PMID:18544648)
RGD1306233	Johnston (PMID:18544648)
RGD1307537	Johnston (PMID:18544648)
RGD1307595	Johnston (PMID:18544648); Johnston (PMID:18184910)
RGD1307621	Johnston (PMID:18544648)
RGD1308065	Johnston (PMID:18544648)
RGD1309036	Johnston (PMID:18544648)
RGD1311517	Johnston (PMID:18544648)
RGD1359334	Johnston (PMID:18544648); Johnston (PMID:18184910)
RGD1560171	Johnston (PMID:17167166)
RGD1560854	Johnston (PMID:17167166)
RGD1560927	Johnston (PMID:18544648); Johnston (PMID:18184910)
RGD1561517	Johnston (PMID:18544648)
RGD1561578	Johnston (PMID:18184910)
RGD1561916	Johnston (PMID:18544648)
RGD1562310	Johnston (PMID:18544648)
RGD1563056	Johnston (PMID:18544648)
RGD1563222	Johnston (PMID:18544648)
RGD1563263	Johnston (PMID:18544648); Johnston (PMID:18184910)
RGD1564599	Johnston (PMID:18544648); Johnston (PMID:18184910)
RGD1565959	Johnston (PMID:18544648); Johnston (PMID:18184910)
RGSL1	Djureinovic (PMID:24598113)
Rhox5	Johnston (PMID:17167166)
RHOXF2	Djureinovic (PMID:24598113)
RHOXF2B	Djureinovic (PMID:24598113)
RHPN1	Johnston (PMID:17167166)
RIBC1	Johnston (PMID:18544648)
RIBC2	Johnston (PMID:18544648)
RNASE11	Djureinovic (PMID:24598113)
RNASE12	Johnston (PMID:17167166)
RNF113B	Djureinovic (PMID:24598113)
Rnf126	Johnston (PMID:18544648)
RNF133	Djureinovic (PMID:24598113); Schultz (PMID:14526100)
RNF148	Djureinovic (PMID:24598113)
RNF151	Djureinovic (PMID:24598113); Schultz (PMID:14526100); Johnston (PMID:18184910)
Rnf24	Johnston (PMID:18544648)
Ropn1	Schultz (PMID:14526100)
RP11-113D6.10	Djureinovic (PMID:24598113)
RP11-152O14.5	Djureinovic (PMID:24598113)
RP1-139D8.6	Djureinovic (PMID:24598113)
RP11-467N20.5	Djureinovic (PMID:24598113)
RP11-542P2.1	Djureinovic (PMID:24598113)
RP11-552I14.1	Djureinovic (PMID:24598113)
RP4-805N21.1	Djureinovic (PMID:24598113)
Rsph10b	Schultz (PMID:14526100); Johnston (PMID:18544648)
RSPH3	Johnston (PMID:18544648)
RSPH6A	Johnston (PMID:18544648)
Samd13	Johnston (PMID:18544648)
Samt3	Johnston (PMID:18544648); Johnston (PMID:18184910)
SBF2	Johnston (PMID:18544648)
SCP2D1	Schultz (PMID:14526100)
Sec1	Johnston (PMID:18544648)
SEL1L2	Schultz (PMID:14526100)
SEPT12	Djureinovic (PMID:24598113); Schultz (PMID:14526100)
SEPT14	Djureinovic (PMID:24598113)
SERPINA5	Johnston (PMID:18544648)
SERPINB7	Johnston (PMID:17167166)
SHCBP1L	Djureinovic (PMID:24598113)
Siat5	Johnston (PMID:15878890)
SIGLECL1	Djureinovic (PMID:24598113)
SKOR1	Johnston (PMID:18544648)
SLC24A4	Johnston (PMID:17167166)
SLC25A19	Johnston (PMID:18544648)
SLC25A2	Djureinovic (PMID:24598113)
SLC25A31	Djureinovic (PMID:24598113); Johnston (PMID:18544648); Johnston (PMID:18184910)
SLC25A41	Schultz (PMID:14526100)
SLC26A5	Johnston (PMID:18544648)
SLC28A3	Johnston (PMID:17167166)
SLC36A3	Djureinovic (PMID:24598113); Schultz (PMID:14526100); Johnston (PMID:18544648)
SLC4A4	Johnston (PMID:17167166)
SLC7A1	Johnston (PMID:17167166)
SLCO6A1	Djureinovic (PMID:24598113)
SLFNL1	Schultz (PMID:14526100)
SLX4	Johnston (PMID:18544648)
SMC1B	Djureinovic (PMID:24598113); Johnston (PMID:18544648)
SMCP	Djureinovic (PMID:24598113); Schultz (PMID:14526100)
SMIM23	Johnston (PMID:18184910)
Smkr-ps	Schultz (PMID:14526100)
SNORD89	Johnston (PMID:17589790)
Sos	Johnston (PMID:15878890)
SOX30	Djureinovic (PMID:24598113)
SPACA1	Djureinovic (PMID:24598113)
SPACA3	Schultz (PMID:14526100)
SPACA5	Djureinovic (PMID:24598113)
SPACA7	Djureinovic (PMID:24598113)
Spag16	Johnston (PMID:18544648)
SPAG4	Johnston (PMID:18544648)
SPAG6	Schultz (PMID:14526100)
Spag6l	Schultz (PMID:14526100)
SPAM1	Schultz (PMID:14526100)
SPANXA1	Djureinovic (PMID:24598113)
SPANXB1	Djureinovic (PMID:24598113)
SPANXB2	Djureinovic (PMID:24598113)
SPANXC	Djureinovic (PMID:24598113)
SPANXD	Djureinovic (PMID:24598113)
SPANXN4	Djureinovic (PMID:24598113); Schultz (PMID:14526100)
SPATA16	Djureinovic (PMID:24598113)
SPATA19	Djureinovic (PMID:24598113); Schultz (PMID:14526100); Johnston (PMID:18544648)
SPATA20	Schultz (PMID:14526100); Johnston (PMID:18544648); Johnston (PMID:18184910)
SPATA21	Johnston (PMID:18544648)
SPATA22	Djureinovic (PMID:24598113)
SPATA3	Djureinovic (PMID:24598113)
SPATA31A5	Johnston (PMID:18544648); Johnston (PMID:18184910)
SPATA33	Schultz (PMID:14526100)
SPATA4	Djureinovic (PMID:24598113); Schultz (PMID:14526100)
SPATA45	Schultz (PMID:14526100)
SPATA46	Johnston (PMID:18544648)
SPATA8	Djureinovic (PMID:24598113)
SPATC1	Johnston (PMID:18544648)
SPATC1L	Schultz (PMID:14526100); Johnston (PMID:18544648)
SPEF1	Johnston (PMID:18544648)
SPEM1	Djureinovic (PMID:24598113)
SPERT	Djureinovic (PMID:24598113); Schultz (PMID:14526100)
Spink10	Johnston (PMID:17589790)
SPINK2	Schultz (PMID:14526100)
SPINK9	Johnston (PMID:17589790)
SPINT4	Johnston (PMID:17589790)
SPNS3	Johnston (PMID:17589790)
SPO11	Djureinovic (PMID:24598113)
SPPL2C	Djureinovic (PMID:24598113)
SPZ1	Djureinovic (PMID:24598113); Schultz (PMID:14526100)
SRCIN1	Johnston (PMID:18544648)
SSX3	Djureinovic (PMID:24598113)
ST8SIA1	Johnston (PMID:18544648)
St8sia2	Johnston (PMID:18544648)
STARD6	Djureinovic (PMID:24598113)
Stard9	Johnston (PMID:18544648)
STK31	Djureinovic (PMID:24598113)
STN1	Johnston (PMID:18544648)
STPG1	Johnston (PMID:18544648)
STYXL1	Johnston (PMID:18544648)
SUCO	Johnston (PMID:17167166)
SUFU	Johnston (PMID:18544648)
SUN3	Djureinovic (PMID:24598113)
SUN5	Djureinovic (PMID:24598113); Schultz (PMID:14526100)
SYCP1	Djureinovic (PMID:24598113); Johnston (PMID:18544648); Johnston (PMID:18184910)
SYCP2	Johnston (PMID:18544648)
SYCP3	Djureinovic (PMID:24598113); Johnston (PMID:18184910)
SYNE3	Johnston (PMID:18544648)
SYNGR4	Djureinovic (PMID:24598113); Schultz (PMID:14526100)
TAF7L	Johnston (PMID:18544648)
TAS1R1	Schultz (PMID:14526100)
TBC1D21	Djureinovic (PMID:24598113)
TBC1D28	Djureinovic (PMID:24598113)
TBX22	Johnston (PMID:15878890)
Tcam1	Schultz (PMID:14526100); Johnston (PMID:18544648)
Tchh	Johnston (PMID:17167166)
Tcp10b	Schultz (PMID:14526100)
TCP11	Djureinovic (PMID:24598113); Schultz (PMID:14526100); Johnston (PMID:18544648); Johnston (PMID:18184910)
TDRD1	Johnston (PMID:18544648)
TDRD6	Schultz (PMID:14526100)
TEDDM1	Johnston (PMID:17167166)
Teddm2	Johnston (PMID:17589790)
TEKT3	Schultz (PMID:14526100)
TEKT5	Johnston (PMID:18544648)
TENT5D	Schultz (PMID:14526100)
TEX101	Djureinovic (PMID:24598113); Schultz (PMID:14526100)
TEX19	Djureinovic (PMID:24598113); Johnston (PMID:18544648)
Tex19.2	Johnston (PMID:18544648)
Tex21	Schultz (PMID:14526100)
Tex24	Schultz (PMID:14526100)
TEX33	Djureinovic (PMID:24598113); Schultz (PMID:14526100); Johnston (PMID:18544648); Johnston (PMID:18184910)
TEX34	Djureinovic (PMID:24598113)
TEX35	Djureinovic (PMID:24598113)
TEX36	Djureinovic (PMID:24598113)
TEX43	Schultz (PMID:14526100)
TEX46	Johnston (PMID:18544648); Johnston (PMID:18184910)
TEX49	Johnston (PMID:18544648)
TEX54	Johnston (PMID:18544648)
TGIF2LX	Djureinovic (PMID:24598113)
THEG	Schultz (PMID:14526100); Johnston (PMID:18544648)
TKTL2	Djureinovic (PMID:24598113)
TLN2	Johnston (PMID:18544648)
TMCC1	Johnston (PMID:18544648)
TMCO2	Djureinovic (PMID:24598113)
TMCO5A	Djureinovic (PMID:24598113); Johnston (PMID:18544648)
TMEM202	Djureinovic (PMID:24598113)
TMEM225	Djureinovic (PMID:24598113)
TMEM239	Djureinovic (PMID:24598113)
TMEM247	Schultz (PMID:14526100)
Tmem30c	Schultz (PMID:14526100)
TMEM31	Djureinovic (PMID:24598113)
TMEM44	Johnston (PMID:17167166)
TMEM89	Johnston (PMID:18544648)
TMPRSS12	Djureinovic (PMID:24598113)
TNFRSF9	Johnston (PMID:17167166)
TNP1	Djureinovic (PMID:24598113)
TNP2	Djureinovic (PMID:24598113); Schultz (PMID:14526100); Johnston (PMID:18544648)
TPD52L3	Djureinovic (PMID:24598113)
TPPP2	Schultz (PMID:14526100)
TPTE	Djureinovic (PMID:24598113)
TRIM17	Johnston (PMID:18544648)
TRIM42	Djureinovic (PMID:24598113)
TRIM66	Johnston (PMID:18544648)
TRIM69	Schultz (PMID:14526100)
TSACC	Djureinovic (PMID:24598113)
Tscot	Johnston (PMID:15878890)
TSGA10	Johnston (PMID:18544648)
TSGA13	Djureinovic (PMID:24598113); Johnston (PMID:18544648); Johnston (PMID:18184910)
Tsga8	Schultz (PMID:14526100)
TSHR	Johnston (PMID:17167166)
TSKS	Djureinovic (PMID:24598113); Schultz (PMID:14526100)
TSNAXIP1	Schultz (PMID:14526100)
TSPAN16	Djureinovic (PMID:24598113)
TSPAN17	Johnston (PMID:18544648)
TSPY1	Djureinovic (PMID:24598113); Johnston (PMID:18544648)
TSPY10	Djureinovic (PMID:24598113)
TSPY2	Djureinovic (PMID:24598113)
TSPY3	Djureinovic (PMID:24598113)
TSPY4	Djureinovic (PMID:24598113)
TSPY8	Djureinovic (PMID:24598113)
TSPYL6	Djureinovic (PMID:24598113)
Tssk1	Schultz (PMID:14526100)
TSSK1B	Djureinovic (PMID:24598113); Schultz (PMID:14526100)
TSSK2	Djureinovic (PMID:24598113); Schultz (PMID:14526100); Johnston (PMID:18544648)
TSSK3	Schultz (PMID:14526100)
Tsx	Schultz (PMID:14526100)
TTC12	Johnston (PMID:18544648)
Ttc41	Schultz (PMID:14526100)
TTLL13	Djureinovic (PMID:24598113)
TTLL3	Johnston (PMID:18544648)
Tuba3a	Schultz (PMID:14526100)
TUBA3C	Djureinovic (PMID:24598113)
TULP2	Johnston (PMID:18544648); Johnston (PMID:18184910)
TXNDC2	Djureinovic (PMID:24598113)
TXNDC8	Djureinovic (PMID:24598113)
Ube2d2b	Schultz (PMID:14526100)
UBE2D4	Schultz (PMID:14526100)
UBE2U	Djureinovic (PMID:24598113); Johnston (PMID:18544648)
UBL4B	Djureinovic (PMID:24598113)
UBQLN3	Djureinovic (PMID:24598113); Johnston (PMID:18544648); Johnston (PMID:18184910)
UBTD1	Johnston (PMID:18544648)
ULK4	Johnston (PMID:18544648)
USP30	Johnston (PMID:18544648)
USP42	Johnston (PMID:18544648)
USP43	Johnston (PMID:17167166)
USP44	Johnston (PMID:18544648)
USP49	Johnston (PMID:18544648)
USP8	Johnston (PMID:18544648)
VCX	Djureinovic (PMID:24598113)
VCX2	Djureinovic (PMID:24598113)
VCX3A	Djureinovic (PMID:24598113)
VCX3B	Djureinovic (PMID:24598113)
VCY	Djureinovic (PMID:24598113)
VCY1B	Djureinovic (PMID:24598113)
VWA3A	Johnston (PMID:18544648)
VWA3B	Schultz (PMID:14526100); Johnston (PMID:18544648)
WBSCR28	Djureinovic (PMID:24598113)
WDFY3	Johnston (PMID:18544648)
WDR20	Schultz (PMID:14526100)
Wdr20rt	Schultz (PMID:14526100)
WDR33	Johnston (PMID:18544648)
WDR41	Johnston (PMID:18544648)
WDR53	Johnston (PMID:18544648)
WDR60	Johnston (PMID:18544648)
WDR62	Johnston (PMID:18544648)
WDR64	Schultz (PMID:14526100)
WDR87	Djureinovic (PMID:24598113)
Wdr95	Johnston (PMID:18544648)
Wfdc15a	Schultz (PMID:14526100)
WNT8B	Johnston (PMID:18544648)
XAGE1A	Djureinovic (PMID:24598113)
XAGE1B	Djureinovic (PMID:24598113)
XAGE1C	Djureinovic (PMID:24598113)
XAGE1D	Djureinovic (PMID:24598113)
XAGE1E	Djureinovic (PMID:24598113)
XCL1	Johnston (PMID:17167166)
XCL2	Johnston (PMID:17167166)
XKR3	Djureinovic (PMID:24598113)
XKR8	Johnston (PMID:18544648)
ZC2HC1B	Johnston (PMID:18544648)
ZCCHC13	Djureinovic (PMID:24598113)
ZCCHC8	Johnston (PMID:18544648)
ZDBF2	Schultz (PMID:14526100)
ZDHHC19	Johnston (PMID:18544648)
Zdhhc25	Schultz (PMID:14526100)
ZFAND4	Schultz (PMID:14526100)
ZFP14	Johnston (PMID:18544648)
Zfp329	Johnston (PMID:18544648)
Zfp385b	Johnston (PMID:18544648)
Zfp397	Johnston (PMID:15878890)
Zfp629	Johnston (PMID:18544648)
Zfp819	Johnston (PMID:18544648)
Zfp870	Johnston (PMID:18544648)
ZFP90	Johnston (PMID:17167166)
ZFYVE1	Johnston (PMID:18544648)
ZMYND15	Johnston (PMID:18544648)
ZNF329	Johnston (PMID:18544648)
ZNF385B	Johnston (PMID:18544648)
ZNF397	Johnston (PMID:15878890)
Znf474	Johnston (PMID:18544648)
ZNF629	Johnston (PMID:18544648)
ZNF645	Djureinovic (PMID:24598113)
Znrd1as1	Johnston (PMID:18544648)
ZNRF4	Djureinovic (PMID:24598113); Schultz (PMID:14526100)
Zp3r	Schultz (PMID:14526100)
ZPBP	Djureinovic (PMID:24598113); Schultz (PMID:14526100); Johnston (PMID:18544648)
ZPBP2	Djureinovic (PMID:24598113); Johnston (PMID:18544648); Johnston (PMID:16467268)
ZSWIM2	Schultz (PMID:14526100)
